# Supplementary material for: Nonlinear DNA methylation trajectories in aging male mice
Source: Nat Commun. 2024 Apr 9;15:3074. doi: 10.1038/s41467-024-47316-2 (PMC11004021; doi:10.1038/s41467-024-47316-2)
Supplement: Supplementary file 4 — Supplementary Data 1 [file 41467_2024_47316_MOESM4_ESM.csv]

chr	start	end
chr1	4491970	4493623
chr1	4493644	4493710
chr1	4496988	4497603
chr1	5023356	5023973
chr1	5916344	5916843
chr1	6440972	6441782
chr1	9298352	9298768
chr1	9299216	9299961
chr1	9908606	9908876
chr1	10993566	10994259
chr1	11413870	11414408
chr1	12344738	12344981
chr1	12692929	12693630
chr1	12990382	12990822
chr1	13125120	13125599
chr1	13126177	13127208
chr1	14309670	14309806
chr1	14755206	14755972
chr1	15286477	15287357
chr1	17096951	17097718
chr1	18057775	18058826
chr1	19096989	19097080
chr1	19104232	19104572
chr1	19111161	19111268
chr1	19209865	19210404
chr1	19213930	19214541
chr1	19233791	19234238
chr1	19234601	19235029
chr1	19236806	19237429
chr1	21080392	21080488
chr1	21960622	21962289
chr1	22533178	22534152
chr1	23763162	23763203
chr1	24586562	24586950
chr1	32172706	32173231
chr1	33907674	33907791
chr1	34432954	34433290
chr1	34805801	34806006
chr1	36785590	36785867
chr1	37218350	37219090
chr1	38210183	38210664
chr1	38626624	38626910
chr1	38627283	38627318
chr1	38835728	38836675
chr1	38897478	38897804
chr1	39650147	39650568
chr1	39650871	39651368
chr1	39720732	39720954
chr1	42694443	42695015
chr1	42695622	42696761
chr1	42696779	42696988
chr1	42697332	42697886
chr1	42698557	42698693
chr1	42952710	42953534
chr1	46425427	46425656
chr1	50926496	50926746
chr1	50927725	50927861
chr1	52008927	52009171
chr1	53706648	53706862
chr1	54194257	54195130
chr1	55362593	55363262
chr1	55363332	55363782
chr1	56983585	56984876
chr1	58354351	58354517
chr1	59480775	59481022
chr1	59730071	59730313
chr1	62749805	62750067
chr1	63200437	63200557
chr1	63248395	63248855
chr1	63266282	63266510
chr1	63272736	63273785
chr1	63445808	63446496
chr1	63614624	63614809
chr1	64338111	64338774
chr1	64735281	64736023
chr1	66467723	66468579
chr1	69107595	69108194
chr1	69826944	69827142
chr1	72577470	72577649
chr1	72641231	72641348
chr1	72824756	72825402
chr1	74782521	74782696
chr1	74857285	74857628
chr1	74858914	74858954
chr1	74892643	74892814
chr1	75208778	75209803
chr1	75263113	75264263
chr1	75375226	75375754
chr1	75388112	75388183
chr1	75388533	75389140
chr1	75421999	75423019
chr1	75423119	75423830
chr1	75477308	75477411
chr1	75505924	75506178
chr1	78193679	78193770
chr1	78201269	78201676
chr1	79439843	79440096
chr1	79450291	79450593
chr1	80758339	80758784
chr1	84284359	84284997
chr1	84694973	84696385
chr1	84934404	84935217
chr1	86313667	86313849
chr1	87127572	87128199
chr1	87154829	87154963
chr1	87509995	87510065
chr1	89581494	89581747
chr1	89928771	89928994
chr1	89930695	89931729
chr1	89932158	89932799
chr1	89935549	89936144
chr1	89941395	89941938
chr1	89941950	89942315
chr1	89992190	89992409
chr1	90160119	90160333
chr1	91017332	91017794
chr1	91344830	91344985
chr1	91801708	91802680
chr1	95665138	95665564
chr1	95665963	95666464
chr1	95667088	95667726
chr1	104994255	104994394
chr1	109982672	109983131
chr1	118850259	118850631
chr1	119052815	119053186
chr1	119054133	119054666
chr1	119420476	119420861
chr1	120007278	120007602
chr1	120340482	120340613
chr1	120340837	120342035
chr1	120600765	120601134
chr1	120601948	120602445
chr1	120603049	120604503
chr1	120604845	120605096
chr1	120614252	120614460
chr1	121178138	121178173
chr1	124045835	124046284
chr1	127677539	127677584
chr1	129273292	129273948
chr1	131244642	131244871
chr1	131525207	131525555
chr1	132518712	132518992
chr1	132542813	132542933
chr1	132703902	132703969
chr1	132880412	132880453
chr1	132880585	132880696
chr1	132928623	132928842
chr1	134063202	134063326
chr1	135105068	135105101
chr1	135324342	135325202
chr1	135584817	135585077
chr1	136105462	136105602
chr1	136105976	136106444
chr1	136570359	136570525
chr1	136789211	136789505
chr1	138839748	138840133
chr1	138847293	138847448
chr1	138847949	138848737
chr1	140245923	140246308
chr1	146724953	146725074
chr1	150099632	150099911
chr1	152954936	152955293
chr1	152955831	152956210
chr1	153101216	153101403
chr1	153425404	153425613
chr1	153435948	153436163
chr1	154204889	154205030
chr1	154725700	154725871
chr1	154790733	154790958
chr1	154799263	154799597
chr1	155244637	155245370
chr1	155736600	155737113
chr1	155737499	155737699
chr1	156204019	156205040
chr1	156303063	156303170
chr1	156310515	156310874
chr1	158362369	158362874
chr1	161142885	161143055
chr1	163315068	163315332
chr1	167000772	167001838
chr1	167002215	167002649
chr1	167689913	167690394
chr1	167691957	167692307
chr1	170255473	170255660
chr1	170907255	170907717
chr1	170907729	170907895
chr1	170908013	170908101
chr1	171065116	171065381
chr1	171065944	171066529
chr1	171071537	171071646
chr1	171160026	171160196
chr1	171251002	171251421
chr1	171380031	171380296
chr1	171679831	171679937
chr1	172244206	172244738
chr1	172326179	172326832
chr1	172562084	172562272
chr1	173367131	173367254
chr1	173367413	173368014
chr1	174502344	174503158
chr1	176835689	176835744
chr1	176997686	176998250
chr1	177322635	177323258
chr1	180331894	180332174
chr1	180433182	180433403
chr1	180763453	180763858
chr1	180893911	180894955
chr1	181426278	181426443
chr1	184718320	184718564
chr1	184718663	184718899
chr1	184720424	184721272
chr1	184733829	184734767
chr1	184735086	184735430
chr1	184810561	184811166
chr1	184882026	184882637
chr1	185455279	185455702
chr1	187608211	187609002
chr1	189343561	189343603
chr1	189343844	189344074
chr1	190175279	190175449
chr1	193035537	193035868
chr2	6100499	6100565
chr2	9874431	9874737
chr2	9876885	9877624
chr2	9881333	9882349
chr2	9884175	9884907
chr2	9895933	9896070
chr2	10371546	10371777
chr2	10372423	10372702
chr2	10374995	10375223
chr2	11100327	11100413
chr2	11172029	11172338
chr2	13009033	13010718
chr2	13792774	13793771
chr2	14604179	14605121
chr2	16356367	16357287
chr2	18031831	18032167
chr2	18039696	18039953
chr2	18048604	18048826
chr2	18608262	18608554
chr2	18608901	18609951
chr2	18680903	18681245
chr2	18688593	18688833
chr2	18688841	18689117
chr2	18699153	18699400
chr2	18800717	18800927
chr2	18997320	18997545
chr2	18997663	18998031
chr2	18998037	18998633
chr2	19430946	19432292
chr2	19445352	19445890
chr2	19446207	19446635
chr2	19452058	19452666
chr2	19657407	19657990
chr2	19658029	19658187
chr2	19658208	19659108
chr2	19909734	19910106
chr2	21367771	21369330
chr2	22744436	22745004
chr2	24474230	24474383
chr2	24762012	24762317
chr2	24762653	24762898
chr2	24762923	24763431
chr2	25313296	25313462
chr2	25425047	25425782
chr2	25577148	25577508
chr2	25577843	25578154
chr2	25578558	25579484
chr2	25877847	25878024
chr2	26202545	26202593
chr2	26206705	26206826
chr2	27024307	27024679
chr2	27088412	27088484
chr2	27886574	27886646
chr2	28909151	28909792
chr2	28911515	28912548
chr2	28915101	28916131
chr2	28916662	28916853
chr2	28917558	28917874
chr2	29041234	29041602
chr2	29195254	29195485
chr2	29250838	29251135
chr2	29251807	29251870
chr2	29747358	29747475
chr2	29845840	29846644
chr2	30594724	30595314
chr2	30605047	30605480
chr2	31137378	31137717
chr2	31314331	31314691
chr2	31635755	31635878
chr2	31635989	31636715
chr2	31636735	31637230
chr2	31637550	31637921
chr2	31639115	31640094
chr2	31642099	31642198
chr2	31846724	31846873
chr2	31887316	31887616
chr2	32082698	32082825
chr2	32088860	32089059
chr2	32333025	32333561
chr2	32575422	32576056
chr2	32607650	32608183
chr2	33631496	33632026
chr2	33636030	33636388
chr2	33636404	33636635
chr2	33640132	33640939
chr2	33641054	33641190
chr2	33641585	33642608
chr2	33643739	33644600
chr2	33985417	33985755
chr2	36097388	36097901
chr2	36104595	36105069
chr2	37776266	37776551
chr2	37793269	37794020
chr2	38355962	38356488
chr2	38711716	38712459
chr2	44305147	44305577
chr2	44556736	44557240
chr2	45109347	45109505
chr2	45109754	45110016
chr2	45110045	45110763
chr2	45116567	45117283
chr2	49619523	49619818
chr2	50066487	50066533
chr2	54435955	54437370
chr2	55435981	55437018
chr2	55437327	55437840
chr2	57104064	57104186
chr2	60552949	60553012
chr2	61805102	61805722
chr2	61811317	61811722
chr2	61811877	61811913
chr2	61815301	61816205
chr2	63184151	63184273
chr2	64098157	64098823
chr2	66634200	66634816
chr2	67565509	67566431
chr2	69585139	69586489
chr2	70473705	70474032
chr2	70476307	70477136
chr2	70563008	70564247
chr2	71118361	71118721
chr2	71528228	71528915
chr2	71538410	71538912
chr2	71540906	71541589
chr2	71545146	71546044
chr2	71546400	71546589
chr2	71546898	71547004
chr2	72565941	72566195
chr2	73264212	73264925
chr2	73277676	73277951
chr2	73280394	73281136
chr2	74655307	74656722
chr2	74657423	74658000
chr2	74658594	74659282
chr2	74667954	74668066
chr2	74674706	74676028
chr2	74680055	74680612
chr2	74681761	74682357
chr2	74682442	74682859
chr2	74682863	74683318
chr2	74683710	74684320
chr2	74687268	74688039
chr2	74691074	74691145
chr2	74691501	74691802
chr2	74727181	74728529
chr2	74732666	74732828
chr2	74735992	74736544
chr2	74739965	74741258
chr2	74746662	74747087
chr2	74750370	74750561
chr2	74753070	74753510
chr2	74763007	74763563
chr2	75137509	75137604
chr2	77816221	77817583
chr2	79255416	79255708
chr2	79453939	79454393
chr2	79456647	79457235
chr2	79458666	79459461
chr2	79459842	79460074
chr2	82053174	82053866
chr2	85136897	85137859
chr2	87525906	87526177
chr2	90782719	90783799
chr2	90889479	90889567
chr2	91255815	91256013
chr2	92389588	92389942
chr2	92400747	92401314
chr2	92600345	92600444
chr2	93195761	93195938
chr2	93642808	93644067
chr2	93648029	93648379
chr2	94241399	94241717
chr2	97035138	97035775
chr2	97467128	97467510
chr2	102400438	102400627
chr2	102450637	102450823
chr2	103970872	103971179
chr2	104410389	104410478
chr2	105126274	105128570
chr2	105130486	105131551
chr2	105224285	105224668
chr2	105659568	105661412
chr2	105669738	105669998
chr2	105674085	105674408
chr2	105676081	105676790
chr2	105681491	105681988
chr2	105686829	105687286
chr2	106693371	106695321
chr2	107290404	107291055
chr2	109673563	109674374
chr2	109676029	109676310
chr2	109677173	109677821
chr2	109692497	109695214
chr2	113216286	113216923
chr2	113757396	113758094
chr2	113758695	113759062
chr2	114013205	114013491
chr2	114013500	114014041
chr2	116062922	116063650
chr2	116064447	116064821
chr2	119759319	119759648
chr2	120245055	120245185
chr2	122301936	122302411
chr2	122638289	122638396
chr2	124089990	124091013
chr2	126594146	126594382
chr2	127362728	127363042
chr2	129038964	129039313
chr2	130361901	130362639
chr2	130397426	130397712
chr2	130576489	130576767
chr2	131041055	131041112
chr2	131055015	131055608
chr2	131171390	131171714
chr2	131561299	131562806
chr2	132781432	132781606
chr2	136051043	136051390
chr2	136059266	136059528
chr2	136387246	136387938
chr2	143546298	143547371
chr2	143862426	143862706
chr2	146220662	146220967
chr2	146833758	146834748
chr2	146834772	146835454
chr2	146836499	146837069
chr2	146838678	146838829
chr2	146839187	146839747
chr2	147083700	147084925
chr2	147085241	147085357
chr2	147180792	147181470
chr2	147182807	147183636
chr2	147185399	147186352
chr2	147187614	147188403
chr2	147189411	147189692
chr2	147361678	147361878
chr2	147362203	147362492
chr2	147364832	147366341
chr2	147373089	147373918
chr2	148038438	148039027
chr2	148039407	148040108
chr2	148044463	148044873
chr2	148395165	148396416
chr2	148406992	148407646
chr2	149830422	149831536
chr2	150500549	150500642
chr2	150525840	150525998
chr2	151600981	151601070
chr2	151670064	151670582
chr2	151970651	151970916
chr2	152093032	152094138
chr2	152095082	152095342
chr2	152143808	152144148
chr2	152376513	152376629
chr2	152413329	152414956
chr2	152686854	152687148
chr2	152707743	152708106
chr2	152754153	152754484
chr2	152911885	152912499
chr2	153031657	153032364
chr2	153108762	153108920
chr2	155386559	155386715
chr2	155775966	155776026
chr2	156613769	156614125
chr2	156704100	156704489
chr2	157079649	157080017
chr2	157560098	157560427
chr2	157914242	157915053
chr2	158613374	158614172
chr2	158614551	158614824
chr2	158614861	158614944
chr2	158668000	158668556
chr2	158687821	158688021
chr2	160368408	160368590
chr2	160451551	160451900
chr2	160912265	160912315
chr2	162908315	162908518
chr2	163151153	163151291
chr2	163204212	163204906
chr2	163339431	163339527
chr2	163339623	163339968
chr2	163376010	163376215
chr2	163438316	163439486
chr2	164167759	164169037
chr2	164170503	164170801
chr2	164400831	164401158
chr2	164414529	164414874
chr2	164562516	164563312
chr2	164857454	164857627
chr2	164948902	164949776
chr2	164950268	164950685
chr2	164967959	164968453
chr2	164971052	164971184
chr2	165111688	165112265
chr2	165112419	165112499
chr2	165142070	165142145
chr2	165181072	165181207
chr2	165195566	165195862
chr2	165233460	165233841
chr2	165387961	165388143
chr2	167104723	167104984
chr2	167188290	167188889
chr2	167189086	167189415
chr2	167240188	167240350
chr2	167240460	167240683
chr2	167559520	167559632
chr2	167597361	167597645
chr2	167988866	167990071
chr2	168117489	168117579
chr2	168231332	168231661
chr2	168262617	168262964
chr2	168268740	168268903
chr2	168280423	168280732
chr2	168765584	168765921
chr2	168766177	168766347
chr2	168767009	168767656
chr2	168842264	168842451
chr2	168872021	168872555
chr2	169033818	169034277
chr2	169832181	169832541
chr2	170494828	170495267
chr2	170732171	170732289
chr2	172545748	172546347
chr2	172549879	172550110
chr2	172550836	172550946
chr2	172551083	172551607
chr2	172551613	172551820
chr2	172738821	172739664
chr2	173413949	173414092
chr2	173535644	173536078
chr2	174074887	174075300
chr2	174284851	174287122
chr2	174298019	174298436
chr2	174299003	174300556
chr2	178118944	178119113
chr2	178142176	178142486
chr2	180333816	180334211
chr2	180488356	180488579
chr2	180597808	180598569
chr2	180641693	180642688
chr2	180775268	180775648
chr2	180776415	180776570
chr2	180891290	180891514
chr2	180893130	180893161
chr2	181156854	181157015
chr2	181670354	181671730
chr3	5211312	5211876
chr3	5219724	5219796
chr3	5860668	5860701
chr3	8510168	8510417
chr3	13471341	13471693
chr3	13472820	13473320
chr3	14863145	14863548
chr3	17786190	17786813
chr3	17794407	17795001
chr3	18054443	18056012
chr3	18243021	18243411
chr3	19694133	19694372
chr3	25143838	25144057
chr3	26152573	26153185
chr3	26331434	26331922
chr3	27371032	27371915
chr3	27372330	27372603
chr3	28781658	28781982
chr3	29082357	29083275
chr3	31309521	31310561
chr3	32616302	32616356
chr3	32658885	32659140
chr3	32817468	32817958
chr3	33142456	33143261
chr3	33904962	33905267
chr3	34648830	34648903
chr3	34650286	34650320
chr3	34650450	34651326
chr3	34653750	34654180
chr3	34663031	34663134
chr3	34664143	34664516
chr3	36222126	36222202
chr3	37063707	37063844
chr3	37348582	37349082
chr3	37642679	37643177
chr3	45376955	45377878
chr3	45378642	45378775
chr3	45379918	45380173
chr3	45380564	45381226
chr3	45381541	45381946
chr3	46447785	46448300
chr3	51842211	51842553
chr3	52044807	52045184
chr3	53656218	53658285
chr3	54811207	54811390
chr3	54914854	54915887
chr3	55055669	55055898
chr3	55779929	55780537
chr3	55782977	55783113
chr3	55783461	55783933
chr3	58987291	58987325
chr3	59005507	59007375
chr3	63295772	63296253
chr3	65109855	65109966
chr3	66292502	66292687
chr3	66978801	66979244
chr3	66979642	66979887
chr3	69598376	69598975
chr3	75860655	75860987
chr3	76074269	76074636
chr3	79455574	79456088
chr3	80800287	80801404
chr3	80802677	80803385
chr3	80913267	80913390
chr3	82875878	82876550
chr3	83127916	83128480
chr3	83128831	83129348
chr3	83766768	83767029
chr3	83836732	83837074
chr3	84190561	84190855
chr3	84334844	84334952
chr3	86547160	86547250
chr3	87755878	87756031
chr3	87778574	87778995
chr3	87809349	87810449
chr3	87996642	87997103
chr3	87999765	88000193
chr3	88000210	88000756
chr3	88365895	88366145
chr3	88536186	88536767
chr3	89132367	89132568
chr3	89421428	89421942
chr3	89520283	89520964
chr3	89799443	89799838
chr3	89830378	89831991
chr3	90464813	90465294
chr3	92024697	92024881
chr3	94363522	94364656
chr3	95172395	95173340
chr3	95427530	95428178
chr3	96332487	96332805
chr3	96333929	96334671
chr3	96343567	96344036
chr3	96390142	96390612
chr3	96401823	96402171
chr3	96404439	96404746
chr3	96598663	96599153
chr3	99240954	99241551
chr3	99252541	99253152
chr3	99254148	99254482
chr3	99256447	99257263
chr3	99261261	99261621
chr3	102011553	102013092
chr3	102023380	102023878
chr3	102469720	102470027
chr3	103426005	103426318
chr3	103574892	103575529
chr3	103576341	103576436
chr3	103576590	103576727
chr3	106051841	106052219
chr3	107036728	107036961
chr3	107101445	107101840
chr3	107458211	107459040
chr3	107459278	107459518
chr3	107517207	107517672
chr3	107517720	107517799
chr3	107517879	107518082
chr3	107582882	107583146
chr3	107583269	107583533
chr3	107595271	107595822
chr3	107596182	107596506
chr3	108940043	108940564
chr3	109340423	109340525
chr3	109782530	109782822
chr3	110142366	110142953
chr3	110143477	110143641
chr3	114030672	114031132
chr3	114065993	114066398
chr3	117574847	117575859
chr3	118425926	118426481
chr3	118434982	118435396
chr3	123690722	123691095
chr3	124320927	124321770
chr3	125937880	125937946
chr3	125937993	125938213
chr3	125938657	125938706
chr3	125939013	125939147
chr3	126363824	126364498
chr3	127498651	127499600
chr3	127628944	127629243
chr3	127641058	127641579
chr3	129203062	129203982
chr3	129214788	129214840
chr3	129218352	129218503
chr3	129692837	129692979
chr3	130181294	130181567
chr3	131019207	131019517
chr3	131102172	131102520
chr3	132085435	132086013
chr3	133309763	133309798
chr3	134829161	134829444
chr3	139205320	139205870
chr3	141464657	141466572
chr3	142168701	142169866
chr3	151437803	151437972
chr3	152667681	152667870
chr3	152981075	152981399
chr3	153724625	153724808
chr3	153973248	153973734
chr3	154328148	154328669
chr3	154329530	154330206
chr3	154332175	154332431
chr3	154333094	154334072
chr3	156561707	156561843
chr3	156562165	156562517
chr3	157567629	157567984
chr3	158561037	158561704
chr4	3870837	3871660
chr4	6159302	6159652
chr4	12140087	12140916
chr4	13743045	13743788
chr4	13744377	13744887
chr4	13750949	13751541
chr4	14845618	14845753
chr4	17853017	17853542
chr4	19766721	19767048
chr4	20777984	20778593
chr4	21678350	21680033
chr4	21685263	21685792
chr4	21685805	21686050
chr4	21688833	21688918
chr4	21688983	21689533
chr4	22477530	22477723
chr4	22479157	22479267
chr4	22487379	22488138
chr4	22488580	22488789
chr4	22489276	22490611
chr4	22494913	22495325
chr4	22497612	22498607
chr4	25799357	25800115
chr4	32829077	32829399
chr4	33209344	33209428
chr4	33923735	33924119
chr4	33924172	33924547
chr4	33924848	33925137
chr4	40472622	40473328
chr4	41519876	41520352
chr4	41568414	41568725
chr4	41725710	41725822
chr4	42734676	42735258
chr4	43524430	43524542
chr4	43631906	43632736
chr4	43653063	43653699
chr4	44425386	44425549
chr4	44558038	44558443
chr4	44664141	44664738
chr4	44703335	44704647
chr4	44712084	44712258
chr4	44714016	44714703
chr4	46343709	46344561
chr4	46344582	46345170
chr4	46990198	46990849
chr4	47208414	47209113
chr4	48051298	48051868
chr4	49844781	49845335
chr4	52989330	52989527
chr4	56989915	56990381
chr4	57567763	57568054
chr4	58205900	58206454
chr4	62208238	62208427
chr4	62509896	62510878
chr4	62965431	62965468
chr4	66402441	66403060
chr4	66403398	66404824
chr4	68953887	68954401
chr4	78211526	78212510
chr4	79379297	79379659
chr4	81442919	81443242
chr4	82536590	82536887
chr4	82537419	82537924
chr4	85514271	85514819
chr4	88763808	88763851
chr4	89274730	89275130
chr4	89281852	89282349
chr4	89294194	89294482
chr4	89688201	89688809
chr4	91371165	91372491
chr4	91374615	91375442
chr4	91376475	91376879
chr4	91380934	91381445
chr4	91400536	91400856
chr4	98726939	98727227
chr4	99572869	99573115
chr4	99649999	99650633
chr4	99653499	99653931
chr4	99655494	99657343
chr4	99657711	99658050
chr4	101069009	101069079
chr4	101069158	101069208
chr4	101496414	101496520
chr4	101496691	101497192
chr4	101550488	101550887
chr4	101717494	101718077
chr4	102087437	102088203
chr4	102760225	102760411
chr4	103619391	103619671
chr4	106856007	106856407
chr4	107435400	107435997
chr4	107602819	107602991
chr4	108217486	108217647
chr4	108406580	108406844
chr4	109974754	109975147
chr4	109975732	109976347
chr4	109979895	109980000
chr4	109980720	109981070
chr4	109981654	109982265
chr4	109982302	109982533
chr4	109982552	109982869
chr4	109983512	109983984
chr4	109984307	109985281
chr4	110351346	110351881
chr4	110397743	110397876
chr4	112979449	112979796
chr4	115057380	115057741
chr4	115878146	115878475
chr4	115898052	115898164
chr4	115936968	115937094
chr4	115938521	115939129
chr4	117868105	117868234
chr4	117997659	117997843
chr4	118569641	118569984
chr4	118642597	118643079
chr4	119072974	119073248
chr4	119359521	119359781
chr4	120267157	120267204
chr4	120697842	120698158
chr4	121052557	121053166
chr4	123105113	123105191
chr4	123105201	123105565
chr4	123116047	123117157
chr4	123322713	123323909
chr4	123972595	123972704
chr4	124189424	124189569
chr4	124277682	124277962
chr4	124430849	124431504
chr4	124575013	124575838
chr4	124657976	124658438
chr4	124658762	124659001
chr4	124659096	124660180
chr4	124861486	124861975
chr4	124881709	124881973
chr4	124882232	124882569
chr4	124986103	124986490
chr4	124986692	124986791
chr4	125300624	125300953
chr4	125415594	125415752
chr4	125489968	125491669
chr4	125491710	125492189
chr4	125515672	125516088
chr4	125939481	125939617
chr4	126149392	126149624
chr4	126324658	126324864
chr4	126611937	126612308
chr4	126734697	126735046
chr4	127005064	127005818
chr4	127214446	127214840
chr4	127312256	127312792
chr4	127971619	127971745
chr4	127986188	127986759
chr4	127987387	127988601
chr4	127988955	127990079
chr4	129121518	129121778
chr4	129440157	129440661
chr4	129440923	129441121
chr4	129491121	129491960
chr4	130006823	130007152
chr4	131920339	131920542
chr4	132113701	132113930
chr4	133039432	133039639
chr4	133645728	133645950
chr4	134011902	134012450
chr4	134402500	134402990
chr4	134453837	134453960
chr4	134659999	134660383
chr4	135155304	135155560
chr4	135175408	135175795
chr4	135496015	135496208
chr4	135955644	135955811
chr4	136238275	136238651
chr4	136755573	136755828
chr4	137558897	137559270
chr4	137724474	137724857
chr4	137729041	137729432
chr4	137751616	137752193
chr4	137796047	137796119
chr4	137913566	137913904
chr4	138395010	138395257
chr4	138395600	138395684
chr4	138395932	138396117
chr4	138834702	138834916
chr4	139338213	139338307
chr4	139823662	139824447
chr4	139831673	139831813
chr4	139831821	139832641
chr4	139832643	139832789
chr4	140052286	140052623
chr4	140244414	140244773
chr4	140246181	140246543
chr4	140247198	140247483
chr4	140661773	140661958
chr4	140869231	140869315
chr4	141219708	141220047
chr4	141247634	141247923
chr4	143299362	143299507
chr4	143350017	143350991
chr4	143389416	143389591
chr4	145314820	145315354
chr4	145463948	145464362
chr4	145640698	145641152
chr4	145745020	145745491
chr4	145774300	145774974
chr4	146067105	146067859
chr4	146067868	146067907
chr4	146263192	146263528
chr4	146474986	146475450
chr4	146580182	146580272
chr4	146603786	146603922
chr4	146932508	146933193
chr4	146941809	146942550
chr4	147101676	147102865
chr4	147124819	147125086
chr4	147187696	147187928
chr4	147275520	147276093
chr4	147407051	147407472
chr4	147443040	147443349
chr4	147738537	147739065
chr4	148173978	148174442
chr4	148271443	148271602
chr4	148271629	148271853
chr4	148286973	148288159
chr4	148724474	148724842
chr4	148771366	148771711
chr4	148891122	148891371
chr4	149856406	149856596
chr4	150033488	150033606
chr4	151474171	151474828
chr4	152116022	152116263
chr4	152120722	152121327
chr4	152129390	152129583
chr4	152274493	152274832
chr4	152274950	152275274
chr4	152286517	152286929
chr4	152418126	152418929
chr4	152476888	152477766
chr4	152477775	152477903
chr4	152478084	152478430
chr4	152494443	152494761
chr4	152547875	152548228
chr4	152568907	152569697
chr4	152697315	152697824
chr4	152824884	152825284
chr4	152999349	152999720
chr4	153175240	153176023
chr4	153459934	153460064
chr4	153481424	153483922
chr4	153544069	153544569
chr4	153905337	153905827
chr4	154081425	154081487
chr4	154171321	154171699
chr4	154634992	154636941
chr4	154637047	154637445
chr4	154637454	154637491
chr4	154641587	154642061
chr4	154802273	154802586
chr4	154958326	154958707
chr4	155653319	155653395
chr4	155837599	155837974
chr4	156233893	156234251
chr5	4755955	4756117
chr5	5379563	5380053
chr5	5380588	5380642
chr5	8367858	8368245
chr5	9261139	9261234
chr5	14025107	14025917
chr5	14514779	14515299
chr5	19226396	19226904
chr5	19227359	19227768
chr5	22343755	22344324
chr5	22344331	22345499
chr5	22745955	22746725
chr5	24322016	24322173
chr5	24325065	24325259
chr5	24414044	24414213
chr5	24431453	24431649
chr5	24525947	24526090
chr5	24591167	24591660
chr5	25956528	25956832
chr5	26006909	26007211
chr5	26817449	26818340
chr5	27049115	27049766
chr5	27261544	27262295
chr5	27841660	27842306
chr5	28118595	28118757
chr5	28165747	28165816
chr5	28165913	28165960
chr5	28210456	28210766
chr5	28457840	28458130
chr5	28943639	28944371
chr5	30105427	30106145
chr5	30281406	30281630
chr5	31092608	31092659
chr5	31093152	31093208
chr5	31138131	31138497
chr5	33430211	33431493
chr5	33433156	33434448
chr5	33443270	33443320
chr5	33995740	33995922
chr5	34287317	34287512
chr5	35278859	35280013
chr5	35280462	35281174
chr5	35387800	35389343
chr5	35391398	35391742
chr5	35392119	35392623
chr5	35397130	35397323
chr5	35397355	35397780
chr5	35397807	35398055
chr5	35399884	35400047
chr5	35412840	35413231
chr5	35678986	35679415
chr5	35894354	35894793
chr5	36330759	36331016
chr5	36868750	36869125
chr5	36869454	36869735
chr5	36869911	36870442
chr5	37241844	37242511
chr5	37243847	37244550
chr5	37246034	37246224
chr5	37336210	37336825
chr5	37336897	37337182
chr5	37338454	37338697
chr5	37716641	37717081
chr5	37717333	37717584
chr5	37817026	37817904
chr5	37818317	37818538
chr5	37826611	37826793
chr5	37827133	37827725
chr5	37828855	37829574
chr5	37893964	37894287
chr5	38159079	38159427
chr5	38159587	38159650
chr5	38319555	38320071
chr5	38684545	38684772
chr5	41754365	41754694
chr5	41763257	41763366
chr5	41763641	41764314
chr5	41766363	41766930
chr5	48599564	48599912
chr5	49524721	49524894
chr5	52368344	52368650
chr5	52534603	52535052
chr5	57716546	57716780
chr5	57717121	57717827
chr5	57718232	57720266
chr5	57720599	57720899
chr5	60231418	60232053
chr5	63649652	63649736
chr5	63649768	63650234
chr5	64256747	64256816
chr5	64802547	64802734
chr5	66745566	66745782
chr5	66997024	66997367
chr5	67096081	67096178
chr5	67101364	67101688
chr5	67216331	67216802
chr5	67222492	67222988
chr5	67231031	67231370
chr5	67426576	67427048
chr5	67608506	67609181
chr5	69340434	69341630
chr5	71095790	71096079
chr5	71657767	71658344
chr5	71700811	71701133
chr5	72503105	72504046
chr5	72580358	72580518
chr5	73014059	73014219
chr5	74076935	74077268
chr5	74161790	74161992
chr5	75067526	75067639
chr5	75075587	75076105
chr5	75148616	75148704
chr5	75977761	75977946
chr5	76363894	76364139
chr5	76857431	76857514
chr5	77015701	77016403
chr5	77114653	77115043
chr5	77407490	77408229
chr5	81019691	81020867
chr5	81021635	81022173
chr5	81022532	81022787
chr5	84415845	84416493
chr5	84417213	84417602
chr5	89883442	89883896
chr5	92392765	92393260
chr5	92675040	92675303
chr5	92682850	92683175
chr5	92683480	92683677
chr5	92698960	92699397
chr5	95973949	95974107
chr5	97935513	97936044
chr5	98181373	98181560
chr5	98183029	98183507
chr5	98254316	98255005
chr5	101032747	101033141
chr5	101323324	101323902
chr5	101648084	101648365
chr5	101658394	101658665
chr5	101663716	101663838
chr5	101664307	101664443
chr5	101665287	101665555
chr5	101666860	101667142
chr5	101667715	101668185
chr5	101968786	101969025
chr5	102069394	102069453
chr5	102481563	102482216
chr5	106448025	106448745
chr5	106451995	106452069
chr5	106453655	106453954
chr5	106457096	106457241
chr5	106457598	106459916
chr5	106464895	106465280
chr5	106465749	106465937
chr5	106466399	106466635
chr5	106561071	106561911
chr5	106574127	106574751
chr5	106925878	106926303
chr5	107721541	107721630
chr5	107726298	107726747
chr5	108549928	108550501
chr5	109556114	109556451
chr5	109556789	109557077
chr5	109558889	109559064
chr5	110101134	110101939
chr5	110110016	110110628
chr5	110480719	110480957
chr5	110544318	110544395
chr5	110544697	110544840
chr5	110628284	110628489
chr5	111416640	111418048
chr5	111418085	111418333
chr5	111418441	111420471
chr5	111762157	111762210
chr5	111958033	111958307
chr5	112136763	112137027
chr5	112269206	112269641
chr5	112394258	112394611
chr5	112394946	112395216
chr5	112576333	112576664
chr5	112576726	112577039
chr5	112625584	112626114
chr5	112848112	112848554
chr5	113179942	113180181
chr5	113335019	113335325
chr5	113345591	113345624
chr5	113490598	113490673
chr5	113490825	113490926
chr5	113550990	113551261
chr5	114273429	114273844
chr5	114289139	114289317
chr5	114537694	114537805
chr5	114653870	114654527
chr5	114823269	114823573
chr5	115214972	115215953
chr5	115398350	115398744
chr5	115436506	115437128
chr5	115480098	115480277
chr5	115534484	115535029
chr5	115907077	115907593
chr5	116030502	116030689
chr5	116082734	116083344
chr5	116444551	116444692
chr5	116571128	116571806
chr5	116591205	116592533
chr5	117303977	117304161
chr5	117534303	117534426
chr5	117841826	117842392
chr5	118436911	118437031
chr5	119167817	119167961
chr5	119656462	119657024
chr5	119662568	119663389
chr5	119687121	119687355
chr5	119706429	119706632
chr5	119803613	119803987
chr5	119804590	119804937
chr5	119831801	119831983
chr5	119837080	119837562
chr5	119967332	119967459
chr5	119973403	119973541
chr5	120252156	120252238
chr5	120288065	120288281
chr5	120358374	120358568
chr5	120431832	120432151
chr5	120435215	120435438
chr5	120435664	120435722
chr5	120436341	120436401
chr5	120462949	120463254
chr5	120666309	120666458
chr5	120675380	120675587
chr5	120694382	120694685
chr5	120710882	120710950
chr5	120711160	120711243
chr5	121828801	121828891
chr5	121965445	121965983
chr5	123120217	123120528
chr5	123382015	123382101
chr5	124725064	124725160
chr5	124778834	124779283
chr5	125057617	125057974
chr5	125403738	125404259
chr5	125531356	125532048
chr5	125534337	125534765
chr5	128431967	128432918
chr5	128433646	128434120
chr5	128601841	128602616
chr5	128781757	128782333
chr5	128952618	128952822
chr5	129226049	129226134
chr5	129594687	129595201
chr5	130448478	130448632
chr5	130448922	130450046
chr5	131306209	131306660
chr5	131307189	131308041
chr5	131616214	131616879
chr5	134221963	134222207
chr5	134945572	134946382
chr5	135258282	135258723
chr5	135276629	135276793
chr5	135852301	135852470
chr5	135857009	135857191
chr5	135868490	135869251
chr5	135903279	135903729
chr5	136219009	136219097
chr5	136714497	136715048
chr5	136883055	136883267
chr5	137030472	137031153
chr5	137291061	137291800
chr5	137313644	137314515
chr5	137485733	137486291
chr5	137553594	137553652
chr5	137574400	137574730
chr5	137583778	137584152
chr5	138275573	138275996
chr5	138755605	138756048
chr5	139541208	139541283
chr5	139541586	139541637
chr5	139543936	139543986
chr5	139580287	139580393
chr5	139647990	139648486
chr5	139972827	139973466
chr5	141241868	141242113
chr5	142529796	142530176
chr5	142550657	142551049
chr5	142960886	142960920
chr5	142961706	142961967
chr5	143157386	143157588
chr5	143253193	143253404
chr5	143253474	143253996
chr5	143292875	143293549
chr5	143357669	143357872
chr5	143819693	143820146
chr5	144546018	144546763
chr5	144548275	144548591
chr5	146261012	146261097
chr5	146261177	146261294
chr5	146385291	146385734
chr5	146835036	146835502
chr5	146937642	146938349
chr5	146985327	146985886
chr5	147188883	147188984
chr5	147189045	147189225
chr5	147189260	147189414
chr5	147189960	147190414
chr5	147191105	147191778
chr5	147274181	147275407
chr5	147277350	147278425
chr5	147724980	147725246
chr5	147726143	147726342
chr5	147726527	147726627
chr5	147833103	147833179
chr5	147990798	147991315
chr5	148748613	148748808
chr5	149279404	149279985
chr5	150436779	150436843
chr5	150952581	150952863
chr5	150953205	150953472
chr6	3182937	3183076
chr6	6856271	6856589
chr6	6864701	6864864
chr6	6878210	6878511
chr6	6881074	6881574
chr6	8948266	8949914
chr6	8951211	8951803
chr6	8955912	8956104
chr6	8956789	8957404
chr6	14898368	14898473
chr6	14899852	14900292
chr6	14901693	14902058
chr6	21214655	21215763
chr6	22875148	22876016
chr6	23245373	23245821
chr6	23247454	23248100
chr6	23249557	23249787
chr6	23250424	23250806
chr6	23260463	23260864
chr6	25689661	25690328
chr6	28134952	28135252
chr6	28397608	28397956
chr6	28981602	28981769
chr6	28995662	28995935
chr6	29016652	29017047
chr6	29060007	29060159
chr6	29402989	29403089
chr6	29474143	29474385
chr6	29484979	29485419
chr6	29496456	29496604
chr6	29649234	29649781
chr6	30178143	30178653
chr6	30179320	30180031
chr6	30572823	30572958
chr6	30732801	30733203
chr6	30957947	30958601
chr6	31147872	31148087
chr6	31565340	31565563
chr6	36387829	36388297
chr6	36388622	36388730
chr6	39118572	39118762
chr6	39871704	39872094
chr6	39872229	39873337
chr6	41543568	41544157
chr6	47044862	47044945
chr6	47943074	47943568
chr6	49218273	49218372
chr6	49237994	49238151
chr6	49822267	49822330
chr6	49823704	49823799
chr6	50807590	50808120
chr6	51168791	51169135
chr6	52164172	52164462
chr6	52204014	52204066
chr6	52204104	52204167
chr6	52229225	52229448
chr6	52244431	52244729
chr6	52246008	52246390
chr6	52253098	52254188
chr6	52274032	52274373
chr6	52310358	52310788
chr6	52320004	52320162
chr6	53286984	53287227
chr6	53287676	53287807
chr6	53817868	53819754
chr6	53820142	53820444
chr6	53820850	53820943
chr6	54021363	54021475
chr6	54485646	54485998
chr6	55676890	55677063
chr6	56568659	56569000
chr6	56652222	56652555
chr6	58906634	58906877
chr6	63255740	63256462
chr6	63257030	63257665
chr6	65778841	65779428
chr6	67205538	67205681
chr6	67534404	67534896
chr6	67535407	67535521
chr6	70956132	70956381
chr6	70956710	70957227
chr6	72788196	72788868
chr6	82091713	82092200
chr6	83142329	83142479
chr6	83711825	83712285
chr6	83714526	83715303
chr6	83715662	83716112
chr6	84008940	84009320
chr6	84574016	84574605
chr6	85125712	85126249
chr6	85186897	85187111
chr6	85424049	85424278
chr6	85484244	85484386
chr6	85511279	85512101
chr6	85512126	85512858
chr6	85513309	85513373
chr6	88196355	88196787
chr6	88198867	88199626
chr6	88200229	88200619
chr6	88204467	88204891
chr6	88874275	88874576
chr6	88875163	88875334
chr6	90232109	90233448
chr6	90309473	90309752
chr6	90550208	90551164
chr6	91843403	91843630
chr6	91978901	91979545
chr6	92705070	92706041
chr6	92943111	92943890
chr6	92944216	92945005
chr6	99693637	99693933
chr6	102563468	102564334
chr6	102564337	102564719
chr6	105677721	105678023
chr6	107529663	107530253
chr6	110645797	110646619
chr6	113193991	113194230
chr6	113195164	113195221
chr6	113282288	113282763
chr6	113392513	113392802
chr6	113494889	113495500
chr6	113600519	113600916
chr6	114041557	114041806
chr6	115774564	115774819
chr6	115966831	115967433
chr6	116461030	116461184
chr6	117997105	117997250
chr6	118011702	118011797
chr6	119107542	119107640
chr6	119320526	119320792
chr6	119330806	119330882
chr6	121473153	121473750
chr6	122486650	122487031
chr6	122609500	122609797
chr6	122764865	122765256
chr6	123137822	123138408
chr6	125145086	125145863
chr6	126163829	126164106
chr6	126534550	126534685
chr6	126642876	126643350
chr6	126643874	126645326
chr6	126645627	126646073
chr6	126739258	126739871
chr6	126740381	126740511
chr6	127064894	127065111
chr6	127080208	127080265
chr6	127766754	127766822
chr6	127767379	127768300
chr6	127768710	127768913
chr6	127769099	127769810
chr6	128034337	128034717
chr6	128324726	128325216
chr6	131433857	131433964
chr6	135197876	135198428
chr6	136172398	136173268
chr6	136487110	136487416
chr6	137252546	137253155
chr6	142414819	142415164
chr6	142963623	142964280
chr6	142964392	142964635
chr6	145048631	145048738
chr6	145075718	145075882
chr6	146685915	146686052
chr6	148354615	148355456
chr6	149565840	149566291
chr7	3219231	3219579
chr7	3333096	3333362
chr7	3347655	3348078
chr7	3366696	3367455
chr7	3411102	3411640
chr7	3411961	3412522
chr7	3415476	3415536
chr7	3423441	3423818
chr7	4752715	4753044
chr7	4844614	4845407
chr7	5056959	5057050
chr7	6331172	6331535
chr7	6398473	6398923
chr7	6415083	6415461
chr7	6729942	6730327
chr7	6781675	6782051
chr7	10495245	10495417
chr7	13043362	13044451
chr7	13261209	13261531
chr7	14622427	14623537
chr7	16061737	16061855
chr7	16158871	16159169
chr7	16224848	16225083
chr7	16471875	16472418
chr7	16475466	16475597
chr7	16476782	16476994
chr7	16811459	16811814
chr7	16885119	16886098
chr7	16944559	16945082
chr7	18748829	18749155
chr7	18926354	18926575
chr7	19118016	19118482
chr7	19178995	19179120
chr7	19369816	19370596
chr7	19464615	19464990
chr7	19469806	19469972
chr7	19489316	19489797
chr7	19507094	19507606
chr7	19519903	19520283
chr7	19698741	19699072
chr7	19756344	19756746
chr7	19857876	19858107
chr7	24333419	24333651
chr7	24432501	24433201
chr7	24499523	24499595
chr7	24499902	24499976
chr7	24587484	24587969
chr7	24636302	24637245
chr7	24943200	24943290
chr7	24951289	24951466
chr7	24954975	24955397
chr7	24994147	24994448
chr7	25005416	25005643
chr7	25010633	25010681
chr7	25096911	25096996
chr7	25379948	25380051
chr7	25704812	25704922
chr7	25705089	25705189
chr7	26071866	26072004
chr7	27364385	27364503
chr7	27404323	27404649
chr7	27408142	27408268
chr7	27657772	27658391
chr7	28265492	28265824
chr7	28267606	28268213
chr7	28268346	28268458
chr7	28290457	28291053
chr7	28540987	28541191
chr7	28630767	28631033
chr7	28692964	28693420
chr7	28732431	28732907
chr7	29071781	29071874
chr7	29172587	29172856
chr7	29212632	29213426
chr7	29792920	29793328
chr7	29965169	29965550
chr7	30143582	30143928
chr7	30359774	30360101
chr7	30465584	30466300
chr7	31052315	31052885
chr7	31114881	31115226
chr7	34494945	34495291
chr7	35372401	35372516
chr7	35922615	35923349
chr7	36156989	36157808
chr7	36695712	36699133
chr7	37358065	37358175
chr7	37549000	37549170
chr7	37567883	37568299
chr7	37569228	37569616
chr7	37623978	37624575
chr7	37769384	37769815
chr7	37770280	37770975
chr7	37771686	37772497
chr7	37772806	37773104
chr7	40898007	40898386
chr7	40898918	40899383
chr7	40899899	40900334
chr7	42750002	42750330
chr7	43476621	43476907
chr7	44335991	44336014
chr7	44336134	44336579
chr7	44352624	44352925
chr7	44405530	44405693
chr7	44429106	44429307
chr7	44429393	44429655
chr7	44461399	44462732
chr7	44586516	44586812
chr7	44587135	44587410
chr7	44839358	44839675
chr7	44840052	44840294
chr7	44951589	44951631
chr7	45176230	45176419
chr7	45240734	45241462
chr7	45632577	45632654
chr7	45786194	45786800
chr7	45787697	45787859
chr7	45819720	45820572
chr7	45832810	45832918
chr7	45833643	45833957
chr7	45833964	45834034
chr7	45857410	45857897
chr7	46348866	46348966
chr7	46376422	46376848
chr7	46397034	46397276
chr7	46397796	46398310
chr7	49632541	49632613
chr7	49634966	49635568
chr7	49636134	49637482
chr7	49639027	49639308
chr7	49907519	49907716
chr7	49909046	49909152
chr7	49910140	49910522
chr7	49911559	49912515
chr7	49915599	49916062
chr7	49956322	49956550
chr7	49974962	49975092
chr7	49975116	49976128
chr7	51510589	51510972
chr7	51511287	51511469
chr7	51621940	51622666
chr7	54835770	54836067
chr7	57386871	57386934
chr7	57508993	57510063
chr7	57590577	57591523
chr7	57591850	57592338
chr7	58658250	58658768
chr7	62348493	62348678
chr7	62377231	62378101
chr7	62419188	62419353
chr7	62419763	62420326
chr7	62463232	62464496
chr7	63211884	63212649
chr7	63444978	63445011
chr7	64268288	64268614
chr7	64501528	64502889
chr7	65155570	65156368
chr7	65156371	65156795
chr7	65527357	65527898
chr7	67849190	67849597
chr7	70280873	70281607
chr7	70332126	70332825
chr7	70337703	70338137
chr7	70370098	70370399
chr7	71705627	71705882
chr7	75983348	75983741
chr7	79052804	79052938
chr7	79464747	79465286
chr7	79504953	79505458
chr7	79508269	79508753
chr7	79515005	79515875
chr7	79536140	79536211
chr7	79710113	79710179
chr7	79710721	79710875
chr7	80587511	80587836
chr7	81057623	81057829
chr7	81453980	81454357
chr7	81476842	81477137
chr7	81933702	81933790
chr7	81933940	81934676
chr7	81991534	81991807
chr7	82174956	82175477
chr7	82335775	82336403
chr7	82556866	82557225
chr7	82868683	82869267
chr7	84085437	84086191
chr7	87246453	87246839
chr7	87584344	87584386
chr7	88130027	88130694
chr7	88430044	88430712
chr7	91542860	91543380
chr7	93079764	93080049
chr7	93080358	93080940
chr7	96210299	96210707
chr7	96210722	96211087
chr7	96212897	96213118
chr7	96213198	96213881
chr7	97325225	97326010
chr7	97696219	97696340
chr7	98111319	98111453
chr7	98871882	98872306
chr7	99248998	99249088
chr7	99468282	99468388
chr7	99468519	99468625
chr7	99468631	99468906
chr7	99468909	99469118
chr7	99625522	99625688
chr7	100149826	100150293
chr7	100288938	100289147
chr7	100930833	100931542
chr7	101504473	101504805
chr7	101818098	101818436
chr7	101820809	101821377
chr7	102113518	102113683
chr7	104647019	104647343
chr7	105482173	105482355
chr7	105761862	105762773
chr7	105787189	105787420
chr7	107209253	107209455
chr7	107209686	107210653
chr7	107595408	107595918
chr7	108950559	108951192
chr7	109010819	109010988
chr7	109083111	109083503
chr7	109138573	109138837
chr7	109169529	109169948
chr7	109255828	109255868
chr7	109507346	109507820
chr7	110003181	110003305
chr7	110297189	110297520
chr7	112158644	112159130
chr7	114562678	114562835
chr7	114562986	114563218
chr7	114745638	114745770
chr7	117553266	117553429
chr7	118490961	118491337
chr7	118984190	118984488
chr7	118993983	118994210
chr7	119184312	119184813
chr7	119739866	119740112
chr7	119744431	119744533
chr7	120504444	120504538
chr7	120597846	120597934
chr7	121391864	121393292
chr7	121589328	121589706
chr7	122289235	122289704
chr7	122670558	122671056
chr7	123500173	123500641
chr7	123982627	123984000
chr7	125581229	125581402
chr7	126081499	126082471
chr7	126963426	126963587
chr7	127108727	127109030
chr7	127214435	127214672
chr7	127944284	127944935
chr7	130369453	130369626
chr7	130692496	130692736
chr7	131542315	131543603
chr7	131543968	131544209
chr7	131552414	131552729
chr7	131966530	131967657
chr7	132154458	132154627
chr7	134225283	134225836
chr7	134937587	134938366
chr7	135410423	135411051
chr7	135411843	135411959
chr7	136060568	136061057
chr7	136491486	136491568
chr7	136825820	136826065
chr7	137206837	137207057
chr7	137266419	137266831
chr7	137309230	137310016
chr7	137310076	137310245
chr7	137315203	137315975
chr7	137317363	137317780
chr7	137322319	137323226
chr7	137476361	137476750
chr7	138397026	138398751
chr7	138940729	138941161
chr7	139085786	139085978
chr7	139086004	139086969
chr7	139187774	139188034
chr7	139188253	139188411
chr7	139581418	139582429
chr7	139582441	139582972
chr7	139834228	139834604
chr7	139874999	139875216
chr7	139943889	139944668
chr7	140061028	140061191
chr7	140070165	140070684
chr7	140153294	140153551
chr7	140154592	140154768
chr7	141269014	141269535
chr7	141294473	141294719
chr7	141429252	141429461
chr7	141459580	141459902
chr7	142082177	142082444
chr7	142371816	142372177
chr7	142664211	142664260
chr7	143438449	143438498
chr7	143444913	143445413
chr7	143459056	143459329
chr7	143459759	143460329
chr7	143460966	143461187
chr7	144284158	144284370
chr7	144738087	144738586
chr7	144839546	144839899
chr7	144861457	144861816
chr8	3994235	3994516
chr8	9770418	9771910
chr8	10154126	10154586
chr8	11188054	11188396
chr8	11312369	11312951
chr8	12385895	12386719
chr8	12389893	12390750
chr8	12396064	12396767
chr8	12397046	12397337
chr8	12397581	12397858
chr8	12401001	12401379
chr8	12430521	12430722
chr8	14095701	14096956
chr8	14097089	14097143
chr8	15028758	15029233
chr8	17532709	17532928
chr8	17534447	17535693
chr8	19535393	19535665
chr8	19980099	19980430
chr8	23035004	23035405
chr8	23411575	23411646
chr8	23412172	23412209
chr8	23669692	23669854
chr8	24595568	24595858
chr8	25519579	25520304
chr8	26273530	26273835
chr8	26438812	26439194
chr8	27121232	27121822
chr8	27227024	27227379
chr8	29219048	29219818
chr8	31089800	31089933
chr8	32008439	32009992
chr8	32292951	32293591
chr8	32883393	32884194
chr8	32884568	32884855
chr8	33914095	33914421
chr8	36146693	36147090
chr8	36732774	36732992
chr8	36952191	36952477
chr8	38659952	38660915
chr8	40985315	40985972
chr8	44911671	44911998
chr8	45381091	45381795
chr8	46293241	46293733
chr8	47287989	47288347
chr8	47369939	47370388
chr8	48554869	48555907
chr8	48802938	48803307
chr8	48842737	48843496
chr8	48843973	48844616
chr8	50916029	50916205
chr8	50916559	50916958
chr8	54724341	54724591
chr8	57312911	57313219
chr8	57320924	57322161
chr8	57323502	57323966
chr8	57328023	57328493
chr8	57332001	57333127
chr8	57340842	57341141
chr8	58912523	58912911
chr8	62951124	62952219
chr8	64204266	64204557
chr8	64205061	64206308
chr8	66687693	66688095
chr8	69880302	69880957
chr8	69881340	69881607
chr8	69881977	69883134
chr8	69883930	69884401
chr8	69885433	69885624
chr8	69886228	69886292
chr8	70086696	70087129
chr8	70088156	70088198
chr8	70088351	70088535
chr8	70112828	70112924
chr8	70165735	70166229
chr8	70330077	70330275
chr8	70330610	70330943
chr8	70332135	70332216
chr8	70491991	70492140
chr8	70495653	70495787
chr8	70597833	70597942
chr8	70598399	70598824
chr8	70800999	70801329
chr8	70816938	70817302
chr8	70868361	70868800
chr8	70873844	70874458
chr8	71481044	71481375
chr8	71525311	71525688
chr8	71602030	71602251
chr8	71602522	71602596
chr8	71685553	71686193
chr8	71881606	71881848
chr8	78426682	78426957
chr8	78427308	78428081
chr8	78434554	78435738
chr8	78436136	78436341
chr8	78436414	78436441
chr8	78436520	78436899
chr8	78438089	78438296
chr8	83390005	83390345
chr8	83660850	83661396
chr8	83668129	83669233
chr8	83741309	83741846
chr8	83875275	83875337
chr8	84012746	84012964
chr8	84044799	84044879
chr8	84363540	84363874
chr8	84415781	84416126
chr8	84559273	84559313
chr8	84559532	84559944
chr8	84701279	84701998
chr8	84703968	84704408
chr8	84784441	84785602
chr8	84918136	84918356
chr8	85007630	85007867
chr8	87038098	87038386
chr8	87468451	87469021
chr8	87471586	87473643
chr8	87660018	87660645
chr8	87661290	87661939
chr8	87943656	87944122
chr8	88272740	88273084
chr8	88455591	88455798
chr8	88538142	88538781
chr8	88627220	88627431
chr8	88627471	88627800
chr8	89006119	89006685
chr8	89025483	89025921
chr8	89041147	89044052
chr8	89044608	89045401
chr8	89046111	89046523
chr8	89185504	89185707
chr8	89245297	89245468
chr8	89572043	89572389
chr8	91686422	91687018
chr8	91712824	91713255
chr8	91800063	91800303
chr8	91802993	91803136
chr8	91806569	91806932
chr8	91967133	91967528
chr8	92205510	92205961
chr8	92356963	92357194
chr8	92357724	92358131
chr8	92358140	92358980
chr8	92359560	92360155
chr8	92360167	92360914
chr8	92365008	92365621
chr8	92366948	92367212
chr8	92437150	92437368
chr8	92460375	92460505
chr8	92460590	92460909
chr8	92460912	92460977
chr8	92460983	92461078
chr8	92673245	92673635
chr8	92674001	92674606
chr8	92827333	92827738
chr8	95825087	95825397
chr8	99416095	99416670
chr8	102783953	102785867
chr8	102786552	102786930
chr8	105142777	105142897
chr8	105259602	105259824
chr8	105270965	105271039
chr8	105374611	105374809
chr8	105379125	105379415
chr8	105613180	105613344
chr8	105613752	105614467
chr8	105694042	105694119
chr8	107944669	107945261
chr8	108241216	108241572
chr8	108697898	108698175
chr8	110167885	110168699
chr8	110936263	110936492
chr8	110957365	110958028
chr8	111889808	111890904
chr8	111909637	111910185
chr8	113848442	113848965
chr8	114205900	114206099
chr8	115186598	115186890
chr8	118864032	118864284
chr8	119632984	119633477
chr8	120191187	120191447
chr8	120426914	120427251
chr8	120980965	120981112
chr8	121063740	121063895
chr8	121074684	121074936
chr8	121084899	121085360
chr8	121089116	121089489
chr8	121089526	121089768
chr8	121114776	121115601
chr8	121116236	121118455
chr8	121124416	121125020
chr8	121127943	121128407
chr8	121128416	121128633
chr8	121129038	121129515
chr8	121433613	121433718
chr8	121729367	121729751
chr8	121730132	121730174
chr8	121730463	121731341
chr8	121753150	121753849
chr8	122269075	122269248
chr8	122336385	122336457
chr8	122336627	122336899
chr8	122630332	122630740
chr8	122864711	122865363
chr8	123116612	123117213
chr8	123185601	123186206
chr8	123512081	123512866
chr8	123892464	123893288
chr8	125118465	125118649
chr8	125669727	125670303
chr8	126138814	126138885
chr8	126139143	126139660
chr9	3199355	3200012
chr9	4260440	4260755
chr9	8544190	8544415
[truncated: 1,982 more rows]
