# Supplementary material for: Nonlinear DNA methylation trajectories in aging male mice
Source: Nat Commun. 2024 Apr 9;15:3074. doi: 10.1038/s41467-024-47316-2 (PMC11004021; doi:10.1038/s41467-024-47316-2)
Supplement: Supplementary file 5 — Supplementary Data 2 [file 41467_2024_47316_MOESM5_ESM.csv]

genomic_coordiante	cluster
chr1:4491976	C4
chr1:4491980	C4
chr1:4491998	C1
chr1:4492004	C1
chr1:4492007	C1
chr1:4492010	C1
chr1:4492019	C1
chr1:4492085	C1
chr1:4492087	C1
chr1:4492090	C1
chr1:4492108	C4
chr1:4492118	C4
chr1:4492130	C4
chr1:4492164	C15
chr1:4492177	C2
chr1:4492181	C1
chr1:4492189	C6
chr1:4492216	C10
chr1:4492310	C1
chr1:4492330	C9
chr1:4492333	C4
chr1:4492337	C1
chr1:4492339	C1
chr1:4492345	C9
chr1:4492365	C12
chr1:4492385	C1
chr1:4492397	C1
chr1:4492405	C4
chr1:4492456	C4
chr1:4492458	C1
chr1:4492462	C10
chr1:4492468	C10
chr1:4492478	C8
chr1:4492480	C12
chr1:4492483	C10
chr1:4492495	C4
chr1:4492498	C1
chr1:4492504	C10
chr1:4492527	C9
chr1:4492536	C4
chr1:4492551	C7
chr1:4492554	C1
chr1:4492557	C1
chr1:4492559	C4
chr1:4492563	C4
chr1:4492600	C1
chr1:4492602	C1
chr1:4492608	C1
chr1:4492612	C1
chr1:4492690	C1
chr1:4492692	C1
chr1:4492704	C9
chr1:4492715	C1
chr1:4492754	C12
chr1:4492771	C7
chr1:4492781	C1
chr1:4492799	C1
chr1:4492801	C1
chr1:4492814	C1
chr1:4493066	C1
chr1:4493069	C6
chr1:4493092	C8
chr1:4493153	C1
chr1:4493159	C8
chr1:4493163	C1
chr1:4493187	C1
chr1:4493194	C1
chr1:4493198	C6
chr1:4493201	C15
chr1:4493238	C4
chr1:4493245	C1
chr1:4493250	C9
chr1:4493257	C4
chr1:4493268	C4
chr1:4493307	C7
chr1:4493341	C7
chr1:4493343	C7
chr1:4493350	C4
chr1:4493352	C7
chr1:4493357	C1
chr1:4493395	C1
chr1:4493419	C1
chr1:4493425	C1
chr1:4493443	C1
chr1:4493567	C1
chr1:4493576	C1
chr1:4493578	C1
chr1:4493604	C1
chr1:4493616	C1
chr1:4493621	C1
chr1:4493623	C7
chr1:4493646	C7
chr1:4493656	C19
chr1:4493661	C6
chr1:4493672	C1
chr1:4493694	C8
chr1:4493710	C1
chr1:4496991	C1
chr1:4497028	C1
chr1:4497040	C1
chr1:4497073	C1
chr1:4497076	C9
chr1:4497083	C10
chr1:4497090	C1
chr1:4497111	C4
chr1:4497118	C1
chr1:4497123	C1
chr1:4497127	C1
chr1:4497145	C1
chr1:4497159	C1
chr1:4497187	C1
chr1:4497189	C1
chr1:4497244	C1
chr1:4497287	C7
chr1:4497296	C1
chr1:4497334	C1
chr1:4497553	C1
chr1:4497556	C1
chr1:4497579	C1
chr1:4497603	C1
chr1:5023359	C1
chr1:5023384	C1
chr1:5023512	C3
chr1:5023520	C6
chr1:5023530	C1
chr1:5023553	C1
chr1:5023713	C1
chr1:5023724	C1
chr1:5023765	C1
chr1:5023973	C1
chr1:5916354	C2
chr1:5916596	C1
chr1:5916602	C1
chr1:5916643	C1
chr1:5916677	C8
chr1:5916686	C1
chr1:5916796	C1
chr1:5916805	C1
chr1:5916821	C1
chr1:5916823	C1
chr1:5916831	C1
chr1:5916839	C1
chr1:5916843	C1
chr1:6441201	C1
chr1:6441214	C1
chr1:6441230	C1
chr1:6441233	C1
chr1:6441240	C1
chr1:6441246	C4
chr1:6441269	C1
chr1:6441272	C8
chr1:6441280	C12
chr1:6441284	C1
chr1:6441288	C16
chr1:6441297	C11
chr1:6441314	C12
chr1:6441316	C12
chr1:6441319	C2
chr1:6441369	C1
chr1:6441373	C1
chr1:6441391	C10
chr1:6441395	C1
chr1:6441398	C1
chr1:6441422	C1
chr1:6441427	C1
chr1:6441433	C1
chr1:6441441	C1
chr1:6441444	C1
chr1:6441448	C1
chr1:6441453	C1
chr1:6441482	C1
chr1:6441486	C1
chr1:6441495	C14
chr1:6441497	C1
chr1:6441506	C1
chr1:6441508	C1
chr1:6441517	C1
chr1:6441519	C1
chr1:6441524	C1
chr1:9298568	C1
chr1:9298581	C1
chr1:9298608	C1
chr1:9298753	C1
chr1:9298762	C7
chr1:9298768	C1
chr1:9299253	C4
chr1:9299304	C7
chr1:9299315	C1
chr1:9299326	C9
chr1:9299334	C1
chr1:9299342	C4
chr1:9299348	C1
chr1:9299353	C4
chr1:9299356	C4
chr1:9299453	C1
chr1:9299468	C1
chr1:9299470	C1
chr1:9299728	C1
chr1:9299758	C1
chr1:9299774	C1
chr1:9299786	C1
chr1:9299790	C1
chr1:9299799	C1
chr1:9299812	C1
chr1:9299823	C1
chr1:9299825	C1
chr1:9299833	C1
chr1:9299852	C1
chr1:9299868	C1
chr1:9299886	C1
chr1:9299901	C12
chr1:9299905	C1
chr1:9299912	C2
chr1:9299923	C8
chr1:9299925	C8
chr1:9299937	C8
chr1:9908616	C1
chr1:9908618	C1
chr1:9908620	C1
chr1:9908622	C1
chr1:9908626	C2
chr1:9908643	C2
chr1:9908645	C2
chr1:9908649	C2
chr1:9908727	C8
chr1:9908762	C1
chr1:9908765	C1
chr1:9908774	C8
chr1:9908846	C2
chr1:9908876	C8
chr1:10993578	C1
chr1:10993592	C1
chr1:10993594	C1
chr1:10993599	C1
chr1:10993601	C10
chr1:10993603	C1
chr1:10993608	C1
chr1:10993610	C1
chr1:10993614	C1
chr1:10993619	C1
chr1:10993626	C1
chr1:10993651	C9
chr1:10993684	C4
chr1:10993695	C1
chr1:10993704	C1
chr1:10993719	C1
chr1:10993728	C4
chr1:10993737	C14
chr1:10993747	C8
chr1:10993749	C1
chr1:10993757	C1
chr1:10993775	C1
chr1:10993777	C14
chr1:10993782	C15
chr1:10993785	C1
chr1:10993798	C1
chr1:10993801	C1
chr1:10993807	C1
chr1:10993832	C1
chr1:10993870	C8
chr1:10993874	C1
chr1:10993876	C1
chr1:10993882	C8
chr1:10993890	C1
chr1:10993908	C1
chr1:10993919	C1
chr1:10993925	C4
chr1:10993927	C9
chr1:10993931	C1
chr1:10993957	C1
chr1:10993967	C9
chr1:10993974	C2
chr1:10993985	C1
chr1:10993987	C1
chr1:10993994	C1
chr1:10993996	C1
chr1:10994004	C1
chr1:10994259	C1
chr1:11413872	C1
chr1:11413901	C1
chr1:11413936	C3
chr1:11414143	C18
chr1:11414148	C13
chr1:11414150	C13
chr1:11414159	C13
chr1:11414165	C13
chr1:11414167	C3
chr1:11414169	C13
chr1:11414175	C3
chr1:11414183	C13
chr1:11414187	C2
chr1:11414190	C14
chr1:11414200	C8
chr1:11414204	C1
chr1:11414209	C6
chr1:11414211	C6
chr1:11414232	C6
chr1:11414245	C1
chr1:11414264	C1
chr1:11414291	C1
chr1:11414293	C1
chr1:11414378	C2
chr1:11414404	C1
chr1:11414408	C1
chr1:12344892	C7
chr1:12344902	C1
chr1:12344940	C10
chr1:12344967	C6
chr1:12344970	C8
chr1:12344981	C11
chr1:12692936	C1
chr1:12692939	C1
chr1:12692963	C1
chr1:12693029	C1
chr1:12693049	C1
chr1:12693064	C1
chr1:12693072	C1
chr1:12693090	C1
chr1:12693099	C1
chr1:12693197	C1
chr1:12693230	C2
chr1:12693239	C2
chr1:12693245	C2
chr1:12693257	C1
chr1:12693279	C1
chr1:12693333	C1
chr1:12693365	C9
chr1:12693368	C1
chr1:12693457	C1
chr1:12693464	C1
chr1:12693476	C8
chr1:12990414	C1
chr1:12990489	C1
chr1:12990513	C1
chr1:12990535	C1
chr1:12990602	C11
chr1:12990672	C9
chr1:12990700	C1
chr1:12990719	C4
chr1:12990721	C4
chr1:12990729	C4
chr1:12990767	C1
chr1:12990769	C1
chr1:12990776	C1
chr1:12990783	C1
chr1:12990785	C1
chr1:12990789	C1
chr1:12990805	C1
chr1:12990808	C1
chr1:12990811	C1
chr1:12990822	C1
chr1:13125214	C1
chr1:13125227	C1
chr1:13125235	C1
chr1:13125253	C1
chr1:13125344	C1
chr1:13125380	C1
chr1:13125575	C1
chr1:13125580	C1
chr1:13125599	C1
chr1:13126190	C11
chr1:13126299	C6
chr1:13126310	C1
chr1:13126316	C1
chr1:13126338	C1
chr1:13126356	C1
chr1:13126410	C1
chr1:13126415	C1
chr1:13126435	C1
chr1:13126440	C1
chr1:13126446	C1
chr1:13126452	C10
chr1:13126455	C1
chr1:13126470	C1
chr1:13126479	C1
chr1:13126484	C1
chr1:13126491	C1
chr1:13126576	C1
chr1:13126591	C1
chr1:13126631	C1
chr1:13126638	C1
chr1:13126641	C1
chr1:13126728	C1
chr1:13126776	C9
chr1:13126781	C1
chr1:13126817	C6
chr1:13126865	C1
chr1:13126872	C1
chr1:13126897	C1
chr1:13126903	C1
chr1:13126930	C1
chr1:13127170	C1
chr1:13127208	C1
chr1:14309748	C6
chr1:14309756	C8
chr1:14309772	C1
chr1:14309780	C1
chr1:14309782	C1
chr1:14309792	C1
chr1:14309797	C2
chr1:14309806	C8
chr1:14755212	C1
chr1:14755216	C1
chr1:14755400	C1
chr1:14755402	C1
chr1:14755408	C1
chr1:14755412	C1
chr1:14755414	C1
chr1:14755418	C2
chr1:14755420	C1
chr1:14755424	C1
chr1:14755431	C8
chr1:14755438	C2
chr1:14755443	C1
chr1:14755537	C1
chr1:14755543	C1
chr1:14755563	C1
chr1:14755565	C1
chr1:14755580	C1
chr1:14755595	C8
chr1:14755608	C8
chr1:14755622	C8
chr1:14755629	C12
chr1:14755634	C11
chr1:14755640	C1
chr1:14755642	C1
chr1:14755651	C8
chr1:14755662	C16
chr1:14755677	C4
chr1:14755713	C9
chr1:14755721	C1
chr1:14755734	C1
chr1:14755792	C1
chr1:14755802	C1
chr1:14755923	C1
chr1:14755925	C1
chr1:14755972	C1
chr1:15286506	C1
chr1:15286546	C19
chr1:15286556	C10
chr1:15286560	C10
chr1:15286580	C4
chr1:15286584	C7
chr1:15286595	C10
chr1:15286598	C10
chr1:15286602	C10
chr1:15286606	C1
chr1:15286610	C10
chr1:15286612	C1
chr1:15286733	C19
chr1:15286742	C7
chr1:15286757	C7
chr1:15286827	C1
chr1:15286832	C1
chr1:15286834	C9
chr1:15286848	C4
chr1:15286850	C4
chr1:15286854	C1
chr1:15286862	C4
chr1:15286864	C1
chr1:15286872	C1
chr1:15286902	C1
chr1:15286907	C1
chr1:15286912	C4
chr1:15286924	C1
chr1:15286926	C4
chr1:15286928	C1
chr1:15286937	C1
chr1:15286940	C1
chr1:15286975	C1
chr1:15286993	C1
chr1:15286996	C1
chr1:15287002	C1
chr1:15287015	C1
chr1:15287023	C1
chr1:15287029	C1
chr1:15287039	C1
chr1:15287059	C1
chr1:15287062	C1
chr1:15287064	C1
chr1:15287227	C1
chr1:15287258	C1
chr1:15287263	C1
chr1:17097025	C1
chr1:17097033	C1
chr1:17097045	C1
chr1:17097054	C1
chr1:17097056	C1
chr1:17097126	C1
chr1:17097134	C2
chr1:17097140	C1
chr1:17097144	C1
chr1:17097149	C1
chr1:17097151	C1
chr1:17097162	C1
chr1:17097168	C1
chr1:17097268	C1
chr1:17097286	C1
chr1:17097291	C1
chr1:17097295	C1
chr1:17097315	C1
chr1:17097357	C9
chr1:17097377	C1
chr1:17097394	C1
chr1:17097399	C1
chr1:17097571	C1
chr1:17097577	C1
chr1:17097580	C1
chr1:17097586	C1
chr1:17097595	C1
chr1:17097599	C9
chr1:17097606	C1
chr1:17097619	C1
chr1:17097622	C7
chr1:17097624	C1
chr1:17097631	C1
chr1:17097645	C4
chr1:17097664	C4
chr1:17097718	C7
chr1:18057804	C18
chr1:18057818	C18
chr1:18058005	C13
chr1:18058036	C18
chr1:18058041	C18
chr1:18058047	C18
chr1:18058053	C3
chr1:18058104	C12
chr1:18058127	C1
chr1:18058169	C1
chr1:18058171	C1
chr1:18058175	C1
chr1:18058186	C1
chr1:18058191	C2
chr1:18058196	C13
chr1:18058215	C2
chr1:18058217	C2
chr1:18058227	C13
chr1:18058234	C2
chr1:18058236	C2
chr1:18058238	C2
chr1:18058405	C1
chr1:18058407	C1
chr1:18058414	C8
chr1:18058418	C2
chr1:18058420	C3
chr1:18058427	C17
chr1:18058436	C17
chr1:18058444	C8
chr1:18058446	C2
chr1:18058454	C3
chr1:18058467	C2
chr1:18058469	C8
chr1:18058482	C3
chr1:18058485	C6
chr1:18058490	C3
chr1:18058492	C13
chr1:18058527	C1
chr1:18058534	C8
chr1:18058543	C8
chr1:18058545	C1
chr1:18058577	C8
chr1:18058777	C2
chr1:18058779	C8
chr1:18058826	C2
chr1:19097000	C8
chr1:19097008	C1
chr1:19097010	C1
chr1:19097023	C2
chr1:19097025	C1
chr1:19097039	C1
chr1:19097045	C1
chr1:19097061	C1
chr1:19097080	C14
chr1:19104243	C8
chr1:19104245	C8
chr1:19104281	C1
chr1:19104434	C6
chr1:19104477	C15
chr1:19104483	C1
chr1:19104491	C1
chr1:19104527	C10
chr1:19104552	C6
chr1:19104572	C1
chr1:19111177	C1
chr1:19111187	C1
chr1:19111242	C1
chr1:19111244	C1
chr1:19111249	C1
chr1:19111262	C1
chr1:19111268	C1
chr1:19209898	C10
chr1:19209913	C4
chr1:19209924	C10
chr1:19209938	C1
chr1:19209946	C6
chr1:19209950	C1
chr1:19209956	C1
chr1:19209966	C1
chr1:19210066	C4
chr1:19210256	C1
chr1:19210274	C1
chr1:19210320	C1
chr1:19210342	C1
chr1:19210371	C1
chr1:19210373	C1
chr1:19210404	C1
chr1:19213941	C1
chr1:19213954	C1
chr1:19213959	C1
chr1:19213965	C1
chr1:19213982	C1
chr1:19214183	C1
chr1:19214194	C1
chr1:19214200	C1
chr1:19214223	C1
chr1:19233903	C12
chr1:19233929	C1
chr1:19234070	C1
chr1:19234090	C1
chr1:19234154	C1
chr1:19234172	C1
chr1:19234176	C1
chr1:19234182	C2
chr1:19234190	C12
chr1:19234906	C4
chr1:19235024	C15
chr1:19235029	C12
chr1:19236813	C1
chr1:19236829	C1
chr1:19236832	C1
chr1:19236849	C1
chr1:19237088	C8
chr1:19237177	C1
chr1:19237180	C9
chr1:19237189	C11
chr1:19237215	C1
chr1:19237429	C9
chr1:21080396	C3
chr1:21080400	C2
chr1:21080404	C14
chr1:21080410	C3
chr1:21080414	C2
chr1:21960624	C1
chr1:21960657	C1
chr1:21960718	C9
chr1:21960735	C19
chr1:21960784	C1
chr1:21960807	C1
chr1:21960828	C8
chr1:21960846	C1
chr1:21960852	C1
chr1:21960865	C1
chr1:21960875	C1
chr1:21960915	C1
chr1:21961065	C1
chr1:21961069	C1
chr1:21961071	C1
chr1:21961077	C1
chr1:21961079	C1
chr1:21961094	C1
chr1:21961096	C1
chr1:21961100	C1
chr1:21961109	C1
chr1:21961114	C9
chr1:21961150	C1
chr1:21961156	C1
chr1:21961209	C1
chr1:21961211	C1
chr1:21961217	C1
chr1:21961227	C1
chr1:21961250	C1
chr1:21961253	C6
chr1:21961263	C6
chr1:21961268	C8
chr1:21961271	C8
chr1:21961300	C6
chr1:21961322	C1
chr1:21961340	C1
chr1:21961343	C1
chr1:21961359	C1
chr1:21961362	C11
chr1:21961365	C11
chr1:21961371	C1
chr1:21961374	C11
chr1:21961378	C16
chr1:21961381	C8
chr1:21961384	C11
chr1:21961386	C7
chr1:21961388	C11
chr1:21961410	C8
chr1:21961413	C3
chr1:21961422	C8
chr1:21961426	C13
chr1:21961429	C8
chr1:21961449	C11
chr1:21961451	C7
chr1:21961455	C7
chr1:21961487	C4
chr1:21961498	C7
chr1:21961500	C4
chr1:21961507	C1
chr1:21961510	C1
chr1:21961513	C1
chr1:21961516	C1
chr1:21961518	C9
chr1:21961521	C1
chr1:21961539	C4
chr1:21961542	C1
chr1:21961548	C1
chr1:21961564	C1
chr1:21961566	C1
chr1:21961574	C1
chr1:21961646	C6
chr1:21961648	C8
chr1:21961672	C8
chr1:21961678	C8
chr1:21961686	C15
chr1:21961691	C1
chr1:21961795	C1
chr1:21961810	C1
chr1:21961832	C1
chr1:21961871	C1
chr1:21961881	C1
chr1:21961888	C1
chr1:21961904	C1
chr1:21961913	C1
chr1:21961921	C8
chr1:21961925	C1
chr1:21961929	C8
chr1:21961931	C8
chr1:21961951	C8
chr1:21961986	C1
chr1:21962002	C8
chr1:21962026	C1
chr1:21962043	C1
chr1:21962053	C1
chr1:21962060	C1
chr1:21962087	C1
chr1:21962091	C1
chr1:21962249	C1
chr1:21962251	C1
chr1:21962269	C1
chr1:21962289	C1
chr1:22533187	C1
chr1:22533189	C1
chr1:22533201	C1
chr1:22533242	C1
chr1:22533251	C1
chr1:22533262	C1
chr1:22533267	C1
chr1:22533287	C1
chr1:22533291	C1
chr1:22533306	C8
chr1:22533308	C1
chr1:22533316	C1
chr1:22533328	C17
chr1:22533351	C1
chr1:22533369	C1
chr1:22533371	C1
chr1:22533385	C1
chr1:22533390	C1
chr1:22533392	C1
chr1:22533405	C1
chr1:22533411	C1
chr1:22533417	C1
chr1:22533432	C1
chr1:22533438	C1
chr1:22533445	C1
chr1:22533454	C1
chr1:22533457	C15
chr1:22533465	C8
chr1:22533477	C8
chr1:22533490	C8
chr1:22533500	C8
chr1:22533515	C8
chr1:22533524	C8
chr1:22533538	C8
chr1:22533548	C8
chr1:22533553	C13
chr1:22533558	C8
chr1:22533567	C2
chr1:22533601	C13
chr1:22533609	C1
chr1:22533611	C8
chr1:22533623	C8
chr1:22533637	C1
chr1:22533642	C1
chr1:22533719	C1
chr1:22533721	C12
chr1:22533724	C8
chr1:22533727	C8
chr1:22533730	C8
chr1:22533735	C12
chr1:22533742	C8
chr1:22533744	C8
chr1:22533759	C8
chr1:22533763	C1
chr1:22533765	C8
chr1:22533767	C8
chr1:22533771	C1
chr1:22533773	C1
chr1:22533775	C8
chr1:22533784	C1
chr1:22533801	C1
chr1:22533811	C1
chr1:22533813	C1
chr1:22533815	C1
chr1:22533823	C1
chr1:22533826	C1
chr1:22533834	C1
chr1:22533865	C1
chr1:22533871	C1
chr1:22533876	C1
chr1:22533879	C1
chr1:22533887	C1
chr1:22533890	C1
chr1:22533894	C1
chr1:22533901	C1
chr1:22533905	C1
chr1:22533914	C1
chr1:22533965	C1
chr1:22533976	C6
chr1:22533981	C1
chr1:22533986	C1
chr1:22534026	C6
chr1:22534052	C8
chr1:22534059	C12
chr1:22534064	C4
chr1:22534069	C10
chr1:22534085	C8
chr1:22534103	C1
chr1:22534112	C4
chr1:22534130	C10
chr1:22534138	C10
chr1:22534140	C1
chr1:22534152	C15
chr1:23763164	C1
chr1:23763171	C1
chr1:23763174	C1
chr1:23763186	C1
chr1:23763189	C1
chr1:23763192	C1
chr1:23763203	C1
chr1:24586662	C4
chr1:24586673	C10
chr1:24586679	C8
chr1:24586681	C1
chr1:24586684	C1
chr1:24586688	C10
chr1:24586690	C1
chr1:24586696	C9
chr1:24586705	C1
chr1:24586714	C1
chr1:24586720	C8
chr1:24586725	C8
chr1:24586733	C4
chr1:24586735	C1
chr1:24586740	C1
chr1:24586749	C1
chr1:24586780	C1
chr1:24586950	C1
chr1:32172750	C1
chr1:32172766	C1
chr1:32172768	C9
chr1:32172787	C1
chr1:32172789	C1
chr1:32172796	C1
chr1:32172808	C1
chr1:32172819	C1
chr1:32172826	C14
chr1:32172837	C1
chr1:32172844	C1
chr1:32172865	C6
chr1:32172868	C6
chr1:32172873	C8
chr1:32172877	C6
chr1:32172886	C9
chr1:32172894	C1
chr1:32172900	C8
chr1:32172905	C1
chr1:32172912	C1
chr1:32172914	C1
chr1:32172986	C1
chr1:32172988	C1
chr1:32172991	C1
chr1:32172993	C1
chr1:32173003	C1
chr1:32173016	C1
chr1:32173037	C1
chr1:32173045	C1
chr1:32173231	C1
chr1:33907676	C1
chr1:33907692	C1
chr1:33907699	C10
chr1:33907726	C7
chr1:33907728	C7
chr1:33907738	C19
chr1:33907747	C7
chr1:33907749	C7
chr1:33907754	C1
chr1:33907759	C9
chr1:33907781	C1
chr1:33907791	C19
chr1:34433016	C2
chr1:34433025	C8
chr1:34433040	C8
chr1:34433049	C8
chr1:34433060	C12
chr1:34433095	C19
chr1:34433143	C1
chr1:34433240	C8
chr1:34433264	C1
chr1:34433267	C1
chr1:34433272	C1
chr1:34433290	C2
chr1:34805959	C3
chr1:34805961	C3
chr1:34805979	C1
chr1:34805981	C2
chr1:34805999	C2
chr1:34806001	C2
chr1:34806006	C3
chr1:36785607	C1
chr1:36785618	C1
chr1:36785624	C1
chr1:36785648	C1
chr1:36785836	C2
chr1:36785842	C1
chr1:36785848	C1
chr1:36785867	C11
chr1:37218396	C1
chr1:37218525	C1
chr1:37218559	C8
chr1:37218564	C1
chr1:37218571	C1
chr1:37218721	C2
chr1:37218724	C1
chr1:37218760	C1
chr1:37218771	C1
chr1:37218785	C1
chr1:37218876	C13
chr1:37218894	C2
chr1:37218903	C8
chr1:37218905	C2
chr1:38210256	C1
chr1:38210283	C1
chr1:38210291	C1
chr1:38210297	C8
chr1:38210299	C1
chr1:38210306	C3
chr1:38210494	C1
chr1:38210519	C8
chr1:38210546	C11
chr1:38210551	C11
chr1:38210579	C1
chr1:38210636	C11
chr1:38210644	C2
chr1:38210664	C14
chr1:38626648	C1
chr1:38626657	C16
chr1:38626709	C1
chr1:38626733	C1
chr1:38626759	C4
chr1:38626806	C1
chr1:38626825	C1
chr1:38626830	C1
chr1:38626855	C4
chr1:38626903	C16
chr1:38626910	C11
chr1:38835735	C1
chr1:38835745	C1
chr1:38835757	C1
chr1:38835870	C11
chr1:38835897	C1
chr1:38835909	C1
chr1:38835915	C1
chr1:38835917	C1
chr1:38835920	C1
chr1:38835951	C1
chr1:38835956	C1
chr1:38835967	C9
chr1:38835975	C9
chr1:38835985	C4
chr1:38835991	C1
chr1:38836007	C1
chr1:38836011	C1
chr1:38836016	C4
chr1:38836018	C1
chr1:38836035	C4
chr1:38836037	C7
chr1:38836039	C4
chr1:38836042	C1
chr1:38836047	C4
chr1:38836062	C6
chr1:38836066	C4
chr1:38836068	C9
chr1:38836074	C1
chr1:38836084	C9
chr1:38836087	C1
chr1:38836096	C1
chr1:38836100	C9
chr1:38836107	C1
chr1:38836109	C1
chr1:38836122	C1
chr1:38836124	C1
chr1:38836126	C9
chr1:38836134	C1
chr1:38836138	C4
chr1:38836147	C1
chr1:38836159	C4
chr1:38836168	C4
chr1:38836173	C4
chr1:38836180	C1
chr1:38836185	C4
chr1:38836188	C4
chr1:38836190	C1
chr1:38836195	C4
chr1:38836197	C4
chr1:38836200	C1
chr1:38836209	C10
chr1:38836217	C1
chr1:38836224	C1
chr1:38836226	C4
chr1:38836234	C1
chr1:38836260	C10
chr1:38836262	C1
chr1:38836267	C1
chr1:38836281	C7
chr1:38836291	C4
chr1:38836295	C1
chr1:38836305	C1
chr1:38836309	C1
chr1:38836317	C1
chr1:38836323	C1
chr1:38836329	C1
chr1:38836339	C1
chr1:38836341	C7
chr1:38836366	C1
chr1:38836377	C4
chr1:38836385	C1
chr1:38836388	C4
chr1:38836392	C1
chr1:38836399	C1
chr1:38836405	C1
chr1:38836411	C1
chr1:38836413	C4
chr1:38836419	C4
chr1:38836439	C1
chr1:38836456	C9
chr1:38836461	C7
chr1:38836463	C4
chr1:38836482	C1
chr1:38836491	C1
chr1:38836493	C1
chr1:38836495	C4
chr1:38836498	C9
chr1:38836501	C1
chr1:38836580	C1
chr1:38836585	C9
chr1:38836589	C9
chr1:38836594	C1
chr1:38836597	C9
chr1:38836601	C9
chr1:38836603	C9
chr1:38836613	C4
chr1:38836615	C1
chr1:38836630	C4
chr1:38836645	C1
chr1:38836653	C4
chr1:38836658	C4
chr1:38836672	C1
chr1:38836675	C10
chr1:38897480	C1
chr1:38897488	C1
chr1:38897492	C1
chr1:38897500	C1
chr1:38897791	C1
chr1:38897804	C19
chr1:39650392	C8
chr1:39650401	C1
chr1:39650442	C1
chr1:39650448	C1
chr1:39650455	C1
chr1:39650471	C19
chr1:39650473	C9
chr1:39650478	C11
chr1:39650484	C11
chr1:39650486	C7
chr1:39650491	C7
chr1:39650550	C9
chr1:39650564	C1
chr1:39650568	C9
chr1:39650897	C4
chr1:39650918	C12
chr1:39650928	C9
chr1:39650935	C1
chr1:39650952	C10
chr1:39650955	C4
chr1:39650957	C9
chr1:39650967	C1
chr1:39651012	C1
chr1:39651015	C9
chr1:39651020	C1
chr1:39651024	C9
chr1:39651027	C1
chr1:39651042	C9
chr1:39651056	C1
chr1:39651113	C1
chr1:39651122	C1
chr1:39651136	C1
chr1:39651360	C1
chr1:39651368	C2
chr1:39720744	C11
chr1:39720777	C11
chr1:39720784	C11
chr1:39720819	C1
chr1:42694462	C1
chr1:42694628	C1
chr1:42694636	C1
chr1:42694649	C1
chr1:42694661	C1
chr1:42694695	C4
chr1:42694763	C1
chr1:42694767	C1
chr1:42694792	C1
chr1:42694794	C1
chr1:42694802	C1
chr1:42694809	C1
chr1:42695638	C1
chr1:42695950	C9
chr1:42695960	C1
chr1:42695962	C9
chr1:42695966	C1
chr1:42695969	C1
chr1:42695972	C4
chr1:42695987	C9
chr1:42695995	C19
chr1:42696249	C1
chr1:42696251	C1
chr1:42696285	C4
chr1:42696298	C9
chr1:42696329	C1
chr1:42696399	C1
chr1:42696409	C1
chr1:42696415	C1
chr1:42696417	C1
chr1:42696422	C1
chr1:42696436	C4
chr1:42696449	C1
chr1:42696597	C4
chr1:42696608	C4
chr1:42696636	C9
chr1:42696648	C1
chr1:42696654	C4
chr1:42696658	C4
chr1:42696674	C19
chr1:42696676	C4
chr1:42696711	C19
chr1:42696719	C4
chr1:42696731	C1
chr1:42696738	C4
chr1:42696751	C9
chr1:42696755	C4
chr1:42696761	C19
chr1:42696804	C7
chr1:42696811	C6
chr1:42696823	C19
chr1:42696842	C4
chr1:42696859	C10
chr1:42696862	C4
chr1:42696876	C1
chr1:42696886	C4
chr1:42697342	C4
chr1:42697348	C4
chr1:42697367	C1
chr1:42697487	C1
chr1:42697504	C1
chr1:42697510	C4
chr1:42697519	C1
chr1:42697532	C1
chr1:42697549	C1
chr1:42697558	C1
chr1:42697561	C1
chr1:42697564	C1
chr1:42697567	C1
chr1:42697570	C1
chr1:42697583	C7
chr1:42697586	C1
chr1:42697598	C1
chr1:42697605	C1
chr1:42697607	C1
chr1:42697619	C1
chr1:42697622	C1
chr1:42697628	C1
chr1:42697630	C1
chr1:42697641	C1
chr1:42697643	C1
chr1:42697648	C1
chr1:42697651	C9
chr1:42697658	C1
chr1:42697666	C4
chr1:42697669	C1
chr1:42697672	C10
chr1:42697771	C1
chr1:42697786	C9
chr1:42697789	C9
chr1:42697792	C1
chr1:42697810	C4
chr1:42697817	C1
chr1:42698561	C1
chr1:42698572	C1
chr1:42698585	C4
chr1:42698591	C1
chr1:42698602	C1
chr1:42698608	C4
chr1:42698615	C1
chr1:42698630	C4
chr1:42698644	C7
chr1:42952738	C1
chr1:42952948	C7
chr1:42952962	C19
chr1:42953006	C7
chr1:42953013	C1
chr1:42953040	C1
chr1:42953043	C4
chr1:42953145	C10
chr1:42953405	C4
chr1:42953407	C4
chr1:42953412	C12
chr1:42953415	C1
chr1:42953423	C1
chr1:42953425	C1
chr1:42953429	C1
chr1:42953431	C1
chr1:42953435	C7
chr1:42953439	C1
chr1:42953465	C4
chr1:42953478	C4
chr1:42953480	C4
chr1:42953486	C9
chr1:42953489	C1
chr1:42953498	C1
chr1:42953522	C1
chr1:46425461	C16
chr1:46425466	C7
chr1:46425476	C16
chr1:46425532	C11
chr1:46425569	C8
chr1:46425571	C8
chr1:46425578	C1
chr1:46425581	C12
chr1:46425589	C11
chr1:46425596	C1
chr1:46425609	C1
chr1:46425640	C1
chr1:46425656	C1
chr1:50926554	C1
chr1:50926567	C1
chr1:50926592	C12
chr1:50926600	C1
chr1:50926616	C1
chr1:50926658	C1
chr1:50926669	C1
chr1:50926746	C8
chr1:50927743	C1
chr1:50927756	C1
chr1:50927818	C12
chr1:50927831	C1
chr1:50927834	C1
chr1:50927852	C1
chr1:50927854	C1
chr1:50927859	C1
chr1:50927861	C1
chr1:52008954	C2
chr1:52008965	C2
chr1:52008972	C13
chr1:52009076	C11
chr1:52009114	C17
chr1:52009126	C13
chr1:53706654	C8
chr1:53706663	C8
chr1:53706695	C16
chr1:53706698	C8
chr1:53706724	C1
chr1:53706730	C8
chr1:53706738	C2
chr1:53706769	C2
chr1:53706772	C1
chr1:53706814	C1
chr1:53706817	C1
chr1:53706823	C1
chr1:53706828	C1
chr1:53706849	C8
chr1:53706862	C1
chr1:54194343	C4
chr1:54194356	C4
chr1:54194358	C4
chr1:54194380	C4
chr1:54194421	C4
chr1:54194424	C1
chr1:54194455	C4
chr1:54194465	C4
chr1:54194518	C4
chr1:54194520	C4
chr1:54194525	C4
chr1:54194527	C4
chr1:54194545	C4
chr1:54194552	C4
chr1:54194564	C4
chr1:54194568	C4
chr1:54194573	C4
chr1:54194579	C7
chr1:54194581	C19
chr1:54194586	C1
chr1:54194592	C4
chr1:54194595	C4
chr1:54194597	C4
chr1:54194602	C4
chr1:54194608	C4
chr1:54194610	C4
chr1:54194612	C19
chr1:54194615	C1
chr1:54194617	C4
chr1:54194626	C1
chr1:54194630	C1
chr1:54194634	C7
chr1:54194636	C7
chr1:54194638	C7
chr1:54194643	C4
chr1:54194657	C4
chr1:54194662	C4
chr1:54194708	C4
chr1:54194721	C4
chr1:54194724	C1
chr1:54194726	C4
chr1:54194733	C4
chr1:54194736	C4
chr1:54194742	C4
chr1:54194747	C4
chr1:54194753	C1
chr1:54194758	C4
chr1:54194918	C1
chr1:54194920	C4
chr1:54194931	C1
chr1:54194946	C1
chr1:54194951	C1
chr1:54194956	C4
chr1:54194964	C1
chr1:54194969	C1
chr1:54194983	C1
chr1:54194985	C10
chr1:54194988	C6
chr1:54194991	C1
chr1:54194994	C1
chr1:54194997	C8
chr1:54195000	C6
chr1:54195003	C8
chr1:54195012	C8
chr1:54195019	C6
chr1:54195022	C1
chr1:54195038	C4
chr1:54195043	C1
chr1:54195045	C4
chr1:54195054	C4
chr1:54195061	C4
chr1:54195069	C1
chr1:54195080	C4
chr1:54195088	C1
chr1:54195100	C4
chr1:54195120	C4
chr1:54195130	C12
chr1:55362601	C2
chr1:55362606	C12
chr1:55362635	C11
chr1:55362746	C3
chr1:55362752	C17
chr1:55362754	C3
chr1:55362762	C13
chr1:55362768	C13
chr1:55362786	C3
chr1:55362790	C2
chr1:55362890	C17
chr1:55362934	C13
chr1:55362939	C13
chr1:55362942	C13
chr1:55362945	C13
chr1:55362948	C13
chr1:55362952	C13
chr1:55362954	C18
chr1:55362961	C18
chr1:55362967	C13
chr1:55362969	C18
chr1:55362975	C13
chr1:55362991	C18
chr1:55362999	C18
chr1:55363005	C13
chr1:55363011	C18
chr1:55363015	C11
chr1:55363019	C13
chr1:55363035	C13
chr1:55363043	C13
chr1:55363225	C17
chr1:55363252	C13
chr1:55363256	C18
chr1:55363262	C8
chr1:55363382	C1
chr1:55363385	C1
chr1:55363387	C1
chr1:55363394	C1
chr1:55363397	C1
chr1:55363405	C1
chr1:55363417	C10
chr1:55363420	C1
chr1:55363423	C1
chr1:55363426	C1
chr1:55363429	C4
chr1:55363441	C1
chr1:55363450	C1
chr1:55363455	C1
chr1:55363459	C1
chr1:55363477	C1
chr1:55363486	C9
chr1:55363493	C1
chr1:55363495	C7
chr1:55363498	C1
chr1:55363501	C1
chr1:55363507	C1
chr1:55363513	C9
chr1:55363520	C1
chr1:55363529	C9
chr1:55363538	C6
chr1:55363543	C1
chr1:55363546	C1
chr1:55363551	C1
chr1:55363555	C1
chr1:55363558	C1
chr1:55363560	C1
chr1:55363565	C6
chr1:55363567	C1
chr1:55363577	C1
chr1:55363580	C1
chr1:55363588	C8
chr1:55363735	C15
chr1:55363759	C4
chr1:55363782	C1
chr1:56983613	C11
chr1:56983618	C13
chr1:56983735	C3
chr1:56983765	C3
chr1:56983808	C14
chr1:56983814	C14
chr1:56984033	C3
chr1:56984053	C17
chr1:56984072	C2
chr1:56984104	C3
chr1:56984432	C3
chr1:56984442	C3
chr1:56984461	C3
chr1:56984466	C3
chr1:56984580	C3
chr1:56984593	C17
chr1:56984601	C3
chr1:56984613	C3
chr1:56984618	C13
chr1:56984642	C11
chr1:56984828	C13
chr1:56984876	C3
chr1:58354378	C11
chr1:58354391	C2
chr1:58354398	C11
chr1:58354447	C3
chr1:58354491	C11
chr1:58354517	C13
chr1:59730088	C5
chr1:59730281	C5
chr1:59730291	C5
chr1:59730308	C5
chr1:63200445	C2
chr1:63200447	C3
chr1:63200451	C3
chr1:63200458	C11
chr1:63200470	C13
chr1:63200521	C11
chr1:63200549	C3
chr1:63200557	C16
chr1:63248486	C11
chr1:63248494	C1
chr1:63248499	C8
chr1:63248503	C8
chr1:63248510	C1
chr1:63248512	C1
chr1:63248514	C1
chr1:63248537	C1
chr1:63248545	C1
chr1:63248548	C1
chr1:63248554	C1
chr1:63248557	C1
chr1:63248561	C8
chr1:63248566	C1
chr1:63248573	C1
chr1:63248588	C1
chr1:63248590	C1
chr1:63248605	C1
chr1:63248611	C1
chr1:63248614	C1
chr1:63248834	C1
chr1:63248855	C1
chr1:63266305	C2
chr1:63266316	C3
chr1:63266333	C11
chr1:63266340	C3
chr1:63266483	C2
chr1:63266492	C2
chr1:63266500	C2
chr1:63273032	C1
chr1:63273064	C1
chr1:63273068	C1
chr1:63273075	C1
chr1:63273077	C9
chr1:63273115	C1
chr1:63273130	C1
chr1:63273135	C1
chr1:63273138	C9
chr1:63273148	C1
chr1:63273150	C1
chr1:63273157	C1
chr1:63273169	C1
chr1:63273174	C1
chr1:63273178	C1
chr1:63273199	C1
chr1:63273207	C1
chr1:63273213	C1
chr1:63273286	C1
chr1:63273288	C1
chr1:63273291	C1
chr1:63273295	C1
chr1:63273300	C1
chr1:63273302	C1
chr1:63273307	C1
chr1:63273312	C1
chr1:63273317	C1
chr1:63273325	C1
chr1:63273330	C1
chr1:63273444	C9
chr1:63273468	C4
chr1:63273481	C4
chr1:63273486	C4
chr1:63273491	C4
chr1:63273496	C4
chr1:63273501	C1
chr1:63273508	C9
chr1:63273513	C1
chr1:63273565	C1
chr1:63273567	C1
chr1:63273571	C1
chr1:63273574	C1
chr1:63273576	C1
chr1:63273579	C1
chr1:63273585	C1
chr1:63273589	C9
chr1:63273597	C1
chr1:63273600	C1
chr1:63273602	C1
chr1:63273615	C1
chr1:63273621	C1
chr1:63273628	C4
chr1:63273631	C1
chr1:63273657	C1
chr1:63273713	C4
chr1:63273718	C7
chr1:63273720	C7
chr1:63273722	C9
chr1:63273731	C1
chr1:63273734	C7
chr1:63273758	C1
chr1:63273761	C1
chr1:63273763	C7
chr1:63273772	C1
chr1:63273774	C1
chr1:63273778	C1
chr1:63273785	C12
chr1:63445828	C4
chr1:63445830	C4
chr1:63445835	C7
chr1:63445837	C7
chr1:63445843	C9
chr1:63445850	C7
chr1:63445852	C7
chr1:63445856	C7
chr1:63445858	C7
chr1:63445865	C7
chr1:63445871	C9
chr1:63445876	C1
chr1:63445880	C1
chr1:63445888	C4
chr1:63445890	C4
chr1:63445892	C4
chr1:63445915	C7
chr1:63445928	C9
chr1:63445942	C1
chr1:63445946	C1
chr1:63445948	C7
chr1:63445952	C7
chr1:63446000	C1
chr1:63446003	C4
chr1:63446019	C1
chr1:63446024	C12
chr1:63446030	C6
chr1:63446038	C6
chr1:63446054	C1
chr1:63446057	C10
chr1:63446059	C1
chr1:63446062	C6
chr1:63446065	C6
chr1:63446071	C10
chr1:63446097	C10
chr1:63446099	C6
chr1:63446103	C1
chr1:63446112	C6
chr1:63446114	C15
chr1:63446316	C19
chr1:63446318	C6
chr1:63446320	C8
chr1:63446323	C15
chr1:63446331	C8
chr1:63446342	C1
chr1:63446362	C1
chr1:63446379	C19
chr1:63446436	C10
chr1:63446448	C1
chr1:63446450	C1
chr1:63446479	C1
chr1:63446487	C7
chr1:63446496	C8
chr1:63614659	C1
chr1:63614670	C1
chr1:63614675	C1
chr1:63614693	C1
chr1:63614777	C1
chr1:63614792	C2
chr1:63614809	C1
chr1:64338368	C1
chr1:64338395	C1
chr1:64338413	C1
chr1:64338435	C2
chr1:64338727	C3
chr1:64338747	C2
chr1:64338774	C17
chr1:64735307	C1
chr1:64735312	C1
chr1:64735318	C1
chr1:64735331	C1
chr1:64735353	C1
chr1:64735653	C1
chr1:64735662	C9
chr1:64735670	C1
chr1:64735702	C1
chr1:64735712	C2
chr1:64735715	C2
chr1:64735898	C1
chr1:64735906	C1
chr1:64735910	C1
chr1:64735914	C1
chr1:64735964	C10
chr1:64735969	C1
chr1:64736012	C9
chr1:64736021	C1
chr1:64736023	C7
chr1:66467995	C1
chr1:66468023	C1
chr1:66468032	C1
chr1:66468034	C1
chr1:66468044	C1
chr1:66468109	C4
chr1:66468120	C1
chr1:66468122	C1
chr1:66468136	C4
chr1:66468138	C1
chr1:66468140	C1
chr1:66468145	C1
chr1:66468178	C11
chr1:66468180	C1
chr1:66468186	C1
chr1:66468189	C1
chr1:66468194	C1
chr1:66468198	C1
chr1:66468207	C1
chr1:66468211	C6
chr1:66468221	C1
chr1:66468223	C1
chr1:66468226	C1
chr1:66468228	C1
chr1:66468231	C1
chr1:66468239	C6
chr1:66468269	C1
chr1:66468271	C9
chr1:66468273	C1
chr1:66468275	C1
chr1:66468297	C15
chr1:66468433	C9
chr1:66468467	C1
chr1:66468547	C1
chr1:66468549	C1
chr1:66468564	C1
chr1:66468568	C1
chr1:66468576	C1
chr1:66468579	C1
chr1:69107650	C1
chr1:69107657	C1
chr1:69107659	C1
chr1:69107665	C1
chr1:69107667	C1
chr1:69107687	C1
chr1:69107699	C1
chr1:69107816	C9
chr1:69107822	C1
chr1:69107824	C1
chr1:69107848	C7
chr1:69107854	C9
chr1:69107856	C1
chr1:69107865	C1
chr1:69107876	C1
chr1:69107880	C1
chr1:69107882	C1
chr1:69107885	C9
chr1:69107887	C1
chr1:69107898	C8
chr1:69107967	C16
chr1:69107978	C1
chr1:69107980	C1
chr1:69107990	C1
chr1:69107992	C9
chr1:69107994	C6
chr1:69108008	C1
chr1:69108010	C1
chr1:69108018	C1
chr1:69108030	C1
chr1:69108039	C1
chr1:69108054	C9
chr1:69108067	C4
chr1:69108071	C4
chr1:69108075	C1
chr1:69108094	C4
chr1:69108098	C4
chr1:69108102	C1
chr1:69108183	C1
chr1:69108186	C1
chr1:69108194	C1
chr1:69826952	C1
chr1:69826954	C1
chr1:69826961	C2
chr1:69826963	C1
chr1:69826966	C1
chr1:69826973	C2
chr1:69826984	C1
chr1:69826991	C1
chr1:69827026	C1
chr1:69827029	C1
chr1:69827034	C1
chr1:69827072	C8
chr1:69827089	C16
chr1:69827099	C11
chr1:69827105	C8
chr1:69827121	C8
chr1:72577478	C1
chr1:72577608	C1
chr1:72577630	C1
chr1:72577635	C8
chr1:72577643	C11
chr1:72577649	C1
chr1:72641281	C6
chr1:72641286	C6
chr1:72641302	C14
chr1:72641337	C3
chr1:72641348	C14
chr1:72824759	C1
chr1:72824769	C1
chr1:72824783	C4
chr1:72824795	C1
chr1:72824801	C9
chr1:72824805	C4
chr1:72824816	C1
chr1:72824825	C8
chr1:72824828	C1
chr1:72824839	C1
chr1:72824841	C1
chr1:72824846	C10
chr1:72824854	C10
chr1:72824859	C1
chr1:72824875	C7
chr1:72824882	C1
chr1:72824899	C1
chr1:72824912	C9
chr1:72824914	C1
chr1:72825138	C1
chr1:72825146	C1
chr1:72825159	C1
chr1:72825173	C1
chr1:72825186	C1
chr1:72825363	C1
chr1:72825367	C1
chr1:72825378	C1
chr1:72825385	C1
chr1:72825400	C1
chr1:72825402	C1
chr1:74782555	C2
chr1:74782565	C11
chr1:74782670	C6
chr1:74782672	C1
chr1:74782676	C1
chr1:74782683	C8
chr1:74782696	C1
chr1:74857291	C1
chr1:74857320	C1
chr1:74857403	C1
chr1:74857415	C1
chr1:74857424	C1
chr1:74857440	C1
chr1:74857442	C1
chr1:74857445	C1
chr1:74857464	C12
chr1:74857485	C1
chr1:74858919	C15
chr1:74858926	C6
chr1:74858934	C14
chr1:74858940	C8
chr1:74858946	C6
chr1:74858952	C2
chr1:74858954	C2
chr1:74892760	C1
chr1:74892772	C1
chr1:74892782	C1
chr1:74892794	C1
chr1:74892805	C1
chr1:74892811	C7
chr1:75209066	C2
chr1:75209075	C13
chr1:75209098	C3
chr1:75209115	C13
chr1:75209118	C18
chr1:75209125	C3
chr1:75209212	C18
chr1:75209232	C18
chr1:75209256	C2
chr1:75209274	C1
chr1:75209300	C1
chr1:75209535	C3
chr1:75209560	C1
chr1:75209568	C2
chr1:75209591	C2
chr1:75209803	C3
chr1:75263157	C12
chr1:75263347	C1
chr1:75263363	C1
chr1:75263385	C4
chr1:75263441	C7
chr1:75263611	C1
chr1:75263646	C1
chr1:75263663	C1
chr1:75263670	C1
chr1:75263683	C1
chr1:75263810	C1
chr1:75263816	C1
chr1:75263823	C4
chr1:75263843	C1
chr1:75264004	C1
chr1:75264019	C1
chr1:75264031	C9
chr1:75264153	C2
chr1:75264165	C1
chr1:75264168	C1
chr1:75264171	C1
chr1:75264201	C11
chr1:75264233	C1
chr1:75264258	C1
chr1:75264263	C14
chr1:75375238	C1
chr1:75375336	C12
chr1:75375380	C1
chr1:75375405	C1
chr1:75375430	C8
chr1:75375452	C1
chr1:75375573	C8
chr1:75375584	C1
chr1:75375598	C9
chr1:75375600	C1
chr1:75375603	C1
chr1:75375612	C10
chr1:75375632	C14
chr1:75375677	C14
chr1:75375731	C1
chr1:75375751	C6
chr1:75388122	C1
chr1:75388130	C10
chr1:75388153	C2
chr1:75388171	C16
chr1:75388173	C15
chr1:75388175	C1
chr1:75388183	C16
chr1:75388543	C12
chr1:75388550	C15
chr1:75388558	C12
chr1:75388560	C1
chr1:75388573	C1
chr1:75388581	C1
chr1:75388640	C11
chr1:75388658	C14
chr1:75388705	C14
chr1:75388736	C9
chr1:75388765	C1
chr1:75388768	C4
chr1:75388781	C9
chr1:75388826	C1
chr1:75388836	C1
chr1:75388838	C6
chr1:75388847	C6
chr1:75388876	C11
chr1:75388882	C10
chr1:75388901	C10
chr1:75388906	C9
chr1:75388928	C1
chr1:75388976	C12
chr1:75389097	C9
chr1:75389103	C14
chr1:75389140	C9
chr1:75422001	C1
chr1:75422008	C14
chr1:75422068	C10
chr1:75422079	C10
chr1:75422088	C14
chr1:75422108	C10
chr1:75422284	C1
chr1:75422340	C1
chr1:75422346	C1
chr1:75422352	C1
chr1:75422355	C11
chr1:75422357	C9
chr1:75422359	C1
chr1:75422372	C1
chr1:75422381	C1
chr1:75422452	C1
chr1:75422461	C1
chr1:75422471	C1
chr1:75422500	C1
chr1:75422542	C1
chr1:75422747	C1
chr1:75422749	C1
chr1:75422783	C1
chr1:75422799	C1
chr1:75422801	C1
chr1:75422809	C1
chr1:75422992	C4
chr1:75423000	C1
chr1:75423002	C1
chr1:75423012	C1
chr1:75423019	C1
chr1:75423138	C6
chr1:75423141	C10
chr1:75423148	C6
chr1:75423160	C6
chr1:75423171	C10
chr1:75423174	C1
chr1:75423184	C4
chr1:75423192	C1
chr1:75423213	C1
chr1:75423218	C1
chr1:75423224	C9
chr1:75423306	C4
chr1:75423318	C9
chr1:75423327	C1
chr1:75423332	C1
chr1:75423341	C1
chr1:75423350	C1
chr1:75423356	C1
chr1:75423361	C9
chr1:75423366	C7
chr1:75423373	C7
chr1:75423376	C1
chr1:75423387	C1
chr1:75423393	C1
chr1:75423605	C9
chr1:75477322	C6
chr1:75477328	C13
chr1:75477333	C6
chr1:75477354	C8
chr1:75477411	C2
chr1:75505933	C1
chr1:75505940	C14
chr1:75505990	C9
chr1:75505993	C7
chr1:75506003	C7
chr1:75506005	C1
chr1:75506008	C8
chr1:75506023	C4
chr1:75506032	C7
chr1:75506035	C1
chr1:75506042	C1
chr1:75506055	C4
chr1:75506059	C4
[truncated: 69,448 more rows]
