# Supplementary material for: Nonlinear DNA methylation trajectories in aging male mice
Source: Nat Commun. 2024 Apr 9;15:3074. doi: 10.1038/s41467-024-47316-2 (PMC11004021; doi:10.1038/s41467-024-47316-2)
Supplement: Supplementary file 7 — Source Data [file 41467_2024_47316_MOESM7_ESM.zip]

Archive with 22 entries (21 files):
- Source Data/Fig1c.methyl.txt.gz
- Source Data/Fig1d_dmr.int.cs___dmr.cs.int.means.ridges.finalB.txt.gz
- Source Data/Fig2a_clus.zscore___clusters.ALL_230126_h.txt.gz
- Source Data/Fig2a_ridges___clusters.ALL_230126_h.txt.gz
- Source Data/Fig3_public___public_data_230403.tsv.gz
- Source Data/Fig4a_zscores.expression___clusters.genes.tsv.gz
- Source Data/Fig5_all.clus.zscores___clusterC1_5comparison.filtered.figure.tsv.gz
- Source Data/Fig5_dmr.int.cs.plot___clusterC1_5comparison.filtered.figure.tsv.gz
- Source Data/Fig5_gc.means.new___clusterC1_5comparison.filtered.figure.tsv.gz
- Source Data/Fig5_scores.top.new___clusterC1_5comparison.filtered.figure.tsv.gz
- Source Data/Source_data.xlsx
- Source Data/SupplementaryFigures/
- Source Data/SupplementaryFigures/data.gc_Crmp1.methylation.boxplots.csv
- Source Data/SupplementaryFigures/data.gc_Elavl4.methylation.boxplots.csv
- Source Data/SupplementaryFigures/data.gc_Gdap1l1.methylation.boxplots.csv
- Source Data/SupplementaryFigures/data.gc_Itga4.methylation.boxplots.csv
- Source Data/SupplementaryFigures/data.gc_Pdpn.methylation.boxplots.csv
- Source Data/SupplementaryFigures/data.gc_Ptprz1.methylation.boxplots.csv
- Source Data/SupplementaryFigures/data.gc_Scg3.methylation.boxplots.csv
- Source Data/SupplementaryFigures/data.gc_Sox10.methylation.boxplots.csv
- Source Data/SupplementaryFigures/df.dmr.methyl.tsv.gz
- Source Data/SupplementaryFigures/Source_data_Suppl.xlsx
