# Supplementary material for: Nonlinear DNA methylation trajectories in aging male mice
Source: Nat Commun. 2024 Apr 9;15:3074. doi: 10.1038/s41467-024-47316-2 (PMC11004021; doi:10.1038/s41467-024-47316-2)
Supplement: Supplementary file 7 — Source Data [file 41467_2024_47316_MOESM7_ESM.zip › Source Data/Source_data.xlsx]

## Sheet: Fig.1b
Fig. 1b
PC1	PC2	Age
-28.2057	3.05422	3M
-27.1428	1.12554	3M
17.0442	0.830141	24M
16.029	2.9702	28M
16.4523	7.35826	28M
-10.1703	-0.66057	9M
17.7913	3.19683	28M
6.53245	-3.53867	15M
-27.1471	1.42726	3M
-10.3191	0.262565	9M
16.3985	0.837569	24M
3.59722	-2.10041	15M
2.61037	-1.10607	15M
-27.1115	1.90122	3M
21.8196	1.83098	28M
15.8195	2.33137	28M
-10.1878	0.463375	9M
1.88156	-1.24274	15M
9.70151	-65.9882	15M
16.1469	0.26673	24M
-25.8585	0.911232	3M
17.3777	0.653124	24M
18.8061	1.88444	28M
16.0888	2.26859	28M
-27.4079	1.82616	3M
18.7421	1.18261	24M
-6.09858	-3.05034	9M
0.238277	-0.210819	15M
13.6698	2.26143	24M
-10.4821	0.25458	9M
-7.50554	-3.35912	9M
-27.8382	2.11768	3M
18.3164	3.15378	28M
19.2666	-0.116936	24M
-9.63952	-1.35035	9M
1.53374	-0.525855	15M
-1.11488	1.01208	15M
-10.1151	0.153062	9M
18.3632	0.641504	24M
17.8889	2.51812	28M
2.14442	-0.421912	15M
12.5519	4.30201	28M
-28.6074	3.62773	3M
12.7021	2.41272	24M
16.6214	3.41989	28M
-27.5498	1.60155	3M
-9.69861	-1.4745	9M
10.0416	3.58581	24M
15.1475	1.94758	24M
18.2447	1.42672	28M
6.37787	-2.98167	15M
-1.28664	-0.120557	15M
19.228	2.71515	28M
-10.2357	-0.811207	9M
-6.65881	-2.1245	9M
-25.4281	0.0140799	3M
0.279934	-1.01987	15M
-2.73478	0.261099	15M
19.2756	1.55389	28M
17.13	0.478403	24M
14.6021	4.63187	28M
-26.1098	0.477066	3M
16.3639	1.22638	24M
3.5907	-0.938049	15M
11.4155	1.79741	24M
18.0078	2.83095	28M
-28.0584	0.958427	3M
4.44971	-1.6903	15M
-27.0462	1.10257	3M
-12.0417	-1.54996	9M
-25.8787	0.391468	3M
1.72432	1.46659	15M
-26.3647	1.1068	3M
-13.6176	-1.06729	9M
-27.7636	0.704307	3M
8.81428	2.83757	24M
16.0939	2.6658	28M
13.034	0.191894	24M
-10.9352	-1.80902	9M
-9.92765	-0.41823	9M
18.2307	1.85276	28M
-11.8999	-0.605953	9M

## Sheet: Fig.1c
Fig1c.methyl.txt.gz

## Sheet: Fig.1d
Fig1d_dmr.int.cs___dmr.cs.int.means.ridges.finalB.txt.gz

## Sheet: Fig.1e
9M	15M	24M	28M
953	2214	3823	4262	3M
	355	2025	2528	9M
		639	1169	15M
			38	24M

## Sheet: Fig.1f
Log10PValue	Tissue.Specific.Genes	fold.change	samples	Tissue
3.59667	33	1.9485	5	Adipose Tissue
30.627	100	3.49998	3	Adrenal Gland
1.58737	19	1.70889	4	Breast
210.925	612	3.48073	3	Cerebral Cortex
7.53353	41	2.53707	2	Cervix, uterine
15.6413	49	3.60965	5	Endometrium
2.86584	40	1.68151	4	Heart Muscle
3.77089	61	1.63264	9	Kidney
1.39368	27	1.49174	9	Lung
9.96125	42	2.95335	3	Ovary
17.1599	91	2.60697	8	Placenta
8.83149	50	2.49515	9	Prostate
12.6367	53	2.97067	3	Seminal Vesicle
4.96007	66	1.74235	5	Skeletal Muscle
2.86584	69	1.46624	3	Skin
4.76534	26	2.48283	3	Smooth Muscle
1.3594	38	1.37995	5	Spleen
5.96456	242	1.34763	10	Testis
5.43686	53	1.94291	5	Thyroid Gland

## Sheet: Fig.1g
Ingenuity Canonical Pathways	-log(B-H p-value)
CREB Signaling in Neurons	13.6
GABA Receptor Signaling	6.79
Axonal Guidance Signaling	6.49
Netrin Signaling	6.15
Corticotropin Releasing Hormone Signaling	6.06
nNOS Signaling in Skeletal Muscle Cells	6
Synaptic Long Term Depression	5.84
Endocannabinoid Neuronal Synapse Pathway	5.57
Glutamate Receptor Signaling	5.16
Amyotrophic Lateral Sclerosis Signaling	4.74
Upstream Regulator	B-H corrected p-value
POU4F1	4.16e-17
ISL1	3.5e-16
REST	3.39e-15
ASCL1	2.14e-14
PTF1A	2.36e-13
KAT6A	5.99e-13
SOX2	3.34e-12
GLI3	1.01e-11
EZH2	5.43e-11
Histone h3	6.44e-11

## Sheet: Fig.1h
start	sample	mC	age	age_num
69340434	int_3M_N1	0.0255102	3M	3
69340434	int_3M_N2	0.0592885	3M	3
69340434	int_3M_N3	0.030303	3M	3
69340434	int_3M_N4	0.0380952	3M	3
69340434	int_3M_N5	0.0264317	3M	3
69340434	int_3M_N6	0.0378151	3M	3
69340434	int_3M_N7	0.0695187	3M	3
69340434	int_3M_N8	0.0460251	3M	3
69340434	int_3M_N9	0.0246914	3M	3
69340434	int_3M_N10	0.015873	3M	3
69340434	int_3M_N11	0.0729167	3M	3
69340434	int_3M_N12	0.0211268	3M	3
69340434	int_3M_N13	0.0218579	3M	3
69340434	int_3M_N14	0.0216718	3M	3
69340434	int_3M_N15	0.0501567	3M	3
69340434	int_3M_N16	0.022293	3M	3
69340434	int_9M_N1	0.145161	9M	9
69340434	int_9M_N2	0.0970149	9M	9
69340434	int_9M_N3	0.105882	9M	9
69340434	int_9M_N4	0.119497	9M	9
69340434	int_9M_N5	0.154762	9M	9
69340434	int_9M_N6	0.142415	9M	9
69340434	int_9M_N7	0.110701	9M	9
69340434	int_9M_N8	0.128405	9M	9
69340434	int_9M_N9	0.0821918	9M	9
69340434	int_9M_N10	0.117647	9M	9
69340434	int_9M_N11	0.132394	9M	9
69340434	int_9M_N12	0.110787	9M	9
69340434	int_9M_N13	0.09375	9M	9
69340434	int_9M_N14	0.157088	9M	9
69340434	int_9M_N15	0.0810811	9M	9
69340434	int_9M_N16	0.106173	9M	9
69340434	int_15M_N1	0.162162	15M	15
69340434	int_15M_N2	0.182741	15M	15
69340434	int_15M_N3	0.12069	15M	15
69340434	int_15M_N4	0.224422	15M	15
69340434	int_15M_N5	0.12	15M	15
69340434	int_15M_N6	0.201681	15M	15
69340434	int_15M_N7	0.252809	15M	15
69340434	int_15M_N8	0.210843	15M	15
69340434	int_15M_N9	0.133803	15M	15
69340434	int_15M_N10	0.333333	15M	15
69340434	int_15M_N11	0.178862	15M	15
69340434	int_15M_N12	0.261538	15M	15
69340434	int_15M_N13	0.263598	15M	15
69340434	int_15M_N14	0.198083	15M	15
69340434	int_15M_N15	0.237736	15M	15
69340434	int_15M_N16	0.228682	15M	15
69340434	int_24M_N1	0.460938	24M	24
69340434	int_24M_N2	0.297619	24M	24
69340434	int_24M_N3	0.293269	24M	24
69340434	int_24M_N4	0.356522	24M	24
69340434	int_24M_N5	0.414141	24M	24
69340434	int_24M_N6	0.235632	24M	24
69340434	int_24M_N7	0.41573	24M	24
69340434	int_24M_N8	0.391813	24M	24
69340434	int_24M_N9	0.284153	24M	24
69340434	int_24M_N10	0.163842	24M	24
69340434	int_24M_N11	0.294118	24M	24
69340434	int_24M_N12	0.351351	24M	24
69340434	int_24M_N13	0.298755	24M	24
69340434	int_24M_N14	0.286325	24M	24
69340434	int_24M_N16	0.263636	24M	24
69340434	int_24M_N17	0.281481	24M	24
69340434	int_30M_N1	0.283237	28M	28
69340434	int_30M_N2	0.195122	28M	28
69340434	int_30M_N3	0.333333	28M	28
69340434	int_30M_N4	0.403509	28M	28
69340434	int_30M_N5	0.303523	28M	28
69340434	int_30M_N6	0.403846	28M	28
69340434	int_30M_N7	0.307359	28M	28
69340434	int_30M_N8	0.277512	28M	28
69340434	int_30M_N9	0.25	28M	28
69340434	int_30M_N10	0.427536	28M	28
69340434	int_30M_N11	0.343558	28M	28
69340434	int_30M_N12	0.400826	28M	28
69340434	int_30M_N13	0.262712	28M	28
69340434	int_30M_N14	NA	28M	28
69340434	int_30M_N15	0.28821	28M	28
69340434	int_30M_N16	0.346154	28M	28
69340434	int_30M_N17	0.301837	28M	28
69340434	int_30M_N18	0.284444	28M	28
69340448	int_3M_N1	0.0740741	3M	3
69340448	int_3M_N2	0.0551876	3M	3
69340448	int_3M_N3	0.0701754	3M	3
69340448	int_3M_N4	0.0805861	3M	3
69340448	int_3M_N5	0.0862069	3M	3
69340448	int_3M_N6	0.113573	3M	3
69340448	int_3M_N7	0.079646	3M	3
69340448	int_3M_N8	0.0794702	3M	3
69340448	int_3M_N9	0.0807018	3M	3
69340448	int_3M_N10	0.0599251	3M	3
69340448	int_3M_N11	0.0647619	3M	3
69340448	int_3M_N12	0.0565657	3M	3
69340448	int_3M_N13	0.0666667	3M	3
69340448	int_3M_N14	0.0692568	3M	3
69340448	int_3M_N15	0.0729927	3M	3
69340448	int_3M_N16	0.0993151	3M	3
69340448	int_9M_N1	0.309298	9M	9
69340448	int_9M_N2	0.295547	9M	9
69340448	int_9M_N3	0.257962	9M	9
69340448	int_9M_N4	0.371324	9M	9
69340448	int_9M_N5	0.279476	9M	9
69340448	int_9M_N6	0.300855	9M	9
69340448	int_9M_N7	0.263291	9M	9
69340448	int_9M_N8	0.310273	9M	9
69340448	int_9M_N9	0.221818	9M	9
69340448	int_9M_N10	0.148148	9M	9
69340448	int_9M_N11	0.290584	9M	9
69340448	int_9M_N12	0.26773	9M	9
69340448	int_9M_N13	0.201058	9M	9
69340448	int_9M_N14	0.222437	9M	9
69340448	int_9M_N15	0.2375	9M	9
69340448	int_9M_N16	0.216689	9M	9
69340448	int_15M_N1	0.545455	15M	15
69340448	int_15M_N2	0.338308	15M	15
69340448	int_15M_N3	0.360153	15M	15
69340448	int_15M_N4	0.483395	15M	15
69340448	int_15M_N5	0.333333	15M	15
69340448	int_15M_N6	0.385488	15M	15
69340448	int_15M_N7	0.462185	15M	15
69340448	int_15M_N8	0.442136	15M	15
69340448	int_15M_N9	0.407166	15M	15
69340448	int_15M_N10	0.558394	15M	15
69340448	int_15M_N11	0.406746	15M	15
69340448	int_15M_N12	0.431085	15M	15
69340448	int_15M_N13	0.373057	15M	15
69340448	int_15M_N14	0.42492	15M	15
69340448	int_15M_N15	0.495556	15M	15
69340448	int_15M_N16	0.403614	15M	15
69340448	int_24M_N1	0.60473	24M	24
69340448	int_24M_N2	0.504478	24M	24
69340448	int_24M_N3	0.522078	24M	24
69340448	int_24M_N4	0.603896	24M	24
69340448	int_24M_N5	0.535294	24M	24
69340448	int_24M_N6	0.449838	24M	24
69340448	int_24M_N7	0.584211	24M	24
69340448	int_24M_N8	0.548495	24M	24
69340448	int_24M_N9	0.416974	24M	24
69340448	int_24M_N10	0.444444	24M	24
69340448	int_24M_N11	0.45	24M	24
69340448	int_24M_N12	0.522917	24M	24
69340448	int_24M_N13	0.538941	24M	24
69340448	int_24M_N14	0.431925	24M	24
69340448	int_24M_N16	0.397535	24M	24
69340448	int_24M_N17	0.530792	24M	24
69340448	int_30M_N1	0.417417	28M	28
69340448	int_30M_N2	0.466667	28M	28
69340448	int_30M_N3	0.470769	28M	28
69340448	int_30M_N4	0.507937	28M	28
69340448	int_30M_N5	0.47839	28M	28
69340448	int_30M_N6	0.579365	28M	28
69340448	int_30M_N7	0.456825	28M	28
69340448	int_30M_N8	0.496622	28M	28
69340448	int_30M_N9	0.469613	28M	28
69340448	int_30M_N10	0.561702	28M	28
69340448	int_30M_N11	0.462963	28M	28
69340448	int_30M_N12	0.530806	28M	28
69340448	int_30M_N13	0.463687	28M	28
69340448	int_30M_N14	NA	28M	28
69340448	int_30M_N15	0.402145	28M	28
69340448	int_30M_N16	0.501953	28M	28
69340448	int_30M_N17	0.493827	28M	28
69340448	int_30M_N18	0.454301	28M	28
69340452	int_3M_N1	0.090604	3M	3
69340452	int_3M_N2	0.0949227	3M	3
69340452	int_3M_N3	0.106796	3M	3
69340452	int_3M_N4	0.102564	3M	3
69340452	int_3M_N5	0.126437	3M	3
69340452	int_3M_N6	0.172222	3M	3
69340452	int_3M_N7	0.120944	3M	3
69340452	int_3M_N8	0.121413	3M	3
69340452	int_3M_N9	0.119298	3M	3
69340452	int_3M_N10	0.106942	3M	3
69340452	int_3M_N11	0.111954	3M	3
69340452	int_3M_N12	0.159596	3M	3
69340452	int_3M_N13	0.108434	3M	3
69340452	int_3M_N14	0.148649	3M	3
69340452	int_3M_N15	0.119221	3M	3
69340452	int_3M_N16	0.120069	3M	3
69340452	int_9M_N1	0.377609	9M	9
69340452	int_9M_N2	0.378049	9M	9
69340452	int_9M_N3	0.392971	9M	9
69340452	int_9M_N4	0.474265	9M	9
69340452	int_9M_N5	0.375271	9M	9
69340452	int_9M_N6	0.360684	9M	9
69340452	int_9M_N7	0.361111	9M	9
69340452	int_9M_N8	0.391213	9M	9
69340452	int_9M_N9	0.338182	9M	9
69340452	int_9M_N10	0.219512	9M	9
69340452	int_9M_N11	0.352273	9M	9
69340452	int_9M_N12	0.313274	9M	9
69340452	int_9M_N13	0.259259	9M	9
69340452	int_9M_N14	0.338491	9M	9
69340452	int_9M_N15	0.375	9M	9
69340452	int_9M_N16	0.290323	9M	9
69340452	int_15M_N1	0.41573	15M	15
69340452	int_15M_N2	0.420398	15M	15
69340452	int_15M_N3	0.444444	15M	15
69340452	int_15M_N4	0.54059	15M	15
69340452	int_15M_N5	0.453333	15M	15
69340452	int_15M_N6	0.455782	15M	15
69340452	int_15M_N7	0.48324	15M	15
69340452	int_15M_N8	0.464286	15M	15
69340452	int_15M_N9	0.448387	15M	15
69340452	int_15M_N10	0.586081	15M	15
69340452	int_15M_N11	0.489066	15M	15
69340452	int_15M_N12	0.508772	15M	15
69340452	int_15M_N13	0.481865	15M	15
69340452	int_15M_N14	0.460191	15M	15
69340452	int_15M_N15	0.541203	15M	15
69340452	int_15M_N16	0.441767	15M	15
69340452	int_24M_N1	0.59596	24M	24
69340452	int_24M_N2	0.517857	24M	24
69340452	int_24M_N3	0.563307	24M	24
69340452	int_24M_N4	0.651613	24M	24
69340452	int_24M_N5	0.541176	24M	24
69340452	int_24M_N6	0.472492	24M	24
69340452	int_24M_N7	0.602094	24M	24
69340452	int_24M_N8	0.585284	24M	24
69340452	int_24M_N9	0.464684	24M	24
69340452	int_24M_N10	0.508571	24M	24
69340452	int_24M_N11	0.511873	24M	24
69340452	int_24M_N12	0.561983	24M	24
69340452	int_24M_N13	0.531056	24M	24
69340452	int_24M_N14	0.459016	24M	24
69340452	int_24M_N16	0.476117	24M	24
69340452	int_24M_N17	0.535191	24M	24
69340452	int_30M_N1	0.449405	28M	28
69340452	int_30M_N2	0.5	28M	28
69340452	int_30M_N3	0.539877	28M	28
69340452	int_30M_N4	0.542793	28M	28
69340452	int_30M_N5	0.515602	28M	28
69340452	int_30M_N6	0.643799	28M	28
69340452	int_30M_N7	0.509695	28M	28
69340452	int_30M_N8	0.520134	28M	28
69340452	int_30M_N9	0.526171	28M	28
69340452	int_30M_N10	0.646809	28M	28
69340452	int_30M_N11	0.52963	28M	28
69340452	int_30M_N12	0.565012	28M	28
69340452	int_30M_N13	0.433333	28M	28
69340452	int_30M_N14	NA	28M	28
69340452	int_30M_N15	0.481183	28M	28
69340452	int_30M_N16	0.557505	28M	28
69340452	int_30M_N17	0.519836	28M	28
69340452	int_30M_N18	0.5	28M	28
69340456	int_3M_N1	0.03367	3M	3
69340456	int_3M_N2	0.0529801	3M	3
69340456	int_3M_N3	0.0428016	3M	3
69340456	int_3M_N4	0.0512821	3M	3
69340456	int_3M_N5	0.0387931	3M	3
69340456	int_3M_N6	0.0694444	3M	3
69340456	int_3M_N7	0.0558824	3M	3
69340456	int_3M_N8	0.0641593	3M	3
69340456	int_3M_N9	0.105263	3M	3
69340456	int_3M_N10	0.0505618	3M	3
69340456	int_3M_N11	0.0494297	3M	3
69340456	int_3M_N12	0.0546559	3M	3
69340456	int_3M_N13	0.021148	3M	3
69340456	int_3M_N14	0.0525424	3M	3
69340456	int_3M_N15	0.0462287	3M	3
69340456	int_3M_N16	0.0633562	3M	3
69340456	int_9M_N1	0.195817	9M	9
69340456	int_9M_N2	0.186235	9M	9
69340456	int_9M_N3	0.134185	9M	9
69340456	int_9M_N4	0.262963	9M	9
69340456	int_9M_N5	0.126087	9M	9
69340456	int_9M_N6	0.161235	9M	9
69340456	int_9M_N7	0.166667	9M	9
69340456	int_9M_N8	0.179916	9M	9
69340456	int_9M_N9	0.123188	9M	9
69340456	int_9M_N10	0.0365854	9M	9
69340456	int_9M_N11	0.152597	9M	9
69340456	int_9M_N12	0.153982	9M	9
69340456	int_9M_N13	0.121693	9M	9
69340456	int_9M_N14	0.125969	9M	9
69340456	int_9M_N15	0.141066	9M	9
69340456	int_9M_N16	0.12786	9M	9
69340456	int_15M_N1	0.337079	15M	15
69340456	int_15M_N2	0.216418	15M	15
69340456	int_15M_N3	0.298851	15M	15
69340456	int_15M_N4	0.300738	15M	15
69340456	int_15M_N5	0.226667	15M	15
69340456	int_15M_N6	0.290909	15M	15
69340456	int_15M_N7	0.307263	15M	15
69340456	int_15M_N8	0.297619	15M	15
69340456	int_15M_N9	0.249191	15M	15
69340456	int_15M_N10	0.343066	15M	15
69340456	int_15M_N11	0.253465	15M	15
69340456	int_15M_N12	0.292398	15M	15
69340456	int_15M_N13	0.238342	15M	15
69340456	int_15M_N14	0.292994	15M	15
69340456	int_15M_N15	0.34	15M	15
69340456	int_15M_N16	0.293173	15M	15
69340456	int_24M_N1	0.47973	24M	24
69340456	int_24M_N2	0.383929	24M	24
69340456	int_24M_N3	0.403101	24M	24
69340456	int_24M_N4	0.507559	24M	24
69340456	int_24M_N5	0.473529	24M	24
69340456	int_24M_N6	0.355987	24M	24
69340456	int_24M_N7	0.531579	24M	24
69340456	int_24M_N8	0.505017	24M	24
69340456	int_24M_N9	0.35206	24M	24
69340456	int_24M_N10	0.389685	24M	24
69340456	int_24M_N11	0.356201	24M	24
69340456	int_24M_N12	0.410788	24M	24
69340456	int_24M_N13	0.357143	24M	24
69340456	int_24M_N14	0.356808	24M	24
69340456	int_24M_N16	0.361111	24M	24
69340456	int_24M_N17	0.406755	24M	24
69340456	int_30M_N1	0.373134	28M	28
69340456	int_30M_N2	0.35	28M	28
69340456	int_30M_N3	0.429448	28M	28
69340456	int_30M_N4	0.46712	28M	28
69340456	int_30M_N5	0.38724	28M	28
69340456	int_30M_N6	0.539683	28M	28
69340456	int_30M_N7	0.434903	28M	28
69340456	int_30M_N8	0.414141	28M	28
69340456	int_30M_N9	0.414365	28M	28
69340456	int_30M_N10	0.485106	28M	28
69340456	int_30M_N11	0.394052	28M	28
69340456	int_30M_N12	0.44208	28M	28
69340456	int_30M_N13	0.355556	28M	28
69340456	int_30M_N14	NA	28M	28
69340456	int_30M_N15	0.360215	28M	28
69340456	int_30M_N16	0.449219	28M	28
69340456	int_30M_N17	0.419753	28M	28
69340456	int_30M_N18	0.390374	28M	28
69340652	int_3M_N1	0.0366667	3M	3
69340652	int_3M_N2	0.0394737	3M	3
69340652	int_3M_N3	0.0304183	3M	3
69340652	int_3M_N4	0.0290909	3M	3
69340652	int_3M_N5	0.0142045	3M	3
69340652	int_3M_N6	0.0391061	3M	3
69340652	int_3M_N7	0.0176991	3M	3
69340652	int_3M_N8	0.0154185	3M	3
69340652	int_3M_N9	0.0105263	3M	3
69340652	int_3M_N10	0.0335821	3M	3
69340652	int_3M_N11	0.0228137	3M	3
69340652	int_3M_N12	0.0263692	3M	3
69340652	int_3M_N13	0.0060241	3M	3
69340652	int_3M_N14	0.0229133	3M	3
69340652	int_3M_N15	0.0192308	3M	3
69340652	int_3M_N16	0.0171233	3M	3
69340652	int_9M_N1	0.140417	9M	9
69340652	int_9M_N2	0.178862	9M	9
69340652	int_9M_N3	0.141104	9M	9
69340652	int_9M_N4	0.183824	9M	9
69340652	int_9M_N5	0.0984683	9M	9
69340652	int_9M_N6	0.125214	9M	9
69340652	int_9M_N7	0.124365	9M	9
69340652	int_9M_N8	0.116667	9M	9
69340652	int_9M_N9	0.12	9M	9
69340652	int_9M_N10	0.181818	9M	9
69340652	int_9M_N11	0.116129	9M	9
69340652	int_9M_N12	0.089317	9M	9
69340652	int_9M_N13	0.0837696	9M	9
69340652	int_9M_N14	0.0969582	9M	9
69340652	int_9M_N15	0.0889571	9M	9
69340652	int_9M_N16	0.13557	9M	9
69340652	int_15M_N1	0.247312	15M	15
69340652	int_15M_N2	0.176904	15M	15
69340652	int_15M_N3	0.238095	15M	15
69340652	int_15M_N4	0.275735	15M	15
69340652	int_15M_N5	0.162162	15M	15
69340652	int_15M_N6	0.201357	15M	15
69340652	int_15M_N7	0.227778	15M	15
69340652	int_15M_N8	0.229851	15M	15
69340652	int_15M_N9	0.234727	15M	15
69340652	int_15M_N10	0.275362	15M	15
69340652	int_15M_N11	0.228628	15M	15
69340652	int_15M_N12	0.234783	15M	15
69340652	int_15M_N13	0.178295	15M	15
69340652	int_15M_N14	0.212121	15M	15
69340652	int_15M_N15	0.269316	15M	15
69340652	int_15M_N16	0.256513	15M	15
69340652	int_24M_N1	0.359736	24M	24
69340652	int_24M_N2	0.32659	24M	24
69340652	int_24M_N3	0.350515	24M	24
69340652	int_24M_N4	0.382289	24M	24
69340652	int_24M_N5	0.320588	24M	24
69340652	int_24M_N6	0.341615	24M	24
69340652	int_24M_N7	0.438144	24M	24
69340652	int_24M_N8	0.419142	24M	24
69340652	int_24M_N9	0.325088	24M	24
69340652	int_24M_N10	0.273239	24M	24
69340652	int_24M_N11	0.312169	24M	24
69340652	int_24M_N12	0.329897	24M	24
69340652	int_24M_N13	0.331288	24M	24
69340652	int_24M_N14	0.303448	24M	24
69340652	int_24M_N16	0.289676	24M	24
69340652	int_24M_N17	0.302941	24M	24
69340652	int_30M_N1	0.315476	28M	28
69340652	int_30M_N2	0.289855	28M	28
69340652	int_30M_N3	0.412308	28M	28
69340652	int_30M_N4	0.393333	28M	28
69340652	int_30M_N5	0.322917	28M	28
69340652	int_30M_N6	0.397878	28M	28
69340652	int_30M_N7	0.34072	28M	28
69340652	int_30M_N8	0.35786	28M	28
69340652	int_30M_N9	0.350829	28M	28
69340652	int_30M_N10	0.402542	28M	28
69340652	int_30M_N11	0.350554	28M	28
69340652	int_30M_N12	0.307512	28M	28
69340652	int_30M_N13	0.322222	28M	28
69340652	int_30M_N14	NA	28M	28
69340652	int_30M_N15	0.27882	28M	28
69340652	int_30M_N16	0.361165	28M	28
69340652	int_30M_N17	0.339261	28M	28
69340652	int_30M_N18	0.290667	28M	28
69340679	int_3M_N1	0.0233333	3M	3
69340679	int_3M_N2	0.021978	3M	3
69340679	int_3M_N3	0.032381	3M	3
69340679	int_3M_N4	0.0253623	3M	3
69340679	int_3M_N5	0.0341394	3M	3
69340679	int_3M_N6	0.00833333	3M	3
69340679	int_3M_N7	0.0764706	3M	3
69340679	int_3M_N8	0.0418502	3M	3
69340679	int_3M_N9	0.0774648	3M	3
69340679	int_3M_N10	0.0357143	3M	3
69340679	int_3M_N11	0.0362595	3M	3
69340679	int_3M_N12	0.0181452	3M	3
69340679	int_3M_N13	0.00607903	3M	3
69340679	int_3M_N14	0.00980392	3M	3
69340679	int_3M_N15	0.03125	3M	3
69340679	int_3M_N16	0.0376712	3M	3
69340679	int_9M_N1	0.138258	9M	9
69340679	int_9M_N2	0.130612	9M	9
69340679	int_9M_N3	0.141538	9M	9
69340679	int_9M_N4	0.154412	9M	9
69340679	int_9M_N5	0.179431	9M	9
69340679	int_9M_N6	0.135274	9M	9
69340679	int_9M_N7	0.127226	9M	9
69340679	int_9M_N8	0.108787	9M	9
69340679	int_9M_N9	0.0981818	9M	9
69340679	int_9M_N10	0.0454545	9M	9
69340679	int_9M_N11	0.122779	9M	9
69340679	int_9M_N12	0.103147	9M	9
69340679	int_9M_N13	0.0680628	9M	9
69340679	int_9M_N14	0.0665399	9M	9
69340679	int_9M_N15	0.107692	9M	9
69340679	int_9M_N16	0.11186	9M	9
69340679	int_15M_N1	0.290323	15M	15
69340679	int_15M_N2	0.233415	15M	15
69340679	int_15M_N3	0.193431	15M	15
69340679	int_15M_N4	0.217311	15M	15
69340679	int_15M_N5	0.146667	15M	15
69340679	int_15M_N6	0.180995	15M	15
69340679	int_15M_N7	0.218487	15M	15
69340679	int_15M_N8	0.229607	15M	15
69340679	int_15M_N9	0.245955	15M	15
69340679	int_15M_N10	0.286232	15M	15
69340679	int_15M_N11	0.22664	15M	15
69340679	int_15M_N12	0.24058	15M	15
69340679	int_15M_N13	0.228571	15M	15
69340679	int_15M_N14	0.254777	15M	15
69340679	int_15M_N15	0.286344	15M	15
69340679	int_15M_N16	0.276553	15M	15
69340679	int_24M_N1	0.411184	24M	24
69340679	int_24M_N2	0.4	24M	24
69340679	int_24M_N3	0.345361	24M	24
69340679	int_24M_N4	0.460043	24M	24
69340679	int_24M_N5	0.417647	24M	24
69340679	int_24M_N6	0.334365	24M	24
69340679	int_24M_N7	0.455959	24M	24
69340679	int_24M_N8	0.401993	24M	24
69340679	int_24M_N9	0.29682	24M	24
69340679	int_24M_N10	0.30791	24M	24
69340679	int_24M_N11	0.346561	24M	24
69340679	int_24M_N12	0.401235	24M	24
69340679	int_24M_N13	0.355828	24M	24
69340679	int_24M_N14	0.313364	24M	24
69340679	int_24M_N16	0.303077	24M	24
69340679	int_24M_N17	0.357771	24M	24
69340679	int_30M_N1	0.376119	28M	28
69340679	int_30M_N2	0.246377	28M	28
69340679	int_30M_N3	0.409231	28M	28
69340679	int_30M_N4	0.377778	28M	28
69340679	int_30M_N5	0.390208	28M	28
69340679	int_30M_N6	0.480211	28M	28
69340679	int_30M_N7	0.389503	28M	28
69340679	int_30M_N8	0.381271	28M	28
69340679	int_30M_N9	0.38674	28M	28
69340679	int_30M_N10	0.449153	28M	28
69340679	int_30M_N11	0.365314	28M	28
69340679	int_30M_N12	0.410798	28M	28
69340679	int_30M_N13	0.294444	28M	28
69340679	int_30M_N14	NA	28M	28
69340679	int_30M_N15	0.315364	28M	28
69340679	int_30M_N16	0.420233	28M	28
69340679	int_30M_N17	0.363014	28M	28
69340679	int_30M_N18	0.319149	28M	28
69340687	int_3M_N1	0.0948276	3M	3
69340687	int_3M_N2	0.117904	3M	3
69340687	int_3M_N3	0.0572519	3M	3
69340687	int_3M_N4	0.0909091	3M	3
69340687	int_3M_N5	0.0902256	3M	3
69340687	int_3M_N6	0.0559441	3M	3
69340687	int_3M_N7	0.126984	3M	3
69340687	int_3M_N8	0.0728745	3M	3
69340687	int_3M_N9	0.148649	3M	3
69340687	int_3M_N10	0.116105	3M	3
69340687	int_3M_N11	0.0674157	3M	3
69340687	int_3M_N12	0.102767	3M	3
69340687	int_3M_N13	0.0928962	3M	3
69340687	int_3M_N14	0.0568862	3M	3
69340687	int_3M_N15	0.07	3M	3
69340687	int_3M_N16	0.047619	3M	3
69340687	int_9M_N1	0.287554	9M	9
69340687	int_9M_N2	0.25641	9M	9
69340687	int_9M_N3	0.234973	9M	9
69340687	int_9M_N4	0.366412	9M	9
69340687	int_9M_N5	0.264957	9M	9
69340687	int_9M_N6	0.30033	9M	9
69340687	int_9M_N7	0.279661	9M	9
69340687	int_9M_N8	0.295082	9M	9
69340687	int_9M_N9	0.208861	9M	9
69340687	int_9M_N10	0.318182	9M	9
69340687	int_9M_N11	0.366559	9M	9
69340687	int_9M_N12	0.317647	9M	9
69340687	int_9M_N13	0.189655	9M	9
69340687	int_9M_N14	0.225714	9M	9
69340687	int_9M_N15	0.421569	9M	9
69340687	int_9M_N16	0.2325	9M	9
69340687	int_15M_N1	0.25	15M	15
69340687	int_15M_N2	0.419492	15M	15
69340687	int_15M_N3	0.396552	15M	15
69340687	int_15M_N4	0.4811	15M	15
69340687	int_15M_N5	0.45614	15M	15
69340687	int_15M_N6	0.398406	15M	15
69340687	int_15M_N7	0.459716	15M	15
69340687	int_15M_N8	0.480583	15M	15
69340687	int_15M_N9	0.4	15M	15
69340687	int_15M_N10	0.526718	15M	15
69340687	int_15M_N11	0.456376	15M	15
69340687	int_15M_N12	0.434524	15M	15
69340687	int_15M_N13	0.428571	15M	15
69340687	int_15M_N14	0.477901	15M	15
69340687	int_15M_N15	0.566964	15M	15
69340687	int_15M_N16	0.406593	15M	15
69340687	int_24M_N1	0.544503	24M	24
69340687	int_24M_N2	0.604061	24M	24
69340687	int_24M_N3	0.535545	24M	24
69340687	int_24M_N4	0.668942	24M	24
69340687	int_24M_N5	0.623457	24M	24
69340687	int_24M_N6	0.536145	24M	24
69340687	int_24M_N7	0.653846	24M	24
69340687	int_24M_N8	0.554839	24M	24
69340687	int_24M_N9	0.438095	24M	24
69340687	int_24M_N10	0.579909	24M	24
69340687	int_24M_N11	0.574359	24M	24
69340687	int_24M_N12	0.585551	24M	24
69340687	int_24M_N13	0.613636	24M	24
69340687	int_24M_N14	0.53913	24M	24
69340687	int_24M_N16	0.462567	24M	24
69340687	int_24M_N17	0.620513	24M	24
69340687	int_30M_N1	0.460123	28M	28
69340687	int_30M_N2	0.607143	28M	28
69340687	int_30M_N3	0.6875	28M	28
69340687	int_30M_N4	0.634286	28M	28
69340687	int_30M_N5	0.510029	28M	28
69340687	int_30M_N6	0.751938	28M	28
69340687	int_30M_N7	0.699248	28M	28
69340687	int_30M_N8	0.642105	28M	28
69340687	int_30M_N9	0.61674	28M	28
69340687	int_30M_N10	0.580952	28M	28
69340687	int_30M_N11	0.46087	28M	28
69340687	int_30M_N12	0.572115	28M	28
69340687	int_30M_N13	0.529412	28M	28
69340687	int_30M_N14	NA	28M	28
69340687	int_30M_N15	0.47973	28M	28
69340687	int_30M_N16	0.557576	28M	28
69340687	int_30M_N17	0.494681	28M	28
69340687	int_30M_N18	0.468208	28M	28
69340692	int_3M_N1	0.0208333	3M	3
69340692	int_3M_N2	0.0430108	3M	3
69340692	int_3M_N3	0.0240964	3M	3
69340692	int_3M_N4	0.0298507	3M	3
69340692	int_3M_N5	0.0150376	3M	3
69340692	int_3M_N6	0.0106383	3M	3
69340692	int_3M_N7	0.104167	3M	3
69340692	int_3M_N8	0.0434783	3M	3
69340692	int_3M_N9	0.106383	3M	3
69340692	int_3M_N10	0.0368098	3M	3
69340692	int_3M_N11	0	3M	3
69340692	int_3M_N12	0.048	3M	3
69340692	int_3M_N13	0.0357143	3M	3
69340692	int_3M_N14	0.0143885	3M	3
69340692	int_3M_N15	0.00847458	3M	3
69340692	int_3M_N16	0.00429185	3M	3
69340692	int_9M_N1	0.146067	9M	9
69340692	int_9M_N2	0.0576923	9M	9
69340692	int_9M_N3	0.0153846	9M	9
69340692	int_9M_N4	0.155556	9M	9
69340692	int_9M_N5	0.140351	9M	9
69340692	int_9M_N6	0.150538	9M	9
69340692	int_9M_N7	0.0227273	9M	9
69340692	int_9M_N8	0.159574	9M	9
69340692	int_9M_N9	0.0943396	9M	9
69340692	int_9M_N10	NA	9M	9
69340692	int_9M_N11	0.0825688	9M	9
69340692	int_9M_N12	0.0794702	9M	9
69340692	int_9M_N13	0.0869565	9M	9
69340692	int_9M_N14	0.132979	9M	9
69340692	int_9M_N15	0.142857	9M	9
69340692	int_9M_N16	0.104265	9M	9
69340692	int_15M_N1	0.375	15M	15
69340692	int_15M_N2	0.352113	15M	15
69340692	int_15M_N3	0.163934	15M	15
69340692	int_15M_N4	0.293103	15M	15
69340692	int_15M_N5	0.208333	15M	15
69340692	int_15M_N6	0.178218	15M	15
69340692	int_15M_N7	0.216867	15M	15
69340692	int_15M_N8	0.263889	15M	15
69340692	int_15M_N9	0.272727	15M	15
69340692	int_15M_N10	0.203704	15M	15
69340692	int_15M_N11	0.303371	15M	15
69340692	int_15M_N12	0.169811	15M	15
69340692	int_15M_N13	0.12963	15M	15
69340692	int_15M_N14	0.198276	15M	15
69340692	int_15M_N15	0.26506	15M	15
69340692	int_15M_N16	0.290323	15M	15
69340692	int_24M_N1	0.326531	24M	24
69340692	int_24M_N2	0.402597	24M	24
69340692	int_24M_N3	0.333333	24M	24
69340692	int_24M_N4	0.423729	24M	24
69340692	int_24M_N5	0.338235	24M	24
69340692	int_24M_N6	0.267857	24M	24
69340692	int_24M_N7	0.480769	24M	24
69340692	int_24M_N8	0.410959	24M	24
69340692	int_24M_N9	0.210526	24M	24
69340692	int_24M_N10	0.353846	24M	24
69340692	int_24M_N11	0.369863	24M	24
69340692	int_24M_N12	0.376344	24M	24
69340692	int_24M_N13	0.3	24M	24
69340692	int_24M_N14	0.254545	24M	24
69340692	int_24M_N16	0.365079	24M	24
69340692	int_24M_N17	0.421801	24M	24
69340692	int_30M_N1	0.27027	28M	28
69340692	int_30M_N2	NA	28M	28
69340692	int_30M_N3	0.514286	28M	28
69340692	int_30M_N4	0.341772	28M	28
69340692	int_30M_N5	0.304965	28M	28
69340692	int_30M_N6	0.333333	28M	28
69340692	int_30M_N7	0.153846	28M	28
69340692	int_30M_N8	0.27907	28M	28
69340692	int_30M_N9	0.473118	28M	28
69340692	int_30M_N10	0.15625	28M	28
69340692	int_30M_N11	0.311111	28M	28
69340692	int_30M_N12	0.382716	28M	28
69340692	int_30M_N13	0.230769	28M	28
69340692	int_30M_N14	NA	28M	28
69340692	int_30M_N15	0.377049	28M	28
69340692	int_30M_N16	0.348101	28M	28
69340692	int_30M_N17	0.256545	28M	28
69340692	int_30M_N18	0.423529	28M	28
69340704	int_3M_N1	0.0833333	3M	3
69340704	int_3M_N2	0.0537634	3M	3
69340704	int_3M_N3	0.0121951	3M	3
69340704	int_3M_N4	0.0149254	3M	3
69340704	int_3M_N5	0.0451128	3M	3
69340704	int_3M_N6	0.0425532	3M	3
69340704	int_3M_N7	0.0412371	3M	3
69340704	int_3M_N8	0.0434783	3M	3
69340704	int_3M_N9	0.0212766	3M	3
69340704	int_3M_N10	0.0434783	3M	3
69340704	int_3M_N11	0.025	3M	3
69340704	int_3M_N12	0.04	3M	3
69340704	int_3M_N13	0.036036	3M	3
69340704	int_3M_N14	0	3M	3
69340704	int_3M_N15	0.0254237	3M	3
69340704	int_3M_N16	0.0301724	3M	3
69340704	int_9M_N1	0.222222	9M	9
69340704	int_9M_N2	0.134615	9M	9
69340704	int_9M_N3	0.0454545	9M	9
69340704	int_9M_N4	0.266667	9M	9
69340704	int_9M_N5	0.236842	9M	9
69340704	int_9M_N6	0.195652	9M	9
69340704	int_9M_N7	0.136364	9M	9
69340704	int_9M_N8	0.202128	9M	9
69340704	int_9M_N9	0.185185	9M	9
69340704	int_9M_N10	NA	9M	9
69340704	int_9M_N11	0.146789	9M	9
69340704	int_9M_N12	0.119205	9M	9
69340704	int_9M_N13	0.0434783	9M	9
69340704	int_9M_N14	0.171123	9M	9
69340704	int_9M_N15	0.107143	9M	9
69340704	int_9M_N16	0.175355	9M	9
69340704	int_15M_N1	0.375	15M	15
69340704	int_15M_N2	0.352113	15M	15
69340704	int_15M_N3	0.245902	15M	15
69340704	int_15M_N4	0.5	15M	15
69340704	int_15M_N5	0.0833333	15M	15
69340704	int_15M_N6	0.287129	15M	15
69340704	int_15M_N7	0.421687	15M	15
69340704	int_15M_N8	0.305556	15M	15
69340704	int_15M_N9	0.363636	15M	15
69340704	int_15M_N10	0.407407	15M	15
69340704	int_15M_N11	0.5	15M	15
69340704	int_15M_N12	0.358491	15M	15
69340704	int_15M_N13	0.166667	15M	15
69340704	int_15M_N14	0.301724	15M	15
69340704	int_15M_N15	0.506024	15M	15
69340704	int_15M_N16	0.387097	15M	15
69340704	int_24M_N1	0.44	24M	24
69340704	int_24M_N2	0.480519	24M	24
69340704	int_24M_N3	0.478261	24M	24
69340704	int_24M_N4	0.601695	24M	24
69340704	int_24M_N5	0.441176	24M	24
69340704	int_24M_N6	0.357143	24M	24
69340704	int_24M_N7	0.480769	24M	24
69340704	int_24M_N8	0.452055	24M	24
69340704	int_24M_N9	0.263158	24M	24
69340704	int_24M_N10	0.523077	24M	24
69340704	int_24M_N11	0.465753	24M	24
69340704	int_24M_N12	0.494624	24M	24
69340704	int_24M_N13	0.45	24M	24
69340704	int_24M_N14	0.454545	24M	24
69340704	int_24M_N16	0.401575	24M	24
69340704	int_24M_N17	0.530806	24M	24
69340704	int_30M_N1	0.351351	28M	28
69340704	int_30M_N2	NA	28M	28
69340704	int_30M_N3	0.542857	28M	28
69340704	int_30M_N4	0.443038	28M	28
69340704	int_30M_N5	0.425532	28M	28
69340704	int_30M_N6	0.353535	28M	28
69340704	int_30M_N7	0.307692	28M	28
69340704	int_30M_N8	0.302326	28M	28
69340704	int_30M_N9	0.537634	28M	28
69340704	int_30M_N10	0.28125	28M	28
69340704	int_30M_N11	0.304348	28M	28
69340704	int_30M_N12	0.45679	28M	28
69340704	int_30M_N13	0.333333	28M	28
69340704	int_30M_N14	NA	28M	28
69340704	int_30M_N15	0.393443	28M	28
69340704	int_30M_N16	0.392405	28M	28
69340704	int_30M_N17	0.348958	28M	28
69340704	int_30M_N18	0.571429	28M	28
69340995	int_3M_N1	0.03125	3M	3
69340995	int_3M_N2	0.0461538	3M	3
69340995	int_3M_N3	0.0769231	3M	3
69340995	int_3M_N4	0.0793651	3M	3
69340995	int_3M_N5	0.141593	3M	3
69340995	int_3M_N6	0.05	3M	3
69340995	int_3M_N7	0.0508475	3M	3
69340995	int_3M_N8	0.0769231	3M	3
69340995	int_3M_N9	0	3M	3
69340995	int_3M_N10	0.0833333	3M	3
69340995	int_3M_N11	0.0238095	3M	3
69340995	int_3M_N12	0.181818	3M	3
69340995	int_3M_N13	0.0428571	3M	3
69340995	int_3M_N14	0.127907	3M	3
69340995	int_3M_N15	0.0917431	3M	3
69340995	int_3M_N16	0.125	3M	3
69340995	int_9M_N1	0.257576	9M	9
69340995	int_9M_N2	0.363636	9M	9
69340995	int_9M_N3	0.272727	9M	9
69340995	int_9M_N4	0.269231	9M	9
69340995	int_9M_N5	0.407895	9M	9
69340995	int_9M_N6	0.404255	9M	9
69340995	int_9M_N7	0.222222	9M	9
69340995	int_9M_N8	0.43662	9M	9
69340995	int_9M_N9	0.26087	9M	9
69340995	int_9M_N10	NA	9M	9
69340995	int_9M_N11	0.415385	9M	9
69340995	int_9M_N12	0.198113	9M	9
69340995	int_9M_N13	0.521739	9M	9
69340995	int_9M_N14	0.404255	9M	9
69340995	int_9M_N15	0.340426	9M	9
69340995	int_9M_N16	0.232394	9M	9
69340995	int_15M_N1	0.8	15M	15
69340995	int_15M_N2	0.466667	15M	15
69340995	int_15M_N3	0.4	15M	15
69340995	int_15M_N4	0.671875	15M	15
69340995	int_15M_N5	0.375	15M	15
69340995	int_15M_N6	0.270833	15M	15
69340995	int_15M_N7	0.326087	15M	15
69340995	int_15M_N8	0.466667	15M	15
69340995	int_15M_N9	0.545455	15M	15
69340995	int_15M_N10	0.5	15M	15
69340995	int_15M_N11	0.568182	15M	15
69340995	int_15M_N12	0.428571	15M	15
69340995	int_15M_N13	0.297297	15M	15
69340995	int_15M_N14	0.327273	15M	15
69340995	int_15M_N15	0.617021	15M	15
69340995	int_15M_N16	0.346939	15M	15
69340995	int_24M_N1	0.633333	24M	24
69340995	int_24M_N2	0.510204	24M	24
69340995	int_24M_N3	0.764706	24M	24
69340995	int_24M_N4	0.551724	24M	24
69340995	int_24M_N5	0.5	24M	24
69340995	int_24M_N6	0.323529	24M	24
69340995	int_24M_N7	0.611111	24M	24
69340995	int_24M_N8	0.533333	24M	24
69340995	int_24M_N9	0.421053	24M	24
69340995	int_24M_N10	0.454545	24M	24
69340995	int_24M_N11	0.477273	24M	24
69340995	int_24M_N12	0.537037	24M	24
69340995	int_24M_N13	0.578947	24M	24
69340995	int_24M_N14	0.4	24M	24
69340995	int_24M_N16	0.507692	24M	24
69340995	int_24M_N17	0.462366	24M	24
69340995	int_30M_N1	0.403226	28M	28
69340995	int_30M_N2	NA	28M	28
69340995	int_30M_N3	0.607143	28M	28
69340995	int_30M_N4	0.5	28M	28
69340995	int_30M_N5	0.420455	28M	28
69340995	int_30M_N6	0.352941	28M	28
69340995	int_30M_N7	0.314815	28M	28
69340995	int_30M_N8	0.243243	28M	28
69340995	int_30M_N9	0.386364	28M	28
69340995	int_30M_N10	0.307692	28M	28
69340995	int_30M_N11	0.486486	28M	28
69340995	int_30M_N12	0.453125	28M	28
69340995	int_30M_N13	0.371429	28M	28
69340995	int_30M_N14	NA	28M	28
69340995	int_30M_N15	0.3125	28M	28
69340995	int_30M_N16	0.471429	28M	28
69340995	int_30M_N17	0.372549	28M	28
69340995	int_30M_N18	0.65	28M	28
69340998	int_3M_N1	0.0222222	3M	3
69340998	int_3M_N2	0.032967	3M	3
69340998	int_3M_N3	0.0506329	3M	3
69340998	int_3M_N4	0.09375	3M	3
69340998	int_3M_N5	0.0373134	3M	3
69340998	int_3M_N6	0.0609756	3M	3
69340998	int_3M_N7	0.0543478	3M	3
69340998	int_3M_N8	0.0733945	3M	3
69340998	int_3M_N9	0.0652174	3M	3
69340998	int_3M_N10	0.0522876	3M	3
69340998	int_3M_N11	0.025	3M	3
69340998	int_3M_N12	0.092437	3M	3
69340998	int_3M_N13	0.0288462	3M	3
69340998	int_3M_N14	0.0681818	3M	3
69340998	int_3M_N15	0.0173913	3M	3
69340998	int_3M_N16	0.0666667	3M	3
69340998	int_9M_N1	0.290698	9M	9
69340998	int_9M_N2	0.215686	9M	9
69340998	int_9M_N3	0.209677	9M	9
69340998	int_9M_N4	0.222222	9M	9
69340998	int_9M_N5	0.390909	9M	9
69340998	int_9M_N6	0.348315	9M	9
69340998	int_9M_N7	0.238095	9M	9
69340998	int_9M_N8	0.295455	9M	9
69340998	int_9M_N9	0.226415	9M	9
69340998	int_9M_N10	NA	9M	9
69340998	int_9M_N11	0.320755	9M	9
69340998	int_9M_N12	0.152778	9M	9
69340998	int_9M_N13	0.377778	9M	9
69340998	int_9M_N14	0.292818	9M	9
69340998	int_9M_N15	0.28	9M	9
69340998	int_9M_N16	0.234146	9M	9
69340998	int_15M_N1	0.375	15M	15
69340998	int_15M_N2	0.441176	15M	15
69340998	int_15M_N3	0.442623	15M	15
69340998	int_15M_N4	0.617391	15M	15
69340998	int_15M_N5	0.304348	15M	15
69340998	int_15M_N6	0.309278	15M	15
69340998	int_15M_N7	0.460526	15M	15
69340998	int_15M_N8	0.424242	15M	15
69340998	int_15M_N9	0.592593	15M	15
69340998	int_15M_N10	0.518519	15M	15
69340998	int_15M_N11	0.470588	15M	15
69340998	int_15M_N12	0.384615	15M	15
69340998	int_15M_N13	0.288462	15M	15
69340998	int_15M_N14	0.366071	15M	15
69340998	int_15M_N15	0.592593	15M	15
69340998	int_15M_N16	0.489362	15M	15
69340998	int_24M_N1	0.630435	24M	24
69340998	int_24M_N2	0.552632	24M	24
69340998	int_24M_N3	0.597015	24M	24
69340998	int_24M_N4	0.589744	24M	24
69340998	int_24M_N5	0.515152	24M	24
69340998	int_24M_N6	0.314815	24M	24
69340998	int_24M_N7	0.583333	24M	24
69340998	int_24M_N8	0.492063	24M	24
69340998	int_24M_N9	0.368421	24M	24
69340998	int_24M_N10	0.5	24M	24
69340998	int_24M_N11	0.514286	24M	24
69340998	int_24M_N12	0.633333	24M	24
69340998	int_24M_N13	0.47619	24M	24
69340998	int_24M_N14	0.526316	24M	24
69340998	int_24M_N16	0.491803	24M	24
69340998	int_24M_N17	0.585366	24M	24
69340998	int_30M_N1	0.371429	28M	28
69340998	int_30M_N2	NA	28M	28
69340998	int_30M_N3	0.575758	28M	28
69340998	int_30M_N4	0.525641	28M	28
69340998	int_30M_N5	0.413043	28M	28
69340998	int_30M_N6	0.412371	28M	28
69340998	int_30M_N7	0.362069	28M	28
69340998	int_30M_N8	0.341463	28M	28
69340998	int_30M_N9	0.521739	28M	28
69340998	int_30M_N10	0.258065	28M	28
69340998	int_30M_N11	0.418605	28M	28
69340998	int_30M_N12	0.421053	28M	28
69340998	int_30M_N13	0.421053	28M	28
69340998	int_30M_N14	NA	28M	28
69340998	int_30M_N15	0.410714	28M	28
69340998	int_30M_N16	0.437086	28M	28
69340998	int_30M_N17	0.356757	28M	28
69340998	int_30M_N18	0.583333	28M	28
69341000	int_3M_N1	0.0212766	3M	3
69341000	int_3M_N2	0.0217391	3M	3
69341000	int_3M_N3	0.13253	3M	3
69341000	int_3M_N4	0.0895522	3M	3
69341000	int_3M_N5	0.0583942	3M	3
69341000	int_3M_N6	0.0638298	3M	3
69341000	int_3M_N7	0.0618557	3M	3
69341000	int_3M_N8	0.0434783	3M	3
69341000	int_3M_N9	0.0212766	3M	3
69341000	int_3M_N10	0.0432099	3M	3
69341000	int_3M_N11	0.0833333	3M	3
69341000	int_3M_N12	0.104	3M	3
69341000	int_3M_N13	0.110092	3M	3
69341000	int_3M_N14	0.0714286	3M	3
69341000	int_3M_N15	0.0254237	3M	3
69341000	int_3M_N16	0.111111	3M	3
69341000	int_9M_N1	0.258427	9M	9
69341000	int_9M_N2	0.313725	9M	9
69341000	int_9M_N3	0.181818	9M	9
69341000	int_9M_N4	0.244444	9M	9
69341000	int_9M_N5	0.446429	9M	9
69341000	int_9M_N6	0.333333	9M	9
69341000	int_9M_N7	0.266667	9M	9
69341000	int_9M_N8	0.297872	9M	9
69341000	int_9M_N9	0.222222	9M	9
69341000	int_9M_N10	NA	9M	9
69341000	int_9M_N11	0.302752	9M	9
69341000	int_9M_N12	0.175676	9M	9
69341000	int_9M_N13	0.326087	9M	9
69341000	int_9M_N14	0.36612	9M	9
69341000	int_9M_N15	0.207547	9M	9
69341000	int_9M_N16	0.229665	9M	9
69341000	int_15M_N1	0.5625	15M	15
69341000	int_15M_N2	0.442857	15M	15
69341000	int_15M_N3	0.409836	15M	15
69341000	int_15M_N4	0.612069	15M	15
69341000	int_15M_N5	0.291667	15M	15
69341000	int_15M_N6	0.32	15M	15
69341000	int_15M_N7	0.444444	15M	15
69341000	int_15M_N8	0.388889	15M	15
69341000	int_15M_N9	0.654545	15M	15
69341000	int_15M_N10	0.5	15M	15
69341000	int_15M_N11	0.488636	15M	15
69341000	int_15M_N12	0.519231	15M	15
69341000	int_15M_N13	0.37037	15M	15
69341000	int_15M_N14	0.415254	15M	15
69341000	int_15M_N15	0.578313	15M	15
69341000	int_15M_N16	0.469388	15M	15
69341000	int_24M_N1	0.630435	24M	24
69341000	int_24M_N2	0.552632	24M	24
69341000	int_24M_N3	0.632353	24M	24
69341000	int_24M_N4	0.601695	24M	24
69341000	int_24M_N5	0.514706	24M	24
69341000	int_24M_N6	0.388889	24M	24
69341000	int_24M_N7	0.6	24M	24
69341000	int_24M_N8	0.5	24M	24
69341000	int_24M_N9	0.368421	24M	24
69341000	int_24M_N10	0.415385	24M	24
69341000	int_24M_N11	0.507246	24M	24
69341000	int_24M_N12	0.533333	24M	24
69341000	int_24M_N13	0.571429	24M	24
69341000	int_24M_N14	0.45614	24M	24
69341000	int_24M_N16	0.467742	24M	24
69341000	int_24M_N17	0.596154	24M	24
69341000	int_30M_N1	0.383562	28M	28
69341000	int_30M_N2	NA	28M	28
69341000	int_30M_N3	0.611111	28M	28
69341000	int_30M_N4	0.493671	28M	28
69341000	int_30M_N5	0.450704	28M	28
69341000	int_30M_N6	0.360825	28M	28
69341000	int_30M_N7	0.344262	28M	28
69341000	int_30M_N8	0.309524	28M	28
69341000	int_30M_N9	0.521739	28M	28
69341000	int_30M_N10	0.28125	28M	28
69341000	int_30M_N11	0.347826	28M	28
69341000	int_30M_N12	0.4375	28M	28
69341000	int_30M_N13	0.342105	28M	28
69341000	int_30M_N14	NA	28M	28
69341000	int_30M_N15	0.383333	28M	28
69341000	int_30M_N16	0.429487	28M	28
69341000	int_30M_N17	0.4	28M	28
69341000	int_30M_N18	0.630952	28M	28
69341004	int_3M_N1	0.0638298	3M	3
69341004	int_3M_N2	0.0549451	3M	3
69341004	int_3M_N3	0.144578	3M	3
69341004	int_3M_N4	0.0597015	3M	3
69341004	int_3M_N5	0.116788	3M	3
69341004	int_3M_N6	0.0645161	3M	3
69341004	int_3M_N7	0.123711	3M	3
69341004	int_3M_N8	0.208696	3M	3
69341004	int_3M_N9	0.0638298	3M	3
69341004	int_3M_N10	0.0736196	3M	3
69341004	int_3M_N11	0.131148	3M	3
69341004	int_3M_N12	0.12	3M	3
69341004	int_3M_N13	0.0733945	3M	3
69341004	int_3M_N14	0.135714	3M	3
69341004	int_3M_N15	0.144068	3M	3
69341004	int_3M_N16	0.123932	3M	3
69341004	int_9M_N1	0.366667	9M	9
69341004	int_9M_N2	0.384615	9M	9
69341004	int_9M_N3	0.348485	9M	9
69341004	int_9M_N4	0.409091	9M	9
69341004	int_9M_N5	0.552632	9M	9
69341004	int_9M_N6	0.542553	9M	9
69341004	int_9M_N7	0.333333	9M	9
69341004	int_9M_N8	0.468085	9M	9
69341004	int_9M_N9	0.259259	9M	9
69341004	int_9M_N10	NA	9M	9
69341004	int_9M_N11	0.477064	9M	9
69341004	int_9M_N12	0.373333	9M	9
69341004	int_9M_N13	0.326087	9M	9
69341004	int_9M_N14	0.461957	9M	9
69341004	int_9M_N15	0.415094	9M	9
69341004	int_9M_N16	0.311005	9M	9
69341004	int_15M_N1	0.466667	15M	15
69341004	int_15M_N2	0.585714	15M	15
69341004	int_15M_N3	0.508197	15M	15
69341004	int_15M_N4	0.672414	15M	15
69341004	int_15M_N5	0.291667	15M	15
69341004	int_15M_N6	0.362745	15M	15
69341004	int_15M_N7	0.555556	15M	15
69341004	int_15M_N8	0.569444	15M	15
69341004	int_15M_N9	0.745455	15M	15
69341004	int_15M_N10	0.592593	15M	15
69341004	int_15M_N11	0.633333	15M	15
69341004	int_15M_N12	0.5	15M	15
69341004	int_15M_N13	0.333333	15M	15
69341004	int_15M_N14	0.538462	15M	15
69341004	int_15M_N15	0.686747	15M	15
69341004	int_15M_N16	0.510204	15M	15
69341004	int_24M_N1	0.673913	24M	24
69341004	int_24M_N2	0.592105	24M	24
69341004	int_24M_N3	0.632353	24M	24
69341004	int_24M_N4	0.635593	24M	24
69341004	int_24M_N5	0.514706	24M	24
69341004	int_24M_N6	0.363636	24M	24
69341004	int_24M_N7	0.632653	24M	24
69341004	int_24M_N8	0.537313	24M	24
69341004	int_24M_N9	0.421053	24M	24
69341004	int_24M_N10	0.492308	24M	24
69341004	int_24M_N11	0.550725	24M	24
69341004	int_24M_N12	0.565217	24M	24
69341004	int_24M_N13	0.571429	24M	24
69341004	int_24M_N14	0.54386	24M	24
69341004	int_24M_N16	0.491935	24M	24
69341004	int_24M_N17	0.631579	24M	24
69341004	int_30M_N1	0.391892	28M	28
69341004	int_30M_N2	NA	28M	28
69341004	int_30M_N3	0.583333	28M	28
69341004	int_30M_N4	0.582278	28M	28
69341004	int_30M_N5	0.514085	28M	28
69341004	int_30M_N6	0.373737	28M	28
69341004	int_30M_N7	0.360656	28M	28
69341004	int_30M_N8	0.357143	28M	28
69341004	int_30M_N9	0.543478	28M	28
69341004	int_30M_N10	0.3125	28M	28
69341004	int_30M_N11	0.326087	28M	28
69341004	int_30M_N12	0.469136	28M	28
69341004	int_30M_N13	0.358974	28M	28
69341004	int_30M_N14	NA	28M	28
69341004	int_30M_N15	0.4	28M	28
69341004	int_30M_N16	0.477707	28M	28
69341004	int_30M_N17	0.427083	28M	28
69341004	int_30M_N18	0.571429	28M	28
69341015	int_3M_N1	0.0638298	3M	3
69341015	int_3M_N2	0.0326087	3M	3
69341015	int_3M_N3	0.0361446	3M	3
69341015	int_3M_N4	0.0149254	3M	3
69341015	int_3M_N5	0.0955882	3M	3
69341015	int_3M_N6	0.0212766	3M	3
69341015	int_3M_N7	0.0729167	3M	3
69341015	int_3M_N8	0.130435	3M	3
69341015	int_3M_N9	0.0869565	3M	3
69341015	int_3M_N10	0.0429448	3M	3
69341015	int_3M_N11	0.057377	3M	3
69341015	int_3M_N12	0.104	3M	3
69341015	int_3M_N13	0.0642202	3M	3
69341015	int_3M_N14	0.135714	3M	3
69341015	int_3M_N15	0.059322	3M	3
69341015	int_3M_N16	0.0384615	3M	3
69341015	int_9M_N1	0.311111	9M	9
69341015	int_9M_N2	0.153846	9M	9
69341015	int_9M_N3	0.30303	9M	9
69341015	int_9M_N4	0.266667	9M	9
69341015	int_9M_N5	0.377193	9M	9
69341015	int_9M_N6	0.351064	9M	9
69341015	int_9M_N7	0.2	9M	9
69341015	int_9M_N8	0.354839	9M	9
69341015	int_9M_N9	0.203704	9M	9
69341015	int_9M_N10	NA	9M	9
69341015	int_9M_N11	0.348624	9M	9
69341015	int_9M_N12	0.213333	9M	9
69341015	int_9M_N13	0.23913	9M	9
69341015	int_9M_N14	0.354839	9M	9
69341015	int_9M_N15	0.339623	9M	9
69341015	int_9M_N16	0.229665	9M	9
69341015	int_15M_N1	0.8125	15M	15
69341015	int_15M_N2	0.428571	15M	15
69341015	int_15M_N3	0.47541	15M	15
69341015	int_15M_N4	0.586207	15M	15
69341015	int_15M_N5	0.541667	15M	15
69341015	int_15M_N6	0.366337	15M	15
69341015	int_15M_N7	0.493827	15M	15
69341015	int_15M_N8	0.541667	15M	15
69341015	int_15M_N9	0.574074	15M	15
69341015	int_15M_N10	0.574074	15M	15
69341015	int_15M_N11	0.555556	15M	15
69341015	int_15M_N12	0.5	15M	15
69341015	int_15M_N13	0.240741	15M	15
69341015	int_15M_N14	0.491525	15M	15
69341015	int_15M_N15	0.554217	15M	15
69341015	int_15M_N16	0.469388	15M	15
69341015	int_24M_N1	0.630435	24M	24
69341015	int_24M_N2	0.578947	24M	24
69341015	int_24M_N3	0.588235	24M	24
69341015	int_24M_N4	0.601695	24M	24
69341015	int_24M_N5	0.485294	24M	24
69341015	int_24M_N6	0.309091	24M	24
69341015	int_24M_N7	0.5	24M	24
69341015	int_24M_N8	0.552239	24M	24
69341015	int_24M_N9	0.526316	24M	24
69341015	int_24M_N10	0.446154	24M	24
69341015	int_24M_N11	0.514286	24M	24
69341015	int_24M_N12	0.565217	24M	24
69341015	int_24M_N13	0.619048	24M	24
69341015	int_24M_N14	0.438596	24M	24
69341015	int_24M_N16	0.475806	24M	24
69341015	int_24M_N17	0.583732	24M	24
69341015	int_30M_N1	0.391892	28M	28
69341015	int_30M_N2	NA	28M	28
69341015	int_30M_N3	0.555556	28M	28
69341015	int_30M_N4	0.506329	28M	28
69341015	int_30M_N5	0.43662	28M	28
69341015	int_30M_N6	0.434343	28M	28
69341015	int_30M_N7	0.311475	28M	28
69341015	int_30M_N8	0.428571	28M	28
69341015	int_30M_N9	0.516129	28M	28
69341015	int_30M_N10	0.34375	28M	28
69341015	int_30M_N11	0.282609	28M	28
69341015	int_30M_N12	0.432099	28M	28
69341015	int_30M_N13	0.358974	28M	28
69341015	int_30M_N14	NA	28M	28
69341015	int_30M_N15	0.409836	28M	28
69341015	int_30M_N16	0.464968	28M	28
69341015	int_30M_N17	0.385417	28M	28
69341015	int_30M_N18	0.619048	28M	28
69341017	int_3M_N1	0.0638298	3M	3
69341017	int_3M_N2	0.0543478	3M	3
69341017	int_3M_N3	0.060241	3M	3
69341017	int_3M_N4	0	3M	3
69341017	int_3M_N5	0.0437956	3M	3
69341017	int_3M_N6	0.0212766	3M	3
69341017	int_3M_N7	0.0412371	3M	3
69341017	int_3M_N8	0.0695652	3M	3
69341017	int_3M_N9	0.0212766	3M	3
69341017	int_3M_N10	0.0308642	3M	3
69341017	int_3M_N11	0.0491803	3M	3
69341017	int_3M_N12	0.0403226	3M	3
69341017	int_3M_N13	0.0186916	3M	3
69341017	int_3M_N14	0.0928571	3M	3
69341017	int_3M_N15	0.0508475	3M	3
69341017	int_3M_N16	0.0815451	3M	3
69341017	int_9M_N1	0.344444	9M	9
69341017	int_9M_N2	0.192308	9M	9
69341017	int_9M_N3	0.287879	9M	9
69341017	int_9M_N4	0.244444	9M	9
69341017	int_9M_N5	0.447368	9M	9
69341017	int_9M_N6	0.297872	9M	9
69341017	int_9M_N7	0.177778	9M	9
69341017	int_9M_N8	0.276596	9M	9
69341017	int_9M_N9	0.148148	9M	9
69341017	int_9M_N10	NA	9M	9
69341017	int_9M_N11	0.330275	9M	9
69341017	int_9M_N12	0.241611	9M	9
69341017	int_9M_N13	0.130435	9M	9
69341017	int_9M_N14	0.318919	9M	9
69341017	int_9M_N15	0.307692	9M	9
69341017	int_9M_N16	0.22488	9M	9
69341017	int_15M_N1	0.625	15M	15
69341017	int_15M_N2	0.471429	15M	15
69341017	int_15M_N3	0.491803	15M	15
69341017	int_15M_N4	0.608696	15M	15
69341017	int_15M_N5	0.291667	15M	15
69341017	int_15M_N6	0.362745	15M	15
69341017	int_15M_N7	0.518519	15M	15
69341017	int_15M_N8	0.513889	15M	15
69341017	int_15M_N9	0.509091	15M	15
69341017	int_15M_N10	0.518519	15M	15
69341017	int_15M_N11	0.522222	15M	15
69341017	int_15M_N12	0.45098	15M	15
69341017	int_15M_N13	0.320755	15M	15
69341017	int_15M_N14	0.423729	15M	15
69341017	int_15M_N15	0.566265	15M	15
69341017	int_15M_N16	0.515152	15M	15
69341017	int_24M_N1	0.6	24M	24
69341017	int_24M_N2	0.584416	24M	24
69341017	int_24M_N3	0.632353	24M	24
69341017	int_24M_N4	0.584746	24M	24
69341017	int_24M_N5	0.529412	24M	24
69341017	int_24M_N6	0.363636	24M	24
69341017	int_24M_N7	0.576923	24M	24
69341017	int_24M_N8	0.537313	24M	24
69341017	int_24M_N9	0.473684	24M	24
69341017	int_24M_N10	0.446154	24M	24
69341017	int_24M_N11	0.5	24M	24
69341017	int_24M_N12	0.608696	24M	24
69341017	int_24M_N13	0.619048	24M	24
69341017	int_24M_N14	0.526316	24M	24
69341017	int_24M_N16	0.483871	24M	24
69341017	int_24M_N17	0.596154	24M	24
69341017	int_30M_N1	0.391892	28M	28
69341017	int_30M_N2	NA	28M	28
69341017	int_30M_N3	0.485714	28M	28
69341017	int_30M_N4	0.506329	28M	28
69341017	int_30M_N5	0.425532	28M	28
69341017	int_30M_N6	0.418367	28M	28
69341017	int_30M_N7	0.311475	28M	28
69341017	int_30M_N8	0.439024	28M	28
69341017	int_30M_N9	0.548387	28M	28
69341017	int_30M_N10	0.28125	28M	28
69341017	int_30M_N11	0.326087	28M	28
69341017	int_30M_N12	0.444444	28M	28
69341017	int_30M_N13	0.384615	28M	28
69341017	int_30M_N14	NA	28M	28
69341017	int_30M_N15	0.409836	28M	28
69341017	int_30M_N16	0.43949	28M	28
69341017	int_30M_N17	0.403141	28M	28
69341017	int_30M_N18	0.583333	28M	28
69341019	int_3M_N1	0.0212766	3M	3
69341019	int_3M_N2	0.0108696	3M	3
69341019	int_3M_N3	0.0123457	3M	3
69341019	int_3M_N4	0.0298507	3M	3
69341019	int_3M_N5	0.0437956	3M	3
69341019	int_3M_N6	0.0425532	3M	3
69341019	int_3M_N7	0.0416667	3M	3
69341019	int_3M_N8	0.0695652	3M	3
69341019	int_3M_N9	0.0638298	3M	3
69341019	int_3M_N10	0.0931677	3M	3
69341019	int_3M_N11	0.0737705	3M	3
69341019	int_3M_N12	0.072	3M	3
69341019	int_3M_N13	0.0366972	3M	3
69341019	int_3M_N14	0.0642857	3M	3
69341019	int_3M_N15	0.0847458	3M	3
69341019	int_3M_N16	0.0429185	3M	3
69341019	int_9M_N1	0.333333	9M	9
69341019	int_9M_N2	0.173077	9M	9
69341019	int_9M_N3	0.212121	9M	9
69341019	int_9M_N4	0.266667	9M	9
69341019	int_9M_N5	0.359649	9M	9
69341019	int_9M_N6	0.382979	9M	9
69341019	int_9M_N7	0.177778	9M	9
69341019	int_9M_N8	0.308511	9M	9
69341019	int_9M_N9	0.150943	9M	9
69341019	int_9M_N10	NA	9M	9
69341019	int_9M_N11	0.366972	9M	9
69341019	int_9M_N12	0.213333	9M	9
69341019	int_9M_N13	0.217391	9M	9
69341019	int_9M_N14	0.322581	9M	9
69341019	int_9M_N15	0.320755	9M	9
69341019	int_9M_N16	0.220096	9M	9
69341019	int_15M_N1	0.375	15M	15
69341019	int_15M_N2	0.5	15M	15
69341019	int_15M_N3	0.409836	15M	15
69341019	int_15M_N4	0.612069	15M	15
69341019	int_15M_N5	0.291667	15M	15
69341019	int_15M_N6	0.382353	15M	15
69341019	int_15M_N7	0.419753	15M	15
69341019	int_15M_N8	0.430556	15M	15
69341019	int_15M_N9	0.545455	15M	15
69341019	int_15M_N10	0.462963	15M	15
69341019	int_15M_N11	0.466667	15M	15
69341019	int_15M_N12	0.372549	15M	15
69341019	int_15M_N13	0.333333	15M	15
69341019	int_15M_N14	0.423729	15M	15
69341019	int_15M_N15	0.560976	15M	15
69341019	int_15M_N16	0.484848	15M	15
69341019	int_24M_N1	0.608696	24M	24
69341019	int_24M_N2	0.584416	24M	24
69341019	int_24M_N3	0.632353	24M	24
69341019	int_24M_N4	0.601695	24M	24
69341019	int_24M_N5	0.529412	24M	24
69341019	int_24M_N6	0.327273	24M	24
69341019	int_24M_N7	0.576923	24M	24
69341019	int_24M_N8	0.5	24M	24
69341019	int_24M_N9	0.421053	24M	24
69341019	int_24M_N10	0.461538	24M	24
69341019	int_24M_N11	0.528571	24M	24
69341019	int_24M_N12	0.576087	24M	24
69341019	int_24M_N13	0.619048	24M	24
69341019	int_24M_N14	0.526316	24M	24
69341019	int_24M_N16	0.508065	24M	24
69341019	int_24M_N17	0.607656	24M	24
69341019	int_30M_N1	0.391892	28M	28
69341019	int_30M_N2	NA	28M	28
69341019	int_30M_N3	0.555556	28M	28
69341019	int_30M_N4	0.518987	28M	28
69341019	int_30M_N5	0.450704	28M	28
69341019	int_30M_N6	0.393939	28M	28
69341019	int_30M_N7	0.327869	28M	28
69341019	int_30M_N8	0.380952	28M	28
69341019	int_30M_N9	0.56044	28M	28
69341019	int_30M_N10	0.125	28M	28
69341019	int_30M_N11	0.304348	28M	28
69341019	int_30M_N12	0.469136	28M	28
69341019	int_30M_N13	0.358974	28M	28
69341019	int_30M_N14	NA	28M	28
69341019	int_30M_N15	0.42623	28M	28
69341019	int_30M_N16	0.458599	28M	28
69341019	int_30M_N17	0.403141	28M	28
69341019	int_30M_N18	0.535714	28M	28
69341021	int_3M_N1	0.0212766	3M	3
69341021	int_3M_N2	0.0543478	3M	3
69341021	int_3M_N3	0.0481928	3M	3
69341021	int_3M_N4	0.0447761	3M	3
69341021	int_3M_N5	0.0291971	3M	3
69341021	int_3M_N6	0.0531915	3M	3
69341021	int_3M_N7	0.0618557	3M	3
69341021	int_3M_N8	0.0782609	3M	3
69341021	int_3M_N9	0.0638298	3M	3
69341021	int_3M_N10	0.0797546	3M	3
69341021	int_3M_N11	0.0247934	3M	3
69341021	int_3M_N12	0.064	3M	3
69341021	int_3M_N13	0.100917	3M	3
69341021	int_3M_N14	0.0863309	3M	3
69341021	int_3M_N15	0.0254237	3M	3
69341021	int_3M_N16	0.106838	3M	3
69341021	int_9M_N1	0.359551	9M	9
69341021	int_9M_N2	0.192308	9M	9
69341021	int_9M_N3	0.138462	9M	9
69341021	int_9M_N4	0.177778	9M	9
69341021	int_9M_N5	0.342105	9M	9
69341021	int_9M_N6	0.319149	9M	9
69341021	int_9M_N7	0.2	9M	9
69341021	int_9M_N8	0.255319	9M	9
69341021	int_9M_N9	0.226415	9M	9
69341021	int_9M_N10	NA	9M	9
69341021	int_9M_N11	0.266055	9M	9
69341021	int_9M_N12	0.16	9M	9
69341021	int_9M_N13	0.173913	9M	9
69341021	int_9M_N14	0.301075	9M	9
69341021	int_9M_N15	0.264151	9M	9
69341021	int_9M_N16	0.163462	9M	9
69341021	int_15M_N1	0.4375	15M	15
69341021	int_15M_N2	0.571429	15M	15
69341021	int_15M_N3	0.409836	15M	15
69341021	int_15M_N4	0.547826	15M	15
69341021	int_15M_N5	0.291667	15M	15
69341021	int_15M_N6	0.382353	15M	15
69341021	int_15M_N7	0.45679	15M	15
69341021	int_15M_N8	0.430556	15M	15
69341021	int_15M_N9	0.581818	15M	15
69341021	int_15M_N10	0.462963	15M	15
69341021	int_15M_N11	0.5	15M	15
69341021	int_15M_N12	0.384615	15M	15
69341021	int_15M_N13	0.264151	15M	15
69341021	int_15M_N14	0.478632	15M	15
69341021	int_15M_N15	0.578313	15M	15
69341021	int_15M_N16	0.510204	15M	15
69341021	int_24M_N1	0.577778	24M	24
69341021	int_24M_N2	0.539474	24M	24
69341021	int_24M_N3	0.588235	24M	24
69341021	int_24M_N4	0.610169	24M	24
69341021	int_24M_N5	0.470588	24M	24
69341021	int_24M_N6	0.309091	24M	24
69341021	int_24M_N7	0.576923	24M	24
69341021	int_24M_N8	0.507463	24M	24
69341021	int_24M_N9	0.526316	24M	24
69341021	int_24M_N10	0.507692	24M	24
69341021	int_24M_N11	0.514286	24M	24
69341021	int_24M_N12	0.554348	24M	24
69341021	int_24M_N13	0.571429	24M	24
69341021	int_24M_N14	0.526316	24M	24
69341021	int_24M_N16	0.451613	24M	24
69341021	int_24M_N17	0.631579	24M	24
69341021	int_30M_N1	0.364865	28M	28
69341021	int_30M_N2	NA	28M	28
69341021	int_30M_N3	0.416667	28M	28
69341021	int_30M_N4	0.506329	28M	28
69341021	int_30M_N5	0.478873	28M	28
69341021	int_30M_N6	0.383838	28M	28
69341021	int_30M_N7	0.327869	28M	28
69341021	int_30M_N8	0.380952	28M	28
69341021	int_30M_N9	0.569892	28M	28
69341021	int_30M_N10	0.28125	28M	28
69341021	int_30M_N11	0.347826	28M	28
69341021	int_30M_N12	0.444444	28M	28
69341021	int_30M_N13	0.358974	28M	28
69341021	int_30M_N14	NA	28M	28
69341021	int_30M_N15	0.4	28M	28
69341021	int_30M_N16	0.442308	28M	28
69341021	int_30M_N17	0.380208	28M	28
69341021	int_30M_N18	0.52381	28M	28
69341040	int_3M_N1	0	3M	3
69341040	int_3M_N2	0.0652174	3M	3
69341040	int_3M_N3	0.0243902	3M	3
69341040	int_3M_N4	0.0447761	3M	3
69341040	int_3M_N5	0.0656934	3M	3
69341040	int_3M_N6	0.0967742	3M	3
69341040	int_3M_N7	0.0210526	3M	3
69341040	int_3M_N8	0.0701754	3M	3
69341040	int_3M_N9	0.0638298	3M	3
69341040	int_3M_N10	0.0740741	3M	3
69341040	int_3M_N11	0.0495868	3M	3
69341040	int_3M_N12	0.112	3M	3
69341040	int_3M_N13	0.0825688	3M	3
69341040	int_3M_N14	0.0428571	3M	3
69341040	int_3M_N15	0.0423729	3M	3
69341040	int_3M_N16	0.119658	3M	3
69341040	int_9M_N1	0.322222	9M	9
69341040	int_9M_N2	0.27451	9M	9
69341040	int_9M_N3	0.227273	9M	9
69341040	int_9M_N4	0.333333	9M	9
69341040	int_9M_N5	0.477876	9M	9
69341040	int_9M_N6	0.351064	9M	9
69341040	int_9M_N7	0.181818	9M	9
69341040	int_9M_N8	0.311828	9M	9
69341040	int_9M_N9	0.264151	9M	9
69341040	int_9M_N10	NA	9M	9
69341040	int_9M_N11	0.351852	9M	9
69341040	int_9M_N12	0.173333	9M	9
69341040	int_9M_N13	0.130435	9M	9
69341040	int_9M_N14	0.268817	9M	9
69341040	int_9M_N15	0.245283	9M	9
69341040	int_9M_N16	0.162679	9M	9
69341040	int_15M_N1	0.4375	15M	15
69341040	int_15M_N2	0.428571	15M	15
69341040	int_15M_N3	0.442623	15M	15
69341040	int_15M_N4	0.491379	15M	15
69341040	int_15M_N5	0.291667	15M	15
69341040	int_15M_N6	0.313725	15M	15
69341040	int_15M_N7	0.407407	15M	15
69341040	int_15M_N8	0.319444	15M	15
69341040	int_15M_N9	0.454545	15M	15
69341040	int_15M_N10	0.509434	15M	15
69341040	int_15M_N11	0.5	15M	15
69341040	int_15M_N12	0.384615	15M	15
69341040	int_15M_N13	0.277778	15M	15
69341040	int_15M_N14	0.398305	15M	15
69341040	int_15M_N15	0.506024	15M	15
69341040	int_15M_N16	0.393939	15M	15
69341040	int_24M_N1	0.630435	24M	24
69341040	int_24M_N2	0.532468	24M	24
69341040	int_24M_N3	0.661765	24M	24
69341040	int_24M_N4	0.576271	24M	24
69341040	int_24M_N5	0.470588	24M	24
69341040	int_24M_N6	0.388889	24M	24
69341040	int_24M_N7	0.557692	24M	24
69341040	int_24M_N8	0.462687	24M	24
69341040	int_24M_N9	0.315789	24M	24
69341040	int_24M_N10	0.430769	24M	24
69341040	int_24M_N11	0.492754	24M	24
69341040	int_24M_N12	0.566667	24M	24
69341040	int_24M_N13	0.52381	24M	24
69341040	int_24M_N14	0.491228	24M	24
69341040	int_24M_N16	0.459677	24M	24
69341040	int_24M_N17	0.569378	24M	24
69341040	int_30M_N1	0.391892	28M	28
69341040	int_30M_N2	NA	28M	28
69341040	int_30M_N3	0.583333	28M	28
69341040	int_30M_N4	0.481013	28M	28
69341040	int_30M_N5	0.425532	28M	28
69341040	int_30M_N6	0.363636	28M	28
69341040	int_30M_N7	0.327869	28M	28
69341040	int_30M_N8	0.341463	28M	28
69341040	int_30M_N9	0.55914	28M	28
69341040	int_30M_N10	0.21875	28M	28
69341040	int_30M_N11	0.347826	28M	28
69341040	int_30M_N12	0.419753	28M	28
69341040	int_30M_N13	0.358974	28M	28
69341040	int_30M_N14	NA	28M	28
69341040	int_30M_N15	0.393443	28M	28
69341040	int_30M_N16	0.388535	28M	28
69341040	int_30M_N17	0.364583	28M	28
69341040	int_30M_N18	0.511905	28M	28
69341045	int_3M_N1	0.0571429	3M	3
69341045	int_3M_N2	0.0454545	3M	3
69341045	int_3M_N3	0.0714286	3M	3
69341045	int_3M_N4	0.0735294	3M	3
69341045	int_3M_N5	0.0521739	3M	3
69341045	int_3M_N6	0.0416667	3M	3
69341045	int_3M_N7	0.0153846	3M	3
69341045	int_3M_N8	0.0470588	3M	3
69341045	int_3M_N9	0.130435	3M	3
69341045	int_3M_N10	0.034188	3M	3
69341045	int_3M_N11	0.104651	3M	3
69341045	int_3M_N12	0.0493827	3M	3
69341045	int_3M_N13	0.109589	3M	3
69341045	int_3M_N14	0.076087	3M	3
69341045	int_3M_N15	0.0884956	3M	3
69341045	int_3M_N16	0.125	3M	3
69341045	int_9M_N1	0.219178	9M	9
69341045	int_9M_N2	0.255319	9M	9
69341045	int_9M_N3	0.162162	9M	9
69341045	int_9M_N4	0.48	9M	9
69341045	int_9M_N5	0.4625	9M	9
69341045	int_9M_N6	0.346154	9M	9
69341045	int_9M_N7	0.166667	9M	9
69341045	int_9M_N8	0.227848	9M	9
69341045	int_9M_N9	0.208333	9M	9
69341045	int_9M_N10	NA	9M	9
69341045	int_9M_N11	0.279412	9M	9
69341045	int_9M_N12	0.171171	9M	9
69341045	int_9M_N13	0.0833333	9M	9
69341045	int_9M_N14	0.27551	9M	9
69341045	int_9M_N15	0.18	9M	9
69341045	int_9M_N16	0.191781	9M	9
69341045	int_15M_N1	NA	15M	15
69341045	int_15M_N2	0.434783	15M	15
69341045	int_15M_N3	0.473684	15M	15
69341045	int_15M_N4	0.41791	15M	15
69341045	int_15M_N5	0.352941	15M	15
69341045	int_15M_N6	0.283019	15M	15
69341045	int_15M_N7	0.254902	15M	15
69341045	int_15M_N8	0.297297	15M	15
69341045	int_15M_N9	0.652174	15M	15
69341045	int_15M_N10	0.55	15M	15
69341045	int_15M_N11	0.466667	15M	15
69341045	int_15M_N12	0.342857	15M	15
69341045	int_15M_N13	0.25641	15M	15
69341045	int_15M_N14	0.3	15M	15
69341045	int_15M_N15	0.510204	15M	15
69341045	int_15M_N16	0.392857	15M	15
69341045	int_24M_N1	0.516129	24M	24
69341045	int_24M_N2	0.44898	24M	24
69341045	int_24M_N3	0.617647	24M	24
69341045	int_24M_N4	0.533333	24M	24
69341045	int_24M_N5	0.45098	24M	24
69341045	int_24M_N6	0.243243	24M	24
69341045	int_24M_N7	0.478261	24M	24
69341045	int_24M_N8	0.42	24M	24
69341045	int_24M_N9	0.368421	24M	24
69341045	int_24M_N10	0.375	24M	24
69341045	int_24M_N11	0.454545	24M	24
69341045	int_24M_N12	0.581818	24M	24
69341045	int_24M_N13	0.421053	24M	24
69341045	int_24M_N14	0.407407	24M	24
69341045	int_24M_N16	0.441176	24M	24
69341045	int_24M_N17	0.469388	24M	24
69341045	int_30M_N1	0.353846	28M	28
69341045	int_30M_N2	NA	28M	28
69341045	int_30M_N3	0.421053	28M	28
69341045	int_30M_N4	0.462687	28M	28
69341045	int_30M_N5	0.293478	28M	28
69341045	int_30M_N6	0.37931	28M	28
69341045	int_30M_N7	0.266667	28M	28
69341045	int_30M_N8	0.282051	28M	28
69341045	int_30M_N9	0.391304	28M	28
69341045	int_30M_N10	0.275862	28M	28
69341045	int_30M_N11	0.375	28M	28
69341045	int_30M_N12	0.382353	28M	28
69341045	int_30M_N13	0.297297	28M	28
69341045	int_30M_N14	NA	28M	28
69341045	int_30M_N15	0.377358	28M	28
69341045	int_30M_N16	0.287671	28M	28
69341045	int_30M_N17	0.386076	28M	28
69341045	int_30M_N18	0.466667	28M	28
69341104	int_3M_N1	0	3M	3
69341104	int_3M_N2	0.047619	3M	3
69341104	int_3M_N3	0.0483871	3M	3
69341104	int_3M_N4	0.0952381	3M	3
69341104	int_3M_N5	0.0795455	3M	3
69341104	int_3M_N6	0.0666667	3M	3
69341104	int_3M_N7	0.0540541	3M	3
69341104	int_3M_N8	0.1	3M	3
69341104	int_3M_N9	0	3M	3
69341104	int_3M_N10	0.0958904	3M	3
69341104	int_3M_N11	0.113636	3M	3
69341104	int_3M_N12	0.0212766	3M	3
69341104	int_3M_N13	0.115385	3M	3
69341104	int_3M_N14	0	3M	3
69341104	int_3M_N15	0.0206186	3M	3
69341104	int_3M_N16	0.0816327	3M	3
69341104	int_9M_N1	0.104478	9M	9
69341104	int_9M_N2	0.14	9M	9
69341104	int_9M_N3	0.363636	9M	9
69341104	int_9M_N4	0.185185	9M	9
69341104	int_9M_N5	0.0196078	9M	9
69341104	int_9M_N6	0.272727	9M	9
69341104	int_9M_N7	0.104478	9M	9
69341104	int_9M_N8	0.125	9M	9
69341104	int_9M_N9	0.210526	9M	9
69341104	int_9M_N10	0.0759494	9M	9
69341104	int_9M_N11	0.0793651	9M	9
69341104	int_9M_N12	0.09375	9M	9
69341104	int_9M_N13	0	9M	9
69341104	int_9M_N14	0.016129	9M	9
69341104	int_9M_N15	0	9M	9
69341104	int_9M_N16	0.137931	9M	9
69341104	int_15M_N1	0.4	15M	15
69341104	int_15M_N2	0.15	15M	15
69341104	int_15M_N3	0.285714	15M	15
69341104	int_15M_N4	0.0952381	15M	15
69341104	int_15M_N5	NA	15M	15
69341104	int_15M_N6	0.538462	15M	15
69341104	int_15M_N7	0.2	15M	15
69341104	int_15M_N8	0.181818	15M	15
69341104	int_15M_N9	0.285714	15M	15
69341104	int_15M_N10	0.285714	15M	15
69341104	int_15M_N11	0.28125	15M	15
69341104	int_15M_N12	0.342857	15M	15
69341104	int_15M_N13	0.097561	15M	15
69341104	int_15M_N14	0.0869565	15M	15
69341104	int_15M_N15	0.416667	15M	15
69341104	int_15M_N16	0.413793	15M	15
69341104	int_24M_N1	0.423077	24M	24
69341104	int_24M_N2	0.722222	24M	24
69341104	int_24M_N3	0.490196	24M	24
69341104	int_24M_N4	0.5	24M	24
69341104	int_24M_N5	0.3	24M	24
69341104	int_24M_N6	0.258065	24M	24
69341104	int_24M_N7	0.75	24M	24
69341104	int_24M_N8	0.382353	24M	24
69341104	int_24M_N9	0.297297	24M	24
69341104	int_24M_N10	0.384615	24M	24
69341104	int_24M_N11	0.65	24M	24
69341104	int_24M_N12	0.4375	24M	24
69341104	int_24M_N13	0.396825	24M	24
69341104	int_24M_N14	0.648649	24M	24
69341104	int_24M_N16	0.09375	24M	24
69341104	int_24M_N17	0.3	24M	24
69341104	int_30M_N1	0.473684	28M	28
69341104	int_30M_N2	0.261538	28M	28
69341104	int_30M_N3	0.292683	28M	28
69341104	int_30M_N4	0.46	28M	28
69341104	int_30M_N5	0.538462	28M	28
69341104	int_30M_N6	0.711111	28M	28
69341104	int_30M_N7	0.447059	28M	28
69341104	int_30M_N8	0.37931	28M	28
69341104	int_30M_N9	0.388889	28M	28
69341104	int_30M_N10	0.44186	28M	28
69341104	int_30M_N11	0.666667	28M	28
69341104	int_30M_N12	0.511905	28M	28
69341104	int_30M_N13	0.534884	28M	28
69341104	int_30M_N14	0.592593	28M	28
69341104	int_30M_N15	0.596154	28M	28
69341104	int_30M_N16	0.518519	28M	28
69341104	int_30M_N17	0.421875	28M	28
69341104	int_30M_N18	0.347826	28M	28
69341109	int_3M_N1	0	3M	3
69341109	int_3M_N2	0	3M	3
69341109	int_3M_N3	0	3M	3
69341109	int_3M_N4	0.00714286	3M	3
69341109	int_3M_N5	0.0701754	3M	3
69341109	int_3M_N6	0	3M	3
69341109	int_3M_N7	0.0119048	3M	3
69341109	int_3M_N8	0	3M	3
69341109	int_3M_N9	0	3M	3
69341109	int_3M_N10	0.0178571	3M	3
69341109	int_3M_N11	0.0186916	3M	3
69341109	int_3M_N12	0.0268456	3M	3
69341109	int_3M_N13	0	3M	3
69341109	int_3M_N14	0.0245902	3M	3
69341109	int_3M_N15	0.0149254	3M	3
69341109	int_3M_N16	0.0210526	3M	3
69341109	int_9M_N1	0.0519481	9M	9
69341109	int_9M_N2	0.116505	9M	9
69341109	int_9M_N3	0.101266	9M	9
69341109	int_9M_N4	0.0606061	9M	9
69341109	int_9M_N5	0.0853659	9M	9
69341109	int_9M_N6	0.228571	9M	9
69341109	int_9M_N7	0.0666667	9M	9
69341109	int_9M_N8	0.106061	9M	9
69341109	int_9M_N9	0.0847458	9M	9
69341109	int_9M_N10	0.0365854	9M	9
69341109	int_9M_N11	0.131148	9M	9
69341109	int_9M_N12	0.047619	9M	9
69341109	int_9M_N13	0	9M	9
69341109	int_9M_N14	0.0220588	9M	9
69341109	int_9M_N15	0	9M	9
69341109	int_9M_N16	0.077381	9M	9
69341109	int_15M_N1	0.34375	15M	15
69341109	int_15M_N2	0.0857143	15M	15
69341109	int_15M_N3	0.27907	15M	15
69341109	int_15M_N4	0.170732	15M	15
69341109	int_15M_N5	NA	15M	15
69341109	int_15M_N6	0.263158	15M	15
69341109	int_15M_N7	0.195652	15M	15
69341109	int_15M_N8	0.128205	15M	15
69341109	int_15M_N9	0.24	15M	15
69341109	int_15M_N10	0.0967742	15M	15
69341109	int_15M_N11	0.245614	15M	15
69341109	int_15M_N12	0.2	15M	15
69341109	int_15M_N13	0.177419	15M	15
69341109	int_15M_N14	0.12766	15M	15
69341109	int_15M_N15	0.142857	15M	15
69341109	int_15M_N16	0.314815	15M	15
69341109	int_24M_N1	0.408163	24M	24
69341109	int_24M_N2	0.566038	24M	24
69341109	int_24M_N3	0.47561	24M	24
69341109	int_24M_N4	0.645161	24M	24
69341109	int_24M_N5	0.294118	24M	24
69341109	int_24M_N6	0.27451	24M	24
69341109	int_24M_N7	0.761905	24M	24
69341109	int_24M_N8	0.380952	24M	24
69341109	int_24M_N9	0.253968	24M	24
69341109	int_24M_N10	0.311927	24M	24
69341109	int_24M_N11	0.463415	24M	24
69341109	int_24M_N12	0.348837	24M	24
69341109	int_24M_N13	0.364583	24M	24
69341109	int_24M_N14	0.444444	24M	24
69341109	int_24M_N16	0.2	24M	24
69341109	int_24M_N17	0.433962	24M	24
69341109	int_30M_N1	0.440678	28M	28
69341109	int_30M_N2	0.37037	28M	28
69341109	int_30M_N3	0.380952	28M	28
69341109	int_30M_N4	0.492188	28M	28
69341109	int_30M_N5	0.438202	28M	28
69341109	int_30M_N6	0.528736	28M	28
69341109	int_30M_N7	0.341935	28M	28
69341109	int_30M_N8	0.4	28M	28
69341109	int_30M_N9	0.458333	28M	28
69341109	int_30M_N10	0.424658	28M	28
69341109	int_30M_N11	0.480769	28M	28
69341109	int_30M_N12	0.442857	28M	28
69341109	int_30M_N13	0.415584	28M	28
69341109	int_30M_N14	0.471154	28M	28
69341109	int_30M_N15	0.494118	28M	28
69341109	int_30M_N16	0.340426	28M	28
69341109	int_30M_N17	0.440789	28M	28
69341109	int_30M_N18	0.367347	28M	28
69341119	int_3M_N1	0	3M	3
69341119	int_3M_N2	0.0224719	3M	3
69341119	int_3M_N3	0	3M	3
69341119	int_3M_N4	0.00714286	3M	3
69341119	int_3M_N5	0	3M	3
69341119	int_3M_N6	0.0273973	3M	3
69341119	int_3M_N7	0	3M	3
69341119	int_3M_N8	0.0280374	3M	3
69341119	int_3M_N9	0	3M	3
69341119	int_3M_N10	0	3M	3
69341119	int_3M_N11	0	3M	3
69341119	int_3M_N12	0	3M	3
69341119	int_3M_N13	0.027027	3M	3
69341119	int_3M_N14	0	3M	3
69341119	int_3M_N15	0.00497512	3M	3
69341119	int_3M_N16	0	3M	3
69341119	int_9M_N1	0.0392157	9M	9
69341119	int_9M_N2	0.0291262	9M	9
69341119	int_9M_N3	0	9M	9
69341119	int_9M_N4	0.0588235	9M	9
69341119	int_9M_N5	0.146341	9M	9
69341119	int_9M_N6	0.166667	9M	9
69341119	int_9M_N7	0.0666667	9M	9
69341119	int_9M_N8	0.0454545	9M	9
69341119	int_9M_N9	0.0508475	9M	9
69341119	int_9M_N10	0	9M	9
69341119	int_9M_N11	0.0650407	9M	9
69341119	int_9M_N12	0.047619	9M	9
69341119	int_9M_N13	0	9M	9
69341119	int_9M_N14	0	9M	9
69341119	int_9M_N15	0.00990099	9M	9
69341119	int_9M_N16	0.0238095	9M	9
69341119	int_15M_N1	0.046875	15M	15
69341119	int_15M_N2	0.142857	15M	15
69341119	int_15M_N3	0.113636	15M	15
69341119	int_15M_N4	0.134146	15M	15
69341119	int_15M_N5	NA	15M	15
69341119	int_15M_N6	0.176471	15M	15
69341119	int_15M_N7	0.217391	15M	15
69341119	int_15M_N8	0.128205	15M	15
69341119	int_15M_N9	0.26	15M	15
69341119	int_15M_N10	0.129032	15M	15
69341119	int_15M_N11	0.140351	15M	15
69341119	int_15M_N12	0.1	15M	15
69341119	int_15M_N13	0.111111	15M	15
69341119	int_15M_N14	0.148936	15M	15
69341119	int_15M_N15	0.142857	15M	15
69341119	int_15M_N16	0.148148	15M	15
69341119	int_24M_N1	0.142857	24M	24
69341119	int_24M_N2	0.301887	24M	24
69341119	int_24M_N3	0.365854	24M	24
69341119	int_24M_N4	0.548387	24M	24
69341119	int_24M_N5	0.323529	24M	24
69341119	int_24M_N6	0.333333	24M	24
69341119	int_24M_N7	0.707317	24M	24
69341119	int_24M_N8	0.253968	24M	24
69341119	int_24M_N9	0.0757576	24M	24
69341119	int_24M_N10	0.272727	24M	24
69341119	int_24M_N11	0.341463	24M	24
69341119	int_24M_N12	0.357143	24M	24
69341119	int_24M_N13	0.197917	24M	24
69341119	int_24M_N14	0.396825	24M	24
69341119	int_24M_N16	0.107692	24M	24
69341119	int_24M_N17	0.245283	24M	24
69341119	int_30M_N1	0.271186	28M	28
69341119	int_30M_N2	0.340741	28M	28
69341119	int_30M_N3	0.214286	28M	28
69341119	int_30M_N4	0.46875	28M	28
69341119	int_30M_N5	0.303371	28M	28
69341119	int_30M_N6	0.413793	28M	28
69341119	int_30M_N7	0.412903	28M	28
69341119	int_30M_N8	0.381818	28M	28
69341119	int_30M_N9	0.458333	28M	28
69341119	int_30M_N10	0.30137	28M	28
69341119	int_30M_N11	0.346154	28M	28
69341119	int_30M_N12	0.428571	28M	28
69341119	int_30M_N13	0.25	28M	28
69341119	int_30M_N14	0.413462	28M	28
69341119	int_30M_N15	0.423529	28M	28
69341119	int_30M_N16	0.340426	28M	28
69341119	int_30M_N17	0.440789	28M	28
69341119	int_30M_N18	0.346939	28M	28
69341122	int_3M_N1	0	3M	3
69341122	int_3M_N2	0	3M	3
69341122	int_3M_N3	0	3M	3
69341122	int_3M_N4	0.0142857	3M	3
69341122	int_3M_N5	0	3M	3
69341122	int_3M_N6	0.0136986	3M	3
69341122	int_3M_N7	0	3M	3
69341122	int_3M_N8	0	3M	3
69341122	int_3M_N9	0	3M	3
69341122	int_3M_N10	0.0119048	3M	3
69341122	int_3M_N11	0.00934579	3M	3
69341122	int_3M_N12	0.00671141	3M	3
69341122	int_3M_N13	0	3M	3
69341122	int_3M_N14	0.00819672	3M	3
69341122	int_3M_N15	0.0199005	3M	3
69341122	int_3M_N16	0	3M	3
69341122	int_9M_N1	0.0194805	9M	9
69341122	int_9M_N2	0	9M	9
69341122	int_9M_N3	0.0379747	9M	9
69341122	int_9M_N4	0.121212	9M	9
69341122	int_9M_N5	0.0740741	9M	9
69341122	int_9M_N6	0.111111	9M	9
69341122	int_9M_N7	0.0916667	9M	9
69341122	int_9M_N8	0.0461538	9M	9
69341122	int_9M_N9	0.118644	9M	9
69341122	int_9M_N10	0.0182927	9M	9
69341122	int_9M_N11	0.0813008	9M	9
69341122	int_9M_N12	0.0238095	9M	9
69341122	int_9M_N13	0	9M	9
69341122	int_9M_N14	0.0588235	9M	9
69341122	int_9M_N15	0.0891089	9M	9
69341122	int_9M_N16	0.0297619	9M	9
69341122	int_15M_N1	0.34375	15M	15
69341122	int_15M_N2	0.0571429	15M	15
69341122	int_15M_N3	0.113636	15M	15
69341122	int_15M_N4	0.0853659	15M	15
69341122	int_15M_N5	NA	15M	15
69341122	int_15M_N6	0.176471	15M	15
69341122	int_15M_N7	0.347826	15M	15
69341122	int_15M_N8	0.0769231	15M	15
69341122	int_15M_N9	0.387755	15M	15
69341122	int_15M_N10	0.16129	15M	15
69341122	int_15M_N11	0.245614	15M	15
69341122	int_15M_N12	0.24	15M	15
69341122	int_15M_N13	0.031746	15M	15
69341122	int_15M_N14	0.148936	15M	15
69341122	int_15M_N15	0.142857	15M	15
69341122	int_15M_N16	0.0925926	15M	15
69341122	int_24M_N1	0.244898	24M	24
69341122	int_24M_N2	0.528302	24M	24
69341122	int_24M_N3	0.439024	24M	24
69341122	int_24M_N4	0.709677	24M	24
69341122	int_24M_N5	0.294118	24M	24
69341122	int_24M_N6	0.0980392	24M	24
69341122	int_24M_N7	0.571429	24M	24
69341122	int_24M_N8	0.396825	24M	24
69341122	int_24M_N9	0.242424	24M	24
69341122	int_24M_N10	0.272727	24M	24
69341122	int_24M_N11	0.414634	24M	24
69341122	int_24M_N12	0.348837	24M	24
69341122	int_24M_N13	0.294737	24M	24
69341122	int_24M_N14	0.47619	24M	24
69341122	int_24M_N16	0.215385	24M	24
69341122	int_24M_N17	0.377358	24M	24
69341122	int_30M_N1	0.448276	28M	28
69341122	int_30M_N2	0.311111	28M	28
69341122	int_30M_N3	0.27381	28M	28
69341122	int_30M_N4	0.421875	28M	28
69341122	int_30M_N5	0.325843	28M	28
69341122	int_30M_N6	0.551724	28M	28
69341122	int_30M_N7	0.425806	28M	28
69341122	int_30M_N8	0.381818	28M	28
69341122	int_30M_N9	0.416667	28M	28
69341122	int_30M_N10	0.369863	28M	28
69341122	int_30M_N11	0.461538	28M	28
69341122	int_30M_N12	0.392857	28M	28
69341122	int_30M_N13	0.376623	28M	28
69341122	int_30M_N14	0.442308	28M	28
69341122	int_30M_N15	0.470588	28M	28
69341122	int_30M_N16	0.297872	28M	28
69341122	int_30M_N17	0.407895	28M	28
69341122	int_30M_N18	0.204082	28M	28
69341148	int_3M_N1	0.00961538	3M	3
69341148	int_3M_N2	0.0454545	3M	3
69341148	int_3M_N3	0	3M	3
69341148	int_3M_N4	0	3M	3
69341148	int_3M_N5	0.0240964	3M	3
69341148	int_3M_N6	0	3M	3
69341148	int_3M_N7	0.0120482	3M	3
69341148	int_3M_N8	0	3M	3
69341148	int_3M_N9	0	3M	3
69341148	int_3M_N10	0.0238095	3M	3
69341148	int_3M_N11	0	3M	3
69341148	int_3M_N12	0.0135135	3M	3
69341148	int_3M_N13	0	3M	3
69341148	int_3M_N14	0.0327869	3M	3
69341148	int_3M_N15	0.0298507	3M	3
69341148	int_3M_N16	0.0631579	3M	3
69341148	int_9M_N1	0.0324675	9M	9
69341148	int_9M_N2	0.106796	9M	9
69341148	int_9M_N3	0.202532	9M	9
69341148	int_9M_N4	0.205882	9M	9
69341148	int_9M_N5	0.0853659	9M	9
69341148	int_9M_N6	0.228571	9M	9
69341148	int_9M_N7	0.0833333	9M	9
69341148	int_9M_N8	0.0757576	9M	9
69341148	int_9M_N9	0.101695	9M	9
69341148	int_9M_N10	0.0670732	9M	9
69341148	int_9M_N11	0.0901639	9M	9
69341148	int_9M_N12	0.060241	9M	9
69341148	int_9M_N13	0	9M	9
69341148	int_9M_N14	0.0735294	9M	9
69341148	int_9M_N15	0.0990099	9M	9
69341148	int_9M_N16	0.154762	9M	9
69341148	int_15M_N1	0.296875	15M	15
69341148	int_15M_N2	0.357143	15M	15
69341148	int_15M_N3	0.302326	15M	15
69341148	int_15M_N4	0.259259	15M	15
69341148	int_15M_N5	NA	15M	15
69341148	int_15M_N6	0.294118	15M	15
69341148	int_15M_N7	0.444444	15M	15
69341148	int_15M_N8	0.102564	15M	15
69341148	int_15M_N9	0.428571	15M	15
69341148	int_15M_N10	0.166667	15M	15
69341148	int_15M_N11	0.140351	15M	15
69341148	int_15M_N12	0.16	15M	15
69341148	int_15M_N13	0.206349	15M	15
69341148	int_15M_N14	0.0851064	15M	15
69341148	int_15M_N15	0.238095	15M	15
69341148	int_15M_N16	0.277778	15M	15
69341148	int_24M_N1	0.44898	24M	24
69341148	int_24M_N2	0.509434	24M	24
69341148	int_24M_N3	0.47561	24M	24
69341148	int_24M_N4	0.387097	24M	24
69341148	int_24M_N5	0.352941	24M	24
69341148	int_24M_N6	0.352941	24M	24
69341148	int_24M_N7	0.731707	24M	24
69341148	int_24M_N8	0.444444	24M	24
69341148	int_24M_N9	0.136364	24M	24
69341148	int_24M_N10	0.390909	24M	24
69341148	int_24M_N11	0.243902	24M	24
69341148	int_24M_N12	0.404762	24M	24
69341148	int_24M_N13	0.389474	24M	24
69341148	int_24M_N14	0.33871	24M	24
69341148	int_24M_N16	0.169231	24M	24
69341148	int_24M_N17	0.528302	24M	24
69341148	int_30M_N1	0.440678	28M	28
69341148	int_30M_N2	0.380597	28M	28
69341148	int_30M_N3	0.369048	28M	28
69341148	int_30M_N4	0.511811	28M	28
69341148	int_30M_N5	0.41573	28M	28
69341148	int_30M_N6	0.482759	28M	28
69341148	int_30M_N7	0.402597	28M	28
69341148	int_30M_N8	0.381818	28M	28
69341148	int_30M_N9	0.25	28M	28
69341148	int_30M_N10	0.465753	28M	28
69341148	int_30M_N11	0.384615	28M	28
69341148	int_30M_N12	0.45	28M	28
69341148	int_30M_N13	0.467532	28M	28
69341148	int_30M_N14	0.509615	28M	28
69341148	int_30M_N15	0.470588	28M	28
69341148	int_30M_N16	0.553191	28M	28
69341148	int_30M_N17	0.467105	28M	28
69341148	int_30M_N18	0.367347	28M	28
69341172	int_3M_N1	0.00961538	3M	3
69341172	int_3M_N2	0.0674157	3M	3
69341172	int_3M_N3	0.0442478	3M	3
69341172	int_3M_N4	0.0142857	3M	3
69341172	int_3M_N5	0.0350877	3M	3
69341172	int_3M_N6	0.0273973	3M	3
69341172	int_3M_N7	0.0714286	3M	3
69341172	int_3M_N8	0.00934579	3M	3
69341172	int_3M_N9	0	3M	3
69341172	int_3M_N10	0.0178571	3M	3
69341172	int_3M_N11	0	3M	3
69341172	int_3M_N12	0	3M	3
69341172	int_3M_N13	0.036036	3M	3
69341172	int_3M_N14	0.00819672	3M	3
69341172	int_3M_N15	0.039801	3M	3
69341172	int_3M_N16	0.0105263	3M	3
69341172	int_9M_N1	0.130719	9M	9
69341172	int_9M_N2	0.145631	9M	9
69341172	int_9M_N3	0.0506329	9M	9
69341172	int_9M_N4	0.382353	9M	9
69341172	int_9M_N5	0.134146	9M	9
69341172	int_9M_N6	0.0277778	9M	9
69341172	int_9M_N7	0.15	9M	9
69341172	int_9M_N8	0.121212	9M	9
69341172	int_9M_N9	0.0169492	9M	9
69341172	int_9M_N10	0.0490798	9M	9
69341172	int_9M_N11	0.105691	9M	9
69341172	int_9M_N12	0.0714286	9M	9
69341172	int_9M_N13	0	9M	9
69341172	int_9M_N14	0.110294	9M	9
69341172	int_9M_N15	0.12	9M	9
[truncated: 2,511 more rows]

## Sheet: Fig.2a
Zscores: Fig2a_clus.zscore___clusters.ALL_230126_h.txt.gz
Methylation: Fig2a_ridges___clusters.ALL_230126_h.txt.gz

## Sheet: Fig.2b
	C8	C9	C10	C11	C12	C13	C14	C15	C16	C17	C18	C19	C5	C1	C2	C3	C4	C6	C7
Pr-B	8.18831	15.6861	14.0763	3.46823	14.7042	5.37894	4.51922	10.9576	6.76858	3.29587	3.18797	25.0852	0.113278	12.2332	4.17286	2.53839	23.9392	11.3667	15.1675
Pr-A	0.172843	0.146683	0.249915	0.123537	0.164513	0.17967	0.173968	0.186628	0.136711	0.150218	0.298164	0.177681	0.14025	0.171238	0.157077	0.129678	0.236472	0.181441	0.191518
NS	0.221757	0.040371	0.043667	0.382558	0.104924	0.397336	0.288257	0.090702	0.332494	0.511638	0.500827	0.054126	1	0.077308	0.440452	0.608416	0.015279	0.090582	0.066529
Tr-P	0.171582	0.052965	0.034981	0.549415	0.106333	0.255709	0.323758	0.112943	0.416526	0.618844	0.245333	0.049799	3.18861	0.077192	0.363024	0.435193	0.038435	0.057335	0.055875
Hc-P	6.26382	8.41201	6.40785	9.25909	7.08004	3.7023	8.61114	11.4942	7.23273	5.20077	3.59244	4.01525	0.492714	9.35558	5.37901	3.90533	4.39998	6.49395	8.31763
Tr-S	0.004331	0	0.02584	0.037449	0	0.071811	0.014913	0	0.050271	0.17089	0	0.024544	1	0.006075	0.031939	0.103338	0.003856	0.012197	0
En-Pp	2.45916	1	1	3.75766	1	3.80845	4.81793	1	2.29443	4.21897	4.48321	0.473788	4.57914	1.27485	4.12733	4.40376	0.23633	1.89632	1
Pr-W	1.5616	1	1.21104	1	1	1.58685	1.36389	1	1	1	1.9951	1	0.270295	1.2244	1.47348	1.3088	1	1.56394	1
En-W	0.13525	0.063901	0	1	0.089911	0.350783	0	1	1	1	1	1	4.77974	0.031315	0.485478	1	0.039628	0	0.209067
En-Pd	0	0	0	0	1	0	0	1	1	1	1	1	1	0	0.052419	1	0	0	0
Hc-H	2.40819	0.076617	1	7.29479	1	9.26456	3.36725	1	4.31797	12.0296	14.8413	1	1	0.446502	6.00707	14.6196	0.038278	1	0.124623
En-Sp	2.0738	0	0	4.04361	1	8.19473	1	1	7.50792	8.7383	1	1	1	0.119321	8.18362	12.7765	0.066482	0	0.124623
En-Sd	0.12483	0	1	1	1	1	1	1	1	1	1	1	7.09055	0	1	0	0	1	1
Pr-F	1	1	1	2.51362	1	2.4422	1	1	1	1	1	1	1	1	2.81138	2.85409	0.199405	1	1
Tr-I	1	1	1	1	1	1	1	1	1	1	1	1	1	0.158935	1	6.03887	1	1	1

## Sheet: Fig.2c
	C1	C2	C3	C4	C5
altered_intercellular_communication	1.47207	1.20597	0.86973	1.5753	1.51078
cellullar_senescence	0.695576	0	0	2.00426	0
deregulated_nutrient_sensing	0.876831	0.559271	0.299275	1.49669	2.57775
epigenetic_alterations	0.199892	0.737857	1.00372	0.29005	0
genomic_instability	0.209858	0.384685	0.172171	0.202309	0.461518
loss_of_proteostasis	0.4978	0.545214	0.635235	0.381191	0.185976
mitochondrial_dysfunction	0.298691	0.332601	0.45673	0.232483	0.401104
stem_cell_exhaustion	2.95313	1.65386	1.86619	6.04861	0.962505
telomere_attrition	0.0859095	0	0	0	1.73925

[truncated: 9 more sheets: Fig.3, Fig.4a, Fig.4c, Fig.5b-f, Fig.6b, Fig.6c, Fig.6d, Fig.6e, Fig.6f]
