# Supplementary material for: Nonlinear DNA methylation trajectories in aging male mice
Source: Nat Commun. 2024 Apr 9;15:3074. doi: 10.1038/s41467-024-47316-2 (PMC11004021; doi:10.1038/s41467-024-47316-2)
Supplement: Supplementary file 7 — Source Data [file 41467_2024_47316_MOESM7_ESM.zip › Source Data/SupplementaryFigures/data.gc_Crmp1.methylation.boxplots.csv]

	start	sample	methyl	age	age_num
1	37242058	int_3M_N1	0.025	3M	3
2	37242058	int_3M_N2	0.0779220779220779	3M	3
3	37242058	int_3M_N3	0.0526315789473684	3M	3
4	37242058	int_3M_N4	0.0693069306930693	3M	3
5	37242058	int_3M_N5	0.125	3M	3
6	37242058	int_3M_N6	0.0512820512820513	3M	3
7	37242058	int_3M_N7	0	3M	3
8	37242058	int_3M_N8	0.032258064516129	3M	3
9	37242058	int_3M_N9	0.125	3M	3
10	37242058	int_3M_N10	0.141176470588235	3M	3
11	37242058	int_3M_N11	0.0888888888888889	3M	3
12	37242058	int_3M_N12	0.0588235294117647	3M	3
13	37242058	int_3M_N13	0.263157894736842	3M	3
14	37242058	int_3M_N14	0.0933333333333333	3M	3
15	37242058	int_3M_N15	0.168224299065421	3M	3
16	37242058	int_3M_N16	0.157894736842105	3M	3
17	37242058	int_9M_N1	0.175257731958763	9M	9
18	37242058	int_9M_N2	0.103448275862069	9M	9
19	37242058	int_9M_N3	0.142857142857143	9M	9
20	37242058	int_9M_N4	0.6	9M	9
21	37242058	int_9M_N5	0.0833333333333333	9M	9
22	37242058	int_9M_N6	0.4	9M	9
23	37242058	int_9M_N7	0.390243902439024	9M	9
24	37242058	int_9M_N8	0.310344827586207	9M	9
25	37242058	int_9M_N9	0.424242424242424	9M	9
26	37242058	int_9M_N10	0.466666666666667	9M	9
27	37242058	int_9M_N11	0.2	9M	9
28	37242058	int_9M_N12	0.527027027027027	9M	9
29	37242058	int_9M_N13	NA	9M	9
30	37242058	int_9M_N14	0.253012048192771	9M	9
31	37242058	int_9M_N15	0.41304347826087	9M	9
32	37242058	int_9M_N16	0.178217821782178	9M	9
33	37242058	int_15M_N1	0.551724137931034	15M	15
34	37242058	int_15M_N2	0.205128205128205	15M	15
35	37242058	int_15M_N3	0.32258064516129	15M	15
36	37242058	int_15M_N4	0.541666666666667	15M	15
37	37242058	int_15M_N5	NA	15M	15
38	37242058	int_15M_N6	NA	15M	15
39	37242058	int_15M_N7	0.24	15M	15
40	37242058	int_15M_N8	0.222222222222222	15M	15
41	37242058	int_15M_N9	0.708333333333333	15M	15
42	37242058	int_15M_N10	0.5	15M	15
43	37242058	int_15M_N11	0.387096774193548	15M	15
44	37242058	int_15M_N12	0.411764705882353	15M	15
45	37242058	int_15M_N13	0.142857142857143	15M	15
46	37242058	int_15M_N14	0.592592592592593	15M	15
47	37242058	int_15M_N15	0.368421052631579	15M	15
48	37242058	int_15M_N16	0.708333333333333	15M	15
49	37242058	int_24M_N1	0.365853658536585	24M	24
50	37242058	int_24M_N2	0.5625	24M	24
51	37242058	int_24M_N3	0.4	24M	24
52	37242058	int_24M_N4	0.340909090909091	24M	24
53	37242058	int_24M_N5	0.357142857142857	24M	24
54	37242058	int_24M_N6	0.6	24M	24
55	37242058	int_24M_N7	0.32	24M	24
56	37242058	int_24M_N8	0.416666666666667	24M	24
57	37242058	int_24M_N9	0.409090909090909	24M	24
58	37242058	int_24M_N10	0.67741935483871	24M	24
59	37242058	int_24M_N11	0.333333333333333	24M	24
60	37242058	int_24M_N12	0.740740740740741	24M	24
61	37242058	int_24M_N13	0.418604651162791	24M	24
62	37242058	int_24M_N14	0.555555555555556	24M	24
63	37242058	int_24M_N16	0.484848484848485	24M	24
64	37242058	int_24M_N17	0.388888888888889	24M	24
65	37242058	int_30M_N1	0.142857142857143	28M	28
66	37242058	int_30M_N2	0.1	28M	28
67	37242058	int_30M_N3	0.428571428571429	28M	28
68	37242058	int_30M_N4	0.5	28M	28
69	37242058	int_30M_N5	0.333333333333333	28M	28
70	37242058	int_30M_N6	0.373134328358209	28M	28
71	37242058	int_30M_N7	0.388888888888889	28M	28
72	37242058	int_30M_N8	0.588235294117647	28M	28
73	37242058	int_30M_N9	0.357142857142857	28M	28
74	37242058	int_30M_N10	0.272727272727273	28M	28
75	37242058	int_30M_N11	0.454545454545455	28M	28
76	37242058	int_30M_N12	0.390243902439024	28M	28
77	37242058	int_30M_N13	0.647058823529412	28M	28
78	37242058	int_30M_N14	0.265625	28M	28
79	37242058	int_30M_N15	0.578947368421053	28M	28
80	37242058	int_30M_N16	0.133333333333333	28M	28
81	37242058	int_30M_N17	0.375	28M	28
82	37242058	int_30M_N18	0.529411764705882	28M	28
83	37242064	int_3M_N1	0	3M	3
84	37242064	int_3M_N2	0.012987012987013	3M	3
85	37242064	int_3M_N3	0.0394736842105263	3M	3
86	37242064	int_3M_N4	0.0297029702970297	3M	3
87	37242064	int_3M_N5	0	3M	3
88	37242064	int_3M_N6	0	3M	3
89	37242064	int_3M_N7	0	3M	3
90	37242064	int_3M_N8	0	3M	3
91	37242064	int_3M_N9	0.125	3M	3
92	37242064	int_3M_N10	0.0697674418604651	3M	3
93	37242064	int_3M_N11	0.0444444444444444	3M	3
94	37242064	int_3M_N12	0.0588235294117647	3M	3
95	37242064	int_3M_N13	0.0789473684210526	3M	3
96	37242064	int_3M_N14	0.0526315789473684	3M	3
97	37242064	int_3M_N15	0.11214953271028	3M	3
98	37242064	int_3M_N16	0.0526315789473684	3M	3
99	37242064	int_9M_N1	0.0714285714285714	9M	9
100	37242064	int_9M_N2	0.0344827586206897	9M	9
101	37242064	int_9M_N3	0.0357142857142857	9M	9
102	37242064	int_9M_N4	0.133333333333333	9M	9
103	37242064	int_9M_N5	0.0526315789473684	9M	9
104	37242064	int_9M_N6	0.428571428571429	9M	9
105	37242064	int_9M_N7	0.238095238095238	9M	9
106	37242064	int_9M_N8	0.1	9M	9
107	37242064	int_9M_N9	0.303030303030303	9M	9
108	37242064	int_9M_N10	0.0634920634920635	9M	9
109	37242064	int_9M_N11	0.125	9M	9
110	37242064	int_9M_N12	0.28	9M	9
111	37242064	int_9M_N13	NA	9M	9
112	37242064	int_9M_N14	0.228915662650602	9M	9
113	37242064	int_9M_N15	0.14	9M	9
114	37242064	int_9M_N16	0.099009900990099	9M	9
115	37242064	int_15M_N1	0.344827586206897	15M	15
116	37242064	int_15M_N2	0.205128205128205	15M	15
117	37242064	int_15M_N3	0.34375	15M	15
118	37242064	int_15M_N4	0.576923076923077	15M	15
119	37242064	int_15M_N5	NA	15M	15
120	37242064	int_15M_N6	NA	15M	15
121	37242064	int_15M_N7	0.2	15M	15
122	37242064	int_15M_N8	0.105263157894737	15M	15
123	37242064	int_15M_N9	0.333333333333333	15M	15
124	37242064	int_15M_N10	0.3125	15M	15
125	37242064	int_15M_N11	0.419354838709677	15M	15
126	37242064	int_15M_N12	0.117647058823529	15M	15
127	37242064	int_15M_N13	0.172413793103448	15M	15
128	37242064	int_15M_N14	0.407407407407407	15M	15
129	37242064	int_15M_N15	0.342105263157895	15M	15
130	37242064	int_15M_N16	0.708333333333333	15M	15
131	37242064	int_24M_N1	0.35	24M	24
132	37242064	int_24M_N2	0.458333333333333	24M	24
133	37242064	int_24M_N3	0.304347826086957	24M	24
134	37242064	int_24M_N4	0.260869565217391	24M	24
135	37242064	int_24M_N5	0.285714285714286	24M	24
136	37242064	int_24M_N6	0.192307692307692	24M	24
137	37242064	int_24M_N7	0.32	24M	24
138	37242064	int_24M_N8	0.304347826086957	24M	24
139	37242064	int_24M_N9	0.348484848484849	24M	24
140	37242064	int_24M_N10	0.6	24M	24
141	37242064	int_24M_N11	0.4	24M	24
142	37242064	int_24M_N12	0.758620689655172	24M	24
143	37242064	int_24M_N13	0.372093023255814	24M	24
144	37242064	int_24M_N14	0.473684210526316	24M	24
145	37242064	int_24M_N16	0.393939393939394	24M	24
146	37242064	int_24M_N17	0.297297297297297	24M	24
147	37242064	int_30M_N1	0.142857142857143	28M	28
148	37242064	int_30M_N2	0.125	28M	28
149	37242064	int_30M_N3	0.363636363636364	28M	28
150	37242064	int_30M_N4	0.412698412698413	28M	28
151	37242064	int_30M_N5	0.333333333333333	28M	28
152	37242064	int_30M_N6	0.333333333333333	28M	28
153	37242064	int_30M_N7	0.342465753424658	28M	28
154	37242064	int_30M_N8	0.611111111111111	28M	28
155	37242064	int_30M_N9	0.142857142857143	28M	28
156	37242064	int_30M_N10	0.272727272727273	28M	28
157	37242064	int_30M_N11	0.476190476190476	28M	28
158	37242064	int_30M_N12	0.333333333333333	28M	28
159	37242064	int_30M_N13	0.526315789473684	28M	28
160	37242064	int_30M_N14	0.242424242424242	28M	28
161	37242064	int_30M_N15	0.578947368421053	28M	28
162	37242064	int_30M_N16	0.133333333333333	28M	28
163	37242064	int_30M_N17	0.333333333333333	28M	28
164	37242064	int_30M_N18	0.352941176470588	28M	28
165	37242066	int_3M_N1	0	3M	3
166	37242066	int_3M_N2	0.0133333333333333	3M	3
167	37242066	int_3M_N3	0	3M	3
168	37242066	int_3M_N4	0.0202020202020202	3M	3
169	37242066	int_3M_N5	0	3M	3
170	37242066	int_3M_N6	0	3M	3
171	37242066	int_3M_N7	0	3M	3
172	37242066	int_3M_N8	0	3M	3
173	37242066	int_3M_N9	0	3M	3
174	37242066	int_3M_N10	0.0481927710843374	3M	3
175	37242066	int_3M_N11	0.0113636363636364	3M	3
176	37242066	int_3M_N12	0	3M	3
177	37242066	int_3M_N13	0	3M	3
178	37242066	int_3M_N14	0.0263157894736842	3M	3
179	37242066	int_3M_N15	0.0841121495327103	3M	3
180	37242066	int_3M_N16	0.0526315789473684	3M	3
181	37242066	int_9M_N1	0.0618556701030928	9M	9
182	37242066	int_9M_N2	0	9M	9
183	37242066	int_9M_N3	0.0357142857142857	9M	9
184	37242066	int_9M_N4	0.6	9M	9
185	37242066	int_9M_N5	0	9M	9
186	37242066	int_9M_N6	0.341463414634146	9M	9
187	37242066	int_9M_N7	0.19047619047619	9M	9
188	37242066	int_9M_N8	0.103448275862069	9M	9
189	37242066	int_9M_N9	0.212121212121212	9M	9
190	37242066	int_9M_N10	0.0806451612903226	9M	9
191	37242066	int_9M_N11	0.155844155844156	9M	9
192	37242066	int_9M_N12	0.123287671232877	9M	9
193	37242066	int_9M_N13	NA	9M	9
194	37242066	int_9M_N14	0.1125	9M	9
195	37242066	int_9M_N15	0.06	9M	9
196	37242066	int_9M_N16	0.0594059405940594	9M	9
197	37242066	int_15M_N1	0.285714285714286	15M	15
198	37242066	int_15M_N2	0.210526315789474	15M	15
199	37242066	int_15M_N3	0.0645161290322581	15M	15
200	37242066	int_15M_N4	0.347826086956522	15M	15
201	37242066	int_15M_N5	NA	15M	15
202	37242066	int_15M_N6	NA	15M	15
203	37242066	int_15M_N7	0.2	15M	15
204	37242066	int_15M_N8	0.210526315789474	15M	15
205	37242066	int_15M_N9	0.375	15M	15
206	37242066	int_15M_N10	0.375	15M	15
207	37242066	int_15M_N11	0.366666666666667	15M	15
208	37242066	int_15M_N12	0.0625	15M	15
209	37242066	int_15M_N13	0.172413793103448	15M	15
210	37242066	int_15M_N14	0.5	15M	15
211	37242066	int_15M_N15	0.342105263157895	15M	15
212	37242066	int_15M_N16	0.434782608695652	15M	15
213	37242066	int_24M_N1	0.315789473684211	24M	24
214	37242066	int_24M_N2	0.354166666666667	24M	24
215	37242066	int_24M_N3	0.304347826086957	24M	24
216	37242066	int_24M_N4	0.239130434782609	24M	24
217	37242066	int_24M_N5	0.357142857142857	24M	24
218	37242066	int_24M_N6	0.4	24M	24
219	37242066	int_24M_N7	0.32	24M	24
220	37242066	int_24M_N8	0.36	24M	24
221	37242066	int_24M_N9	0.348484848484849	24M	24
222	37242066	int_24M_N10	0.666666666666667	24M	24
223	37242066	int_24M_N11	0.3	24M	24
224	37242066	int_24M_N12	0.689655172413793	24M	24
225	37242066	int_24M_N13	0.238095238095238	24M	24
226	37242066	int_24M_N14	0.444444444444444	24M	24
227	37242066	int_24M_N16	0.40625	24M	24
228	37242066	int_24M_N17	0.216216216216216	24M	24
229	37242066	int_30M_N1	0.142857142857143	28M	28
230	37242066	int_30M_N2	0.1	28M	28
231	37242066	int_30M_N3	0.340909090909091	28M	28
232	37242066	int_30M_N4	0.435483870967742	28M	28
233	37242066	int_30M_N5	0.333333333333333	28M	28
234	37242066	int_30M_N6	0.328358208955224	28M	28
235	37242066	int_30M_N7	0.342465753424658	28M	28
236	37242066	int_30M_N8	0.611111111111111	28M	28
237	37242066	int_30M_N9	0.214285714285714	28M	28
238	37242066	int_30M_N10	0.272727272727273	28M	28
239	37242066	int_30M_N11	0.5	28M	28
240	37242066	int_30M_N12	0.4	28M	28
241	37242066	int_30M_N13	0.6	28M	28
242	37242066	int_30M_N14	0.196969696969697	28M	28
243	37242066	int_30M_N15	0.444444444444444	28M	28
244	37242066	int_30M_N16	0.133333333333333	28M	28
245	37242066	int_30M_N17	0.3125	28M	28
246	37242066	int_30M_N18	0.352941176470588	28M	28
247	37242075	int_3M_N1	0	3M	3
248	37242075	int_3M_N2	0.04	3M	3
249	37242075	int_3M_N3	0.0266666666666667	3M	3
250	37242075	int_3M_N4	0.144329896907216	3M	3
251	37242075	int_3M_N5	0.154929577464789	3M	3
252	37242075	int_3M_N6	0.179487179487179	3M	3
253	37242075	int_3M_N7	0	3M	3
254	37242075	int_3M_N8	0.103448275862069	3M	3
255	37242075	int_3M_N9	0.142857142857143	3M	3
256	37242075	int_3M_N10	0.134146341463415	3M	3
257	37242075	int_3M_N11	0.0555555555555556	3M	3
258	37242075	int_3M_N12	0.0588235294117647	3M	3
259	37242075	int_3M_N13	0.027027027027027	3M	3
260	37242075	int_3M_N14	0.106666666666667	3M	3
261	37242075	int_3M_N15	0.113207547169811	3M	3
262	37242075	int_3M_N16	0.131578947368421	3M	3
263	37242075	int_9M_N1	0.114583333333333	9M	9
264	37242075	int_9M_N2	0.103448275862069	9M	9
265	37242075	int_9M_N3	0.115384615384615	9M	9
266	37242075	int_9M_N4	0.133333333333333	9M	9
267	37242075	int_9M_N5	0.0277777777777778	9M	9
268	37242075	int_9M_N6	0.219512195121951	9M	9
269	37242075	int_9M_N7	0.365853658536585	9M	9
270	37242075	int_9M_N8	0.172413793103448	9M	9
271	37242075	int_9M_N9	0.333333333333333	9M	9
272	37242075	int_9M_N10	0.515625	9M	9
273	37242075	int_9M_N11	0.102564102564103	9M	9
274	37242075	int_9M_N12	0.337837837837838	9M	9
275	37242075	int_9M_N13	NA	9M	9
276	37242075	int_9M_N14	0.175	9M	9
277	37242075	int_9M_N15	0.204081632653061	9M	9
278	37242075	int_9M_N16	0.0707070707070707	9M	9
279	37242075	int_15M_N1	0.321428571428571	15M	15
280	37242075	int_15M_N2	0.153846153846154	15M	15
281	37242075	int_15M_N3	0.212121212121212	15M	15
282	37242075	int_15M_N4	0.44	15M	15
283	37242075	int_15M_N5	NA	15M	15
284	37242075	int_15M_N6	NA	15M	15
285	37242075	int_15M_N7	0.25	15M	15
286	37242075	int_15M_N8	0.105263157894737	15M	15
287	37242075	int_15M_N9	0.681818181818182	15M	15
288	37242075	int_15M_N10	0.5	15M	15
289	37242075	int_15M_N11	0.483870967741935	15M	15
290	37242075	int_15M_N12	0.0588235294117647	15M	15
291	37242075	int_15M_N13	0.172413793103448	15M	15
292	37242075	int_15M_N14	0.607142857142857	15M	15
293	37242075	int_15M_N15	0.292682926829268	15M	15
294	37242075	int_15M_N16	0.434782608695652	15M	15
295	37242075	int_24M_N1	0.3	24M	24
296	37242075	int_24M_N2	0.479166666666667	24M	24
297	37242075	int_24M_N3	0.377777777777778	24M	24
298	37242075	int_24M_N4	0.326086956521739	24M	24
299	37242075	int_24M_N5	0.285714285714286	24M	24
300	37242075	int_24M_N6	0.423076923076923	24M	24
301	37242075	int_24M_N7	0.44	24M	24
302	37242075	int_24M_N8	0.4	24M	24
303	37242075	int_24M_N9	0.333333333333333	24M	24
304	37242075	int_24M_N10	0.6	24M	24
305	37242075	int_24M_N11	0.380952380952381	24M	24
306	37242075	int_24M_N12	0.586206896551724	24M	24
307	37242075	int_24M_N13	0.348837209302326	24M	24
308	37242075	int_24M_N14	0.526315789473684	24M	24
309	37242075	int_24M_N16	0.375	24M	24
310	37242075	int_24M_N17	0.243243243243243	24M	24
311	37242075	int_30M_N1	0.142857142857143	28M	28
312	37242075	int_30M_N2	0.1	28M	28
313	37242075	int_30M_N3	0.372093023255814	28M	28
314	37242075	int_30M_N4	0.4375	28M	28
315	37242075	int_30M_N5	0.371428571428571	28M	28
316	37242075	int_30M_N6	0.318840579710145	28M	28
317	37242075	int_30M_N7	0.323943661971831	28M	28
318	37242075	int_30M_N8	0.647058823529412	28M	28
319	37242075	int_30M_N9	0.142857142857143	28M	28
320	37242075	int_30M_N10	0.272727272727273	28M	28
321	37242075	int_30M_N11	0.454545454545455	28M	28
322	37242075	int_30M_N12	0.341463414634146	28M	28
323	37242075	int_30M_N13	0.578947368421053	28M	28
324	37242075	int_30M_N14	0.246153846153846	28M	28
325	37242075	int_30M_N15	0.529411764705882	28M	28
326	37242075	int_30M_N16	0.133333333333333	28M	28
327	37242075	int_30M_N17	0.25531914893617	28M	28
328	37242075	int_30M_N18	0.375	28M	28
329	37242078	int_3M_N1	0	3M	3
330	37242078	int_3M_N2	0.0833333333333333	3M	3
331	37242078	int_3M_N3	0	3M	3
332	37242078	int_3M_N4	0.130434782608696	3M	3
333	37242078	int_3M_N5	0	3M	3
334	37242078	int_3M_N6	0	3M	3
335	37242078	int_3M_N7	0	3M	3
336	37242078	int_3M_N8	0	3M	3
337	37242078	int_3M_N9	0	3M	3
338	37242078	int_3M_N10	0.111111111111111	3M	3
339	37242078	int_3M_N11	0.037037037037037	3M	3
340	37242078	int_3M_N12	0	3M	3
341	37242078	int_3M_N13	0	3M	3
342	37242078	int_3M_N14	0.157894736842105	3M	3
343	37242078	int_3M_N15	0.0769230769230769	3M	3
344	37242078	int_3M_N16	0	3M	3
345	37242078	int_9M_N1	0.375	9M	9
346	37242078	int_9M_N2	0.111111111111111	9M	9
347	37242078	int_9M_N3	0.0666666666666667	9M	9
348	37242078	int_9M_N4	0.8	9M	9
349	37242078	int_9M_N5	0.1875	9M	9
350	37242078	int_9M_N6	0.466666666666667	9M	9
351	37242078	int_9M_N7	0.352941176470588	9M	9
352	37242078	int_9M_N8	0.166666666666667	9M	9
353	37242078	int_9M_N9	0.416666666666667	9M	9
354	37242078	int_9M_N10	0.117647058823529	9M	9
355	37242078	int_9M_N11	0.380952380952381	9M	9
356	37242078	int_9M_N12	0.666666666666667	9M	9
357	37242078	int_9M_N13	NA	9M	9
358	37242078	int_9M_N14	0.333333333333333	9M	9
359	37242078	int_9M_N15	0.636363636363636	9M	9
360	37242078	int_9M_N16	0.363636363636364	9M	9
361	37242078	int_15M_N1	0.615384615384615	15M	15
362	37242078	int_15M_N2	0.315789473684211	15M	15
363	37242078	int_15M_N3	0.538461538461538	15M	15
364	37242078	int_15M_N4	0.3125	15M	15
365	37242078	int_15M_N5	NA	15M	15
366	37242078	int_15M_N6	NA	15M	15
367	37242078	int_15M_N7	0.181818181818182	15M	15
368	37242078	int_15M_N8	0.181818181818182	15M	15
369	37242078	int_15M_N9	0.666666666666667	15M	15
370	37242078	int_15M_N10	1	15M	15
371	37242078	int_15M_N11	0.666666666666667	15M	15
372	37242078	int_15M_N12	0.2	15M	15
373	37242078	int_15M_N13	0.2	15M	15
374	37242078	int_15M_N14	0.533333333333333	15M	15
375	37242078	int_15M_N15	0.291666666666667	15M	15
376	37242078	int_15M_N16	0.9	15M	15
377	37242078	int_24M_N1	0.444444444444444	24M	24
378	37242078	int_24M_N2	0.80952380952381	24M	24
379	37242078	int_24M_N3	0.733333333333333	24M	24
380	37242078	int_24M_N4	0.625	24M	24
381	37242078	int_24M_N5	0.5	24M	24
382	37242078	int_24M_N6	0.571428571428571	24M	24
383	37242078	int_24M_N7	1	24M	24
384	37242078	int_24M_N8	0.75	24M	24
385	37242078	int_24M_N9	0.416666666666667	24M	24
386	37242078	int_24M_N10	0.588235294117647	24M	24
387	37242078	int_24M_N11	0.857142857142857	24M	24
388	37242078	int_24M_N12	0.611111111111111	24M	24
389	37242078	int_24M_N13	0.5625	24M	24
390	37242078	int_24M_N14	0.555555555555556	24M	24
391	37242078	int_24M_N16	0.368421052631579	24M	24
392	37242078	int_24M_N17	0.538461538461538	24M	24
393	37242078	int_30M_N1	0.75	28M	28
394	37242078	int_30M_N2	0.285714285714286	28M	28
395	37242078	int_30M_N3	0.666666666666667	28M	28
396	37242078	int_30M_N4	0.6	28M	28
397	37242078	int_30M_N5	0.75	28M	28
398	37242078	int_30M_N6	0.411764705882353	28M	28
399	37242078	int_30M_N7	0.5625	28M	28
400	37242078	int_30M_N8	0.833333333333333	28M	28
401	37242078	int_30M_N9	0.142857142857143	28M	28
402	37242078	int_30M_N10	0.25	28M	28
403	37242078	int_30M_N11	0.769230769230769	28M	28
404	37242078	int_30M_N12	0.588235294117647	28M	28
405	37242078	int_30M_N13	0.777777777777778	28M	28
406	37242078	int_30M_N14	0.5	28M	28
407	37242078	int_30M_N15	0.636363636363636	28M	28
408	37242078	int_30M_N16	0	28M	28
409	37242078	int_30M_N17	0.5	28M	28
410	37242078	int_30M_N18	0.285714285714286	28M	28
411	37242086	int_3M_N1	0	3M	3
412	37242086	int_3M_N2	0.0256410256410256	3M	3
413	37242086	int_3M_N3	0.0394736842105263	3M	3
414	37242086	int_3M_N4	0.118811881188119	3M	3
415	37242086	int_3M_N5	0.0694444444444444	3M	3
416	37242086	int_3M_N6	0.0769230769230769	3M	3
417	37242086	int_3M_N7	0	3M	3
418	37242086	int_3M_N8	0	3M	3
419	37242086	int_3M_N9	0	3M	3
420	37242086	int_3M_N10	0.0232558139534884	3M	3
421	37242086	int_3M_N11	0	3M	3
422	37242086	int_3M_N12	0	3M	3
423	37242086	int_3M_N13	0.0810810810810811	3M	3
424	37242086	int_3M_N14	0	3M	3
425	37242086	int_3M_N15	0.0654205607476635	3M	3
426	37242086	int_3M_N16	0	3M	3
427	37242086	int_9M_N1	0.11340206185567	9M	9
428	37242086	int_9M_N2	0.103448275862069	9M	9
429	37242086	int_9M_N3	0.0714285714285714	9M	9
430	37242086	int_9M_N4	0.266666666666667	9M	9
431	37242086	int_9M_N5	0.0526315789473684	9M	9
432	37242086	int_9M_N6	0.214285714285714	9M	9
433	37242086	int_9M_N7	0.225	9M	9
434	37242086	int_9M_N8	0.166666666666667	9M	9
435	37242086	int_9M_N9	0.28125	9M	9
436	37242086	int_9M_N10	0.0634920634920635	9M	9
437	37242086	int_9M_N11	0.1	9M	9
438	37242086	int_9M_N12	0.263888888888889	9M	9
439	37242086	int_9M_N13	NA	9M	9
440	37242086	int_9M_N14	0.265060240963855	9M	9
441	37242086	int_9M_N15	0.14	9M	9
442	37242086	int_9M_N16	0.0490196078431373	9M	9
443	37242086	int_15M_N1	0.413793103448276	15M	15
444	37242086	int_15M_N2	0.2	15M	15
445	37242086	int_15M_N3	0.363636363636364	15M	15
446	37242086	int_15M_N4	0.423076923076923	15M	15
447	37242086	int_15M_N5	NA	15M	15
448	37242086	int_15M_N6	NA	15M	15
449	37242086	int_15M_N7	0.0740740740740741	15M	15
450	37242086	int_15M_N8	0	15M	15
451	37242086	int_15M_N9	0.347826086956522	15M	15
452	37242086	int_15M_N10	0.375	15M	15
453	37242086	int_15M_N11	0.354838709677419	15M	15
454	37242086	int_15M_N12	0.176470588235294	15M	15
455	37242086	int_15M_N13	0.172413793103448	15M	15
456	37242086	int_15M_N14	0.230769230769231	15M	15
457	37242086	int_15M_N15	0.027027027027027	15M	15
458	37242086	int_15M_N16	0.458333333333333	15M	15
459	37242086	int_24M_N1	0.268292682926829	24M	24
460	37242086	int_24M_N2	0.361702127659574	24M	24
461	37242086	int_24M_N3	0.326086956521739	24M	24
462	37242086	int_24M_N4	0.239130434782609	24M	24
463	37242086	int_24M_N5	0.285714285714286	24M	24
464	37242086	int_24M_N6	0.461538461538462	24M	24
465	37242086	int_24M_N7	0.32	24M	24
466	37242086	int_24M_N8	0.32	24M	24
467	37242086	int_24M_N9	0.318181818181818	24M	24
468	37242086	int_24M_N10	0.566666666666667	24M	24
469	37242086	int_24M_N11	0.238095238095238	24M	24
470	37242086	int_24M_N12	0.724137931034483	24M	24
471	37242086	int_24M_N13	0.363636363636364	24M	24
472	37242086	int_24M_N14	0.421052631578947	24M	24
473	37242086	int_24M_N16	0.393939393939394	24M	24
474	37242086	int_24M_N17	0.216216216216216	24M	24
475	37242086	int_30M_N1	0.0714285714285714	28M	28
476	37242086	int_30M_N2	0.1	28M	28
477	37242086	int_30M_N3	0.318181818181818	28M	28
478	37242086	int_30M_N4	0.359375	28M	28
479	37242086	int_30M_N5	0.333333333333333	28M	28
480	37242086	int_30M_N6	0.294117647058824	28M	28
481	37242086	int_30M_N7	0.273972602739726	28M	28
482	37242086	int_30M_N8	0.555555555555556	28M	28
483	37242086	int_30M_N9	0.142857142857143	28M	28
484	37242086	int_30M_N10	0.272727272727273	28M	28
485	37242086	int_30M_N11	0.181818181818182	28M	28
486	37242086	int_30M_N12	0.285714285714286	28M	28
487	37242086	int_30M_N13	0.55	28M	28
488	37242086	int_30M_N14	0.171875	28M	28
489	37242086	int_30M_N15	0.421052631578947	28M	28
490	37242086	int_30M_N16	0.133333333333333	28M	28
491	37242086	int_30M_N17	0.354166666666667	28M	28
492	37242086	int_30M_N18	0.352941176470588	28M	28
493	37242091	int_3M_N1	0.075	3M	3
494	37242091	int_3M_N2	0.0384615384615385	3M	3
495	37242091	int_3M_N3	0.197368421052632	3M	3
496	37242091	int_3M_N4	0.099009900990099	3M	3
497	37242091	int_3M_N5	0.0972222222222222	3M	3
498	37242091	int_3M_N6	0.102564102564103	3M	3
499	37242091	int_3M_N7	0.0454545454545455	3M	3
500	37242091	int_3M_N8	0	3M	3
501	37242091	int_3M_N9	0	3M	3
502	37242091	int_3M_N10	0.0465116279069767	3M	3
503	37242091	int_3M_N11	0.0537634408602151	3M	3
504	37242091	int_3M_N12	0.0769230769230769	3M	3
505	37242091	int_3M_N13	0.105263157894737	3M	3
506	37242091	int_3M_N14	0.0512820512820513	3M	3
507	37242091	int_3M_N15	0.149532710280374	3M	3
508	37242091	int_3M_N16	0.184210526315789	3M	3
509	37242091	int_9M_N1	0.173469387755102	9M	9
510	37242091	int_9M_N2	0.0344827586206897	9M	9
511	37242091	int_9M_N3	0.107142857142857	9M	9
512	37242091	int_9M_N4	0.4	9M	9
513	37242091	int_9M_N5	0.157894736842105	9M	9
514	37242091	int_9M_N6	0.380952380952381	9M	9
515	37242091	int_9M_N7	0.3	9M	9
516	37242091	int_9M_N8	0.2	9M	9
517	37242091	int_9M_N9	0.303030303030303	9M	9
518	37242091	int_9M_N10	0.428571428571429	9M	9
519	37242091	int_9M_N11	0.2	9M	9
520	37242091	int_9M_N12	0.378378378378378	9M	9
521	37242091	int_9M_N13	NA	9M	9
522	37242091	int_9M_N14	0.265060240963855	9M	9
523	37242091	int_9M_N15	0.56	9M	9
524	37242091	int_9M_N16	0.147058823529412	9M	9
525	37242091	int_15M_N1	0.448275862068966	15M	15
526	37242091	int_15M_N2	0.175	15M	15
527	37242091	int_15M_N3	0.363636363636364	15M	15
528	37242091	int_15M_N4	0.576923076923077	15M	15
529	37242091	int_15M_N5	NA	15M	15
530	37242091	int_15M_N6	NA	15M	15
531	37242091	int_15M_N7	0.296296296296296	15M	15
532	37242091	int_15M_N8	0.263157894736842	15M	15
533	37242091	int_15M_N9	0.5	15M	15
534	37242091	int_15M_N10	0.375	15M	15
535	37242091	int_15M_N11	0.516129032258065	15M	15
536	37242091	int_15M_N12	0.235294117647059	15M	15
537	37242091	int_15M_N13	0.172413793103448	15M	15
538	37242091	int_15M_N14	0.666666666666667	15M	15
539	37242091	int_15M_N15	0.324324324324324	15M	15
540	37242091	int_15M_N16	0.541666666666667	15M	15
541	37242091	int_24M_N1	0.365853658536585	24M	24
542	37242091	int_24M_N2	0.479166666666667	24M	24
543	37242091	int_24M_N3	0.326086956521739	24M	24
544	37242091	int_24M_N4	0.347826086956522	24M	24
545	37242091	int_24M_N5	0.428571428571429	24M	24
546	37242091	int_24M_N6	0.461538461538462	24M	24
547	37242091	int_24M_N7	0.32	24M	24
548	37242091	int_24M_N8	0.36	24M	24
549	37242091	int_24M_N9	0.348484848484849	24M	24
550	37242091	int_24M_N10	0.633333333333333	24M	24
551	37242091	int_24M_N11	0.4	24M	24
552	37242091	int_24M_N12	0.724137931034483	24M	24
553	37242091	int_24M_N13	0.295454545454545	24M	24
554	37242091	int_24M_N14	0.578947368421053	24M	24
555	37242091	int_24M_N16	0.515151515151515	24M	24
556	37242091	int_24M_N17	0.27027027027027	24M	24
557	37242091	int_30M_N1	0.142857142857143	28M	28
558	37242091	int_30M_N2	0.1	28M	28
559	37242091	int_30M_N3	0.340909090909091	28M	28
560	37242091	int_30M_N4	0.453125	28M	28
561	37242091	int_30M_N5	0.527777777777778	28M	28
562	37242091	int_30M_N6	0.411764705882353	28M	28
563	37242091	int_30M_N7	0.342465753424658	28M	28
564	37242091	int_30M_N8	0.555555555555556	28M	28
565	37242091	int_30M_N9	0.0714285714285714	28M	28
566	37242091	int_30M_N10	0.272727272727273	28M	28
567	37242091	int_30M_N11	0.5	28M	28
568	37242091	int_30M_N12	0.333333333333333	28M	28
569	37242091	int_30M_N13	0.55	28M	28
570	37242091	int_30M_N14	0.28125	28M	28
571	37242091	int_30M_N15	0.578947368421053	28M	28
572	37242091	int_30M_N16	0.266666666666667	28M	28
573	37242091	int_30M_N17	0.291666666666667	28M	28
574	37242091	int_30M_N18	0.352941176470588	28M	28
575	37242096	int_3M_N1	0.075	3M	3
576	37242096	int_3M_N2	0.0128205128205128	3M	3
577	37242096	int_3M_N3	0.0666666666666667	3M	3
578	37242096	int_3M_N4	0.0693069306930693	3M	3
579	37242096	int_3M_N5	0.0972222222222222	3M	3
580	37242096	int_3M_N6	0.0769230769230769	3M	3
581	37242096	int_3M_N7	0	3M	3
582	37242096	int_3M_N8	0	3M	3
583	37242096	int_3M_N9	0	3M	3
584	37242096	int_3M_N10	0.116279069767442	3M	3
585	37242096	int_3M_N11	0.043010752688172	3M	3
586	37242096	int_3M_N12	0	3M	3
587	37242096	int_3M_N13	0.184210526315789	3M	3
588	37242096	int_3M_N14	0.0512820512820513	3M	3
589	37242096	int_3M_N15	0.0467289719626168	3M	3
590	37242096	int_3M_N16	0.0263157894736842	3M	3
591	37242096	int_9M_N1	0.224489795918367	9M	9
592	37242096	int_9M_N2	0	9M	9
593	37242096	int_9M_N3	0.0714285714285714	9M	9
594	37242096	int_9M_N4	0.4	9M	9
595	37242096	int_9M_N5	0.131578947368421	9M	9
596	37242096	int_9M_N6	0.30952380952381	9M	9
597	37242096	int_9M_N7	0.2	9M	9
598	37242096	int_9M_N8	0.233333333333333	9M	9
599	37242096	int_9M_N9	0.181818181818182	9M	9
600	37242096	int_9M_N10	0.365079365079365	9M	9
601	37242096	int_9M_N11	0.1875	9M	9
602	37242096	int_9M_N12	0.324324324324324	9M	9
603	37242096	int_9M_N13	NA	9M	9
604	37242096	int_9M_N14	0.313253012048193	9M	9
605	37242096	int_9M_N15	0.28	9M	9
606	37242096	int_9M_N16	0.0980392156862745	9M	9
607	37242096	int_15M_N1	0.413793103448276	15M	15
608	37242096	int_15M_N2	0.2	15M	15
609	37242096	int_15M_N3	0.484848484848485	15M	15
610	37242096	int_15M_N4	0.307692307692308	15M	15
611	37242096	int_15M_N5	NA	15M	15
612	37242096	int_15M_N6	NA	15M	15
613	37242096	int_15M_N7	0.148148148148148	15M	15
614	37242096	int_15M_N8	0.157894736842105	15M	15
615	37242096	int_15M_N9	0.416666666666667	15M	15
616	37242096	int_15M_N10	0.5	15M	15
617	37242096	int_15M_N11	0.32258064516129	15M	15
618	37242096	int_15M_N12	0.0588235294117647	15M	15
619	37242096	int_15M_N13	0.172413793103448	15M	15
620	37242096	int_15M_N14	0.481481481481481	15M	15
621	37242096	int_15M_N15	0.236842105263158	15M	15
622	37242096	int_15M_N16	0.541666666666667	15M	15
623	37242096	int_24M_N1	0.268292682926829	24M	24
624	37242096	int_24M_N2	0.520833333333333	24M	24
625	37242096	int_24M_N3	0.326086956521739	24M	24
626	37242096	int_24M_N4	0.369565217391304	24M	24
627	37242096	int_24M_N5	0.357142857142857	24M	24
628	37242096	int_24M_N6	0.461538461538462	24M	24
629	37242096	int_24M_N7	0.44	24M	24
630	37242096	int_24M_N8	0.32	24M	24
631	37242096	int_24M_N9	0.303030303030303	24M	24
632	37242096	int_24M_N10	0.533333333333333	24M	24
633	37242096	int_24M_N11	0.4	24M	24
634	37242096	int_24M_N12	0.793103448275862	24M	24
635	37242096	int_24M_N13	0.340909090909091	24M	24
636	37242096	int_24M_N14	0.315789473684211	24M	24
637	37242096	int_24M_N16	0.5	24M	24
638	37242096	int_24M_N17	0.297297297297297	24M	24
639	37242096	int_30M_N1	0.142857142857143	28M	28
640	37242096	int_30M_N2	0.1	28M	28
641	37242096	int_30M_N3	0.363636363636364	28M	28
642	37242096	int_30M_N4	0.421875	28M	28
643	37242096	int_30M_N5	0.277777777777778	28M	28
644	37242096	int_30M_N6	0.294117647058824	28M	28
645	37242096	int_30M_N7	0.287671232876712	28M	28
646	37242096	int_30M_N8	0.555555555555556	28M	28
647	37242096	int_30M_N9	0.0714285714285714	28M	28
648	37242096	int_30M_N10	0.272727272727273	28M	28
649	37242096	int_30M_N11	0.454545454545455	28M	28
650	37242096	int_30M_N12	0.333333333333333	28M	28
651	37242096	int_30M_N13	0.65	28M	28
652	37242096	int_30M_N14	0.21875	28M	28
653	37242096	int_30M_N15	0.473684210526316	28M	28
654	37242096	int_30M_N16	0.133333333333333	28M	28
655	37242096	int_30M_N17	0.395833333333333	28M	28
656	37242096	int_30M_N18	0.352941176470588	28M	28
657	37242103	int_3M_N1	0	3M	3
658	37242103	int_3M_N2	0.0897435897435897	3M	3
659	37242103	int_3M_N3	0.0789473684210526	3M	3
660	37242103	int_3M_N4	0.0792079207920792	3M	3
661	37242103	int_3M_N5	0.0555555555555556	3M	3
662	37242103	int_3M_N6	0.0512820512820513	3M	3
663	37242103	int_3M_N7	0.0909090909090909	3M	3
664	37242103	int_3M_N8	0	3M	3
665	37242103	int_3M_N9	0	3M	3
666	37242103	int_3M_N10	0.104651162790698	3M	3
667	37242103	int_3M_N11	0	3M	3
668	37242103	int_3M_N12	0	3M	3
669	37242103	int_3M_N13	0.0789473684210526	3M	3
670	37242103	int_3M_N14	0.141025641025641	3M	3
671	37242103	int_3M_N15	0.130841121495327	3M	3
672	37242103	int_3M_N16	0	3M	3
673	37242103	int_9M_N1	0.214285714285714	9M	9
674	37242103	int_9M_N2	0.0344827586206897	9M	9
675	37242103	int_9M_N3	0.107142857142857	9M	9
676	37242103	int_9M_N4	0.266666666666667	9M	9
677	37242103	int_9M_N5	0.105263157894737	9M	9
678	37242103	int_9M_N6	0.285714285714286	9M	9
679	37242103	int_9M_N7	0.225	9M	9
680	37242103	int_9M_N8	0.233333333333333	9M	9
681	37242103	int_9M_N9	0.212121212121212	9M	9
682	37242103	int_9M_N10	0.129032258064516	9M	9
683	37242103	int_9M_N11	0.125	9M	9
684	37242103	int_9M_N12	0.324324324324324	9M	9
685	37242103	int_9M_N13	NA	9M	9
686	37242103	int_9M_N14	0.253012048192771	9M	9
687	37242103	int_9M_N15	0.32	9M	9
688	37242103	int_9M_N16	0.215686274509804	9M	9
689	37242103	int_15M_N1	0.482758620689655	15M	15
690	37242103	int_15M_N2	0.225	15M	15
691	37242103	int_15M_N3	0.363636363636364	15M	15
692	37242103	int_15M_N4	0.5	15M	15
693	37242103	int_15M_N5	NA	15M	15
694	37242103	int_15M_N6	NA	15M	15
695	37242103	int_15M_N7	0.111111111111111	15M	15
696	37242103	int_15M_N8	0.263157894736842	15M	15
697	37242103	int_15M_N9	0.583333333333333	15M	15
698	37242103	int_15M_N10	0.5	15M	15
699	37242103	int_15M_N11	0.387096774193548	15M	15
700	37242103	int_15M_N12	0.176470588235294	15M	15
701	37242103	int_15M_N13	0.103448275862069	15M	15
702	37242103	int_15M_N14	0.555555555555556	15M	15
703	37242103	int_15M_N15	0.289473684210526	15M	15
704	37242103	int_15M_N16	0.333333333333333	15M	15
705	37242103	int_24M_N1	0.390243902439024	24M	24
706	37242103	int_24M_N2	0.5	24M	24
707	37242103	int_24M_N3	0.347826086956522	24M	24
708	37242103	int_24M_N4	0.41304347826087	24M	24
709	37242103	int_24M_N5	0.285714285714286	24M	24
710	37242103	int_24M_N6	0.5	24M	24
711	37242103	int_24M_N7	0.44	24M	24
712	37242103	int_24M_N8	0.28	24M	24
713	37242103	int_24M_N9	0.318181818181818	24M	24
714	37242103	int_24M_N10	0.666666666666667	24M	24
715	37242103	int_24M_N11	0.523809523809524	24M	24
716	37242103	int_24M_N12	0.758620689655172	24M	24
717	37242103	int_24M_N13	0.409090909090909	24M	24
718	37242103	int_24M_N14	0.315789473684211	24M	24
719	37242103	int_24M_N16	0.393939393939394	24M	24
720	37242103	int_24M_N17	0.324324324324324	24M	24
721	37242103	int_30M_N1	0.285714285714286	28M	28
722	37242103	int_30M_N2	0.1	28M	28
723	37242103	int_30M_N3	0.386363636363636	28M	28
724	37242103	int_30M_N4	0.46875	28M	28
725	37242103	int_30M_N5	0.333333333333333	28M	28
726	37242103	int_30M_N6	0.36231884057971	28M	28
727	37242103	int_30M_N7	0.342465753424658	28M	28
728	37242103	int_30M_N8	0.611111111111111	28M	28
729	37242103	int_30M_N9	0.214285714285714	28M	28
730	37242103	int_30M_N10	0.0909090909090909	28M	28
731	37242103	int_30M_N11	0.318181818181818	28M	28
732	37242103	int_30M_N12	0.30952380952381	28M	28
733	37242103	int_30M_N13	0.6	28M	28
734	37242103	int_30M_N14	0.1875	28M	28
735	37242103	int_30M_N15	0.631578947368421	28M	28
736	37242103	int_30M_N16	0.133333333333333	28M	28
737	37242103	int_30M_N17	0.229166666666667	28M	28
738	37242103	int_30M_N18	0.352941176470588	28M	28
739	37242105	int_3M_N1	0.05	3M	3
740	37242105	int_3M_N2	0.0128205128205128	3M	3
741	37242105	int_3M_N3	0.0657894736842105	3M	3
742	37242105	int_3M_N4	0.128712871287129	3M	3
743	37242105	int_3M_N5	0.126760563380282	3M	3
744	37242105	int_3M_N6	0.0512820512820513	3M	3
745	37242105	int_3M_N7	0.0454545454545455	3M	3
746	37242105	int_3M_N8	0	3M	3
747	37242105	int_3M_N9	0	3M	3
748	37242105	int_3M_N10	0.0930232558139535	3M	3
749	37242105	int_3M_N11	0	3M	3
750	37242105	int_3M_N12	0	3M	3
751	37242105	int_3M_N13	0	3M	3
752	37242105	int_3M_N14	0.128205128205128	3M	3
753	37242105	int_3M_N15	0.0934579439252336	3M	3
754	37242105	int_3M_N16	0.0263157894736842	3M	3
755	37242105	int_9M_N1	0.275510204081633	9M	9
756	37242105	int_9M_N2	0.0689655172413793	9M	9
757	37242105	int_9M_N3	0	9M	9
758	37242105	int_9M_N4	0.266666666666667	9M	9
759	37242105	int_9M_N5	0.105263157894737	9M	9
760	37242105	int_9M_N6	0.380952380952381	9M	9
761	37242105	int_9M_N7	0.225	9M	9
762	37242105	int_9M_N8	0.133333333333333	9M	9
763	37242105	int_9M_N9	0.333333333333333	9M	9
764	37242105	int_9M_N10	0.26984126984127	9M	9
765	37242105	int_9M_N11	0.189873417721519	9M	9
766	37242105	int_9M_N12	0.297297297297297	9M	9
767	37242105	int_9M_N13	NA	9M	9
768	37242105	int_9M_N14	0.265060240963855	9M	9
769	37242105	int_9M_N15	0.4	9M	9
770	37242105	int_9M_N16	0.225490196078431	9M	9
771	37242105	int_15M_N1	0.517241379310345	15M	15
772	37242105	int_15M_N2	0.25	15M	15
773	37242105	int_15M_N3	0.484848484848485	15M	15
774	37242105	int_15M_N4	0.384615384615385	15M	15
775	37242105	int_15M_N5	NA	15M	15
776	37242105	int_15M_N6	NA	15M	15
777	37242105	int_15M_N7	0.111111111111111	15M	15
778	37242105	int_15M_N8	0.157894736842105	15M	15
779	37242105	int_15M_N9	0.666666666666667	15M	15
780	37242105	int_15M_N10	0.5	15M	15
781	37242105	int_15M_N11	0.354838709677419	15M	15
782	37242105	int_15M_N12	0.176470588235294	15M	15
783	37242105	int_15M_N13	0.172413793103448	15M	15
784	37242105	int_15M_N14	0.555555555555556	15M	15
785	37242105	int_15M_N15	0.210526315789474	15M	15
786	37242105	int_15M_N16	0.25	15M	15
787	37242105	int_24M_N1	0.365853658536585	24M	24
788	37242105	int_24M_N2	0.5	24M	24
789	37242105	int_24M_N3	0.369565217391304	24M	24
790	37242105	int_24M_N4	0.369565217391304	24M	24
791	37242105	int_24M_N5	0.285714285714286	24M	24
792	37242105	int_24M_N6	0.538461538461538	24M	24
793	37242105	int_24M_N7	0.44	24M	24
794	37242105	int_24M_N8	0.36	24M	24
795	37242105	int_24M_N9	0.227272727272727	24M	24
796	37242105	int_24M_N10	0.666666666666667	24M	24
797	37242105	int_24M_N11	0.523809523809524	24M	24
798	37242105	int_24M_N12	0.758620689655172	24M	24
799	37242105	int_24M_N13	0.340909090909091	24M	24
800	37242105	int_24M_N14	0.315789473684211	24M	24
801	37242105	int_24M_N16	0.515151515151515	24M	24
802	37242105	int_24M_N17	0.27027027027027	24M	24
803	37242105	int_30M_N1	0.142857142857143	28M	28
804	37242105	int_30M_N2	0.1	28M	28
805	37242105	int_30M_N3	0.363636363636364	28M	28
806	37242105	int_30M_N4	0.453125	28M	28
807	37242105	int_30M_N5	0.416666666666667	28M	28
808	37242105	int_30M_N6	0.405797101449275	28M	28
809	37242105	int_30M_N7	0.342465753424658	28M	28
810	37242105	int_30M_N8	0.444444444444444	28M	28
811	37242105	int_30M_N9	0.357142857142857	28M	28
812	37242105	int_30M_N10	0.272727272727273	28M	28
813	37242105	int_30M_N11	0.454545454545455	28M	28
814	37242105	int_30M_N12	0.333333333333333	28M	28
815	37242105	int_30M_N13	0.6	28M	28
816	37242105	int_30M_N14	0.234375	28M	28
817	37242105	int_30M_N15	0.684210526315789	28M	28
818	37242105	int_30M_N16	0.133333333333333	28M	28
819	37242105	int_30M_N17	0.333333333333333	28M	28
820	37242105	int_30M_N18	0.529411764705882	28M	28
821	37242114	int_3M_N1	0.125	3M	3
822	37242114	int_3M_N2	0.025974025974026	3M	3
823	37242114	int_3M_N3	0.0921052631578947	3M	3
824	37242114	int_3M_N4	0.0891089108910891	3M	3
825	37242114	int_3M_N5	0	3M	3
826	37242114	int_3M_N6	0.0512820512820513	3M	3
827	37242114	int_3M_N7	0.0909090909090909	3M	3
828	37242114	int_3M_N8	0	3M	3
829	37242114	int_3M_N9	0	3M	3
830	37242114	int_3M_N10	0.0813953488372093	3M	3
831	37242114	int_3M_N11	0.0537634408602151	3M	3
832	37242114	int_3M_N12	0.0769230769230769	3M	3
833	37242114	int_3M_N13	0.105263157894737	3M	3
834	37242114	int_3M_N14	0.0512820512820513	3M	3
835	37242114	int_3M_N15	0.149532710280374	3M	3
836	37242114	int_3M_N16	0.0789473684210526	3M	3
837	37242114	int_9M_N1	0.214285714285714	9M	9
838	37242114	int_9M_N2	0	9M	9
839	37242114	int_9M_N3	0.214285714285714	9M	9
840	37242114	int_9M_N4	0.266666666666667	9M	9
841	37242114	int_9M_N5	0.0789473684210526	9M	9
842	37242114	int_9M_N6	0.380952380952381	9M	9
843	37242114	int_9M_N7	0.225	9M	9
844	37242114	int_9M_N8	0.166666666666667	9M	9
845	37242114	int_9M_N9	0.151515151515152	9M	9
846	37242114	int_9M_N10	0.285714285714286	9M	9
847	37242114	int_9M_N11	0.275	9M	9
848	37242114	int_9M_N12	0.445945945945946	9M	9
849	37242114	int_9M_N13	NA	9M	9
850	37242114	int_9M_N14	0.397590361445783	9M	9
851	37242114	int_9M_N15	0.48	9M	9
852	37242114	int_9M_N16	0.176470588235294	9M	9
853	37242114	int_15M_N1	0.413793103448276	15M	15
854	37242114	int_15M_N2	0.125	15M	15
855	37242114	int_15M_N3	0.333333333333333	15M	15
856	37242114	int_15M_N4	0.461538461538462	15M	15
857	37242114	int_15M_N5	NA	15M	15
858	37242114	int_15M_N6	NA	15M	15
859	37242114	int_15M_N7	0.037037037037037	15M	15
860	37242114	int_15M_N8	0.157894736842105	15M	15
861	37242114	int_15M_N9	0.583333333333333	15M	15
862	37242114	int_15M_N10	0.5	15M	15
863	37242114	int_15M_N11	0.32258064516129	15M	15
864	37242114	int_15M_N12	0.117647058823529	15M	15
865	37242114	int_15M_N13	0.172413793103448	15M	15
866	37242114	int_15M_N14	0.296296296296296	15M	15
867	37242114	int_15M_N15	0.342105263157895	15M	15
868	37242114	int_15M_N16	0.416666666666667	15M	15
869	37242114	int_24M_N1	0.317073170731707	24M	24
870	37242114	int_24M_N2	0.479166666666667	24M	24
871	37242114	int_24M_N3	0.41304347826087	24M	24
872	37242114	int_24M_N4	0.347826086956522	24M	24
873	37242114	int_24M_N5	0.285714285714286	24M	24
874	37242114	int_24M_N6	0.538461538461538	24M	24
875	37242114	int_24M_N7	0.32	24M	24
876	37242114	int_24M_N8	0.32	24M	24
877	37242114	int_24M_N9	0.348484848484849	24M	24
878	37242114	int_24M_N10	0.6	24M	24
879	37242114	int_24M_N11	0.428571428571429	24M	24
880	37242114	int_24M_N12	0.724137931034483	24M	24
881	37242114	int_24M_N13	0.409090909090909	24M	24
882	37242114	int_24M_N14	0.368421052631579	24M	24
883	37242114	int_24M_N16	0.484848484848485	24M	24
884	37242114	int_24M_N17	0.297297297297297	24M	24
885	37242114	int_30M_N1	0.142857142857143	28M	28
886	37242114	int_30M_N2	0.1	28M	28
887	37242114	int_30M_N3	0.295454545454545	28M	28
888	37242114	int_30M_N4	0.453125	28M	28
889	37242114	int_30M_N5	0.444444444444444	28M	28
890	37242114	int_30M_N6	0.405797101449275	28M	28
891	37242114	int_30M_N7	0.397260273972603	28M	28
892	37242114	int_30M_N8	0.611111111111111	28M	28
893	37242114	int_30M_N9	0.214285714285714	28M	28
894	37242114	int_30M_N10	0.0909090909090909	28M	28
895	37242114	int_30M_N11	0.5	28M	28
896	37242114	int_30M_N12	0.292682926829268	28M	28
897	37242114	int_30M_N13	0.6	28M	28
898	37242114	int_30M_N14	0.203125	28M	28
899	37242114	int_30M_N15	0.684210526315789	28M	28
900	37242114	int_30M_N16	0.133333333333333	28M	28
901	37242114	int_30M_N17	0.354166666666667	28M	28
902	37242114	int_30M_N18	0.352941176470588	28M	28
903	37242120	int_3M_N1	0.025	3M	3
904	37242120	int_3M_N2	0.0128205128205128	3M	3
905	37242120	int_3M_N3	0.0526315789473684	3M	3
906	37242120	int_3M_N4	0.0099009900990099	3M	3
907	37242120	int_3M_N5	0	3M	3
908	37242120	int_3M_N6	0.0512820512820513	3M	3
909	37242120	int_3M_N7	0	3M	3
910	37242120	int_3M_N8	0	3M	3
911	37242120	int_3M_N9	0	3M	3
912	37242120	int_3M_N10	0.0232558139534884	3M	3
913	37242120	int_3M_N11	0	3M	3
914	37242120	int_3M_N12	0.0769230769230769	3M	3
915	37242120	int_3M_N13	0.105263157894737	3M	3
916	37242120	int_3M_N14	0.0384615384615385	3M	3
917	37242120	int_3M_N15	0.0747663551401869	3M	3
918	37242120	int_3M_N16	0.105263157894737	3M	3
919	37242120	int_9M_N1	0.0612244897959184	9M	9
920	37242120	int_9M_N2	0.0344827586206897	9M	9
921	37242120	int_9M_N3	0	9M	9
922	37242120	int_9M_N4	0	9M	9
923	37242120	int_9M_N5	0	9M	9
924	37242120	int_9M_N6	0.142857142857143	9M	9
925	37242120	int_9M_N7	0.025	9M	9
926	37242120	int_9M_N8	0.166666666666667	9M	9
927	37242120	int_9M_N9	0.0606060606060606	9M	9
928	37242120	int_9M_N10	0.0317460317460317	9M	9
929	37242120	int_9M_N11	0.0375	9M	9
930	37242120	int_9M_N12	0.148648648648649	9M	9
931	37242120	int_9M_N13	NA	9M	9
932	37242120	int_9M_N14	0.0963855421686747	9M	9
933	37242120	int_9M_N15	0.16	9M	9
934	37242120	int_9M_N16	0.0294117647058824	9M	9
935	37242120	int_15M_N1	0.275862068965517	15M	15
936	37242120	int_15M_N2	0.175	15M	15
937	37242120	int_15M_N3	0.333333333333333	15M	15
938	37242120	int_15M_N4	0.269230769230769	15M	15
939	37242120	int_15M_N5	NA	15M	15
940	37242120	int_15M_N6	NA	15M	15
941	37242120	int_15M_N7	0.111111111111111	15M	15
942	37242120	int_15M_N8	0.0526315789473684	15M	15
943	37242120	int_15M_N9	0.541666666666667	15M	15
944	37242120	int_15M_N10	0.1875	15M	15
945	37242120	int_15M_N11	0.225806451612903	15M	15
946	37242120	int_15M_N12	0.117647058823529	15M	15
947	37242120	int_15M_N13	0.103448275862069	15M	15
948	37242120	int_15M_N14	0.185185185185185	15M	15
949	37242120	int_15M_N15	0.131578947368421	15M	15
950	37242120	int_15M_N16	0.166666666666667	15M	15
951	37242120	int_24M_N1	0.24390243902439	24M	24
952	37242120	int_24M_N2	0.25	24M	24
953	37242120	int_24M_N3	0.369565217391304	24M	24
954	37242120	int_24M_N4	0.217391304347826	24M	24
955	37242120	int_24M_N5	0.285714285714286	24M	24
956	37242120	int_24M_N6	0.346153846153846	24M	24
957	37242120	int_24M_N7	0.2	24M	24
958	37242120	int_24M_N8	0.24	24M	24
959	37242120	int_24M_N9	0.323076923076923	24M	24
960	37242120	int_24M_N10	0.566666666666667	24M	24
961	37242120	int_24M_N11	0.285714285714286	24M	24
962	37242120	int_24M_N12	0.689655172413793	24M	24
963	37242120	int_24M_N13	0.25	24M	24
964	37242120	int_24M_N14	0.210526315789474	24M	24
965	37242120	int_24M_N16	0.393939393939394	24M	24
966	37242120	int_24M_N17	0.162162162162162	24M	24
967	37242120	int_30M_N1	0.214285714285714	28M	28
968	37242120	int_30M_N2	0	28M	28
969	37242120	int_30M_N3	0.227272727272727	28M	28
970	37242120	int_30M_N4	0.390625	28M	28
971	37242120	int_30M_N5	0.305555555555556	28M	28
972	37242120	int_30M_N6	0.347826086956522	28M	28
973	37242120	int_30M_N7	0.273972602739726	28M	28
974	37242120	int_30M_N8	0.444444444444444	28M	28
975	37242120	int_30M_N9	0.0714285714285714	28M	28
976	37242120	int_30M_N10	0	28M	28
977	37242120	int_30M_N11	0.227272727272727	28M	28
978	37242120	int_30M_N12	0.238095238095238	28M	28
979	37242120	int_30M_N13	0.4	28M	28
980	37242120	int_30M_N14	0.1875	28M	28
981	37242120	int_30M_N15	0.421052631578947	28M	28
982	37242120	int_30M_N16	0.0666666666666667	28M	28
983	37242120	int_30M_N17	0.229166666666667	28M	28
984	37242120	int_30M_N18	0.352941176470588	28M	28
985	37242131	int_3M_N1	0.025	3M	3
986	37242131	int_3M_N2	0.0641025641025641	3M	3
987	37242131	int_3M_N3	0.0657894736842105	3M	3
988	37242131	int_3M_N4	0	3M	3
989	37242131	int_3M_N5	0.0555555555555556	3M	3
990	37242131	int_3M_N6	0.102564102564103	3M	3
991	37242131	int_3M_N7	0	3M	3
992	37242131	int_3M_N8	0.032258064516129	3M	3
993	37242131	int_3M_N9	0	3M	3
994	37242131	int_3M_N10	0.0581395348837209	3M	3
995	37242131	int_3M_N11	0.021505376344086	3M	3
996	37242131	int_3M_N12	0.0769230769230769	3M	3
997	37242131	int_3M_N13	0	3M	3
998	37242131	int_3M_N14	0.115384615384615	3M	3
999	37242131	int_3M_N15	0.0377358490566038	3M	3
1000	37242131	int_3M_N16	0.125	3M	3
1001	37242131	int_9M_N1	0.09375	9M	9
1002	37242131	int_9M_N2	0.0344827586206897	9M	9
1003	37242131	int_9M_N3	0.0714285714285714	9M	9
1004	37242131	int_9M_N4	0.4	9M	9
1005	37242131	int_9M_N5	0.0263157894736842	9M	9
1006	37242131	int_9M_N6	0.214285714285714	9M	9
1007	37242131	int_9M_N7	0.225	9M	9
1008	37242131	int_9M_N8	0.233333333333333	9M	9
1009	37242131	int_9M_N9	0.212121212121212	9M	9
1010	37242131	int_9M_N10	0.222222222222222	9M	9
1011	37242131	int_9M_N11	0.215189873417722	9M	9
1012	37242131	int_9M_N12	0.162162162162162	9M	9
1013	37242131	int_9M_N13	NA	9M	9
1014	37242131	int_9M_N14	0.120481927710843	9M	9
1015	37242131	int_9M_N15	0.36	9M	9
1016	37242131	int_9M_N16	0.186274509803922	9M	9
1017	37242131	int_15M_N1	0.413793103448276	15M	15
1018	37242131	int_15M_N2	0.35	15M	15
1019	37242131	int_15M_N3	0.181818181818182	15M	15
1020	37242131	int_15M_N4	0.153846153846154	15M	15
1021	37242131	int_15M_N5	NA	15M	15
1022	37242131	int_15M_N6	NA	15M	15
1023	37242131	int_15M_N7	0.0740740740740741	15M	15
1024	37242131	int_15M_N8	0.105263157894737	15M	15
1025	37242131	int_15M_N9	0.666666666666667	15M	15
1026	37242131	int_15M_N10	0.25	15M	15
1027	37242131	int_15M_N11	0.387096774193548	15M	15
1028	37242131	int_15M_N12	0.176470588235294	15M	15
1029	37242131	int_15M_N13	0.0689655172413793	15M	15
1030	37242131	int_15M_N14	0.296296296296296	15M	15
1031	37242131	int_15M_N15	0.131578947368421	15M	15
1032	37242131	int_15M_N16	0.75	15M	15
1033	37242131	int_24M_N1	0.268292682926829	24M	24
1034	37242131	int_24M_N2	0.520833333333333	24M	24
1035	37242131	int_24M_N3	0.304347826086957	24M	24
1036	37242131	int_24M_N4	0.260869565217391	24M	24
1037	37242131	int_24M_N5	0.285714285714286	24M	24
1038	37242131	int_24M_N6	0.5	24M	24
1039	37242131	int_24M_N7	0.32	24M	24
1040	37242131	int_24M_N8	0.36	24M	24
1041	37242131	int_24M_N9	0.318181818181818	24M	24
1042	37242131	int_24M_N10	0.566666666666667	24M	24
1043	37242131	int_24M_N11	0.380952380952381	24M	24
1044	37242131	int_24M_N12	0.678571428571429	24M	24
1045	37242131	int_24M_N13	0.295454545454545	24M	24
1046	37242131	int_24M_N14	0.631578947368421	24M	24
1047	37242131	int_24M_N16	0.545454545454545	24M	24
1048	37242131	int_24M_N17	0.324324324324324	24M	24
1049	37242131	int_30M_N1	0.0714285714285714	28M	28
1050	37242131	int_30M_N2	0.1	28M	28
1051	37242131	int_30M_N3	0.363636363636364	28M	28
1052	37242131	int_30M_N4	0.396825396825397	28M	28
1053	37242131	int_30M_N5	0.333333333333333	28M	28
1054	37242131	int_30M_N6	0.405797101449275	28M	28
1055	37242131	int_30M_N7	0.315068493150685	28M	28
1056	37242131	int_30M_N8	0.611111111111111	28M	28
1057	37242131	int_30M_N9	0.214285714285714	28M	28
1058	37242131	int_30M_N10	0.272727272727273	28M	28
1059	37242131	int_30M_N11	0.227272727272727	28M	28
1060	37242131	int_30M_N12	0.30952380952381	28M	28
1061	37242131	int_30M_N13	0.55	28M	28
1062	37242131	int_30M_N14	0.21875	28M	28
1063	37242131	int_30M_N15	0.315789473684211	28M	28
1064	37242131	int_30M_N16	0.2	28M	28
1065	37242131	int_30M_N17	0.416666666666667	28M	28
1066	37242131	int_30M_N18	0.352941176470588	28M	28
1067	37242134	int_3M_N1	0.0535714285714286	3M	3
1068	37242134	int_3M_N2	0.0303030303030303	3M	3
1069	37242134	int_3M_N3	0.123287671232877	3M	3
1070	37242134	int_3M_N4	0.104477611940299	3M	3
1071	37242134	int_3M_N5	0.0135135135135135	3M	3
1072	37242134	int_3M_N6	0.0185185185185185	3M	3
1073	37242134	int_3M_N7	0.151515151515152	3M	3
1074	37242134	int_3M_N8	0.027027027027027	3M	3
1075	37242134	int_3M_N9	0	3M	3
1076	37242134	int_3M_N10	0.129411764705882	3M	3
1077	37242134	int_3M_N11	0.0126582278481013	3M	3
1078	37242134	int_3M_N12	0.0256410256410256	3M	3
1079	37242134	int_3M_N13	0	3M	3
1080	37242134	int_3M_N14	0.0930232558139535	3M	3
1081	37242134	int_3M_N15	0.0909090909090909	3M	3
1082	37242134	int_3M_N16	0.0857142857142857	3M	3
1083	37242134	int_9M_N1	0.153061224489796	9M	9
1084	37242134	int_9M_N2	0.186046511627907	9M	9
1085	37242134	int_9M_N3	0.05	9M	9
1086	37242134	int_9M_N4	0.333333333333333	9M	9
1087	37242134	int_9M_N5	0.235294117647059	9M	9
1088	37242134	int_9M_N6	0.259259259259259	9M	9
1089	37242134	int_9M_N7	0.417910447761194	9M	9
1090	37242134	int_9M_N8	0.0833333333333333	9M	9
1091	37242134	int_9M_N9	0.170731707317073	9M	9
1092	37242134	int_9M_N10	0.153061224489796	9M	9
1093	37242134	int_9M_N11	0.128571428571429	9M	9
1094	37242134	int_9M_N12	0.157142857142857	9M	9
1095	37242134	int_9M_N13	NA	9M	9
1096	37242134	int_9M_N14	0.207792207792208	9M	9
1097	37242134	int_9M_N15	0.121951219512195	9M	9
1098	37242134	int_9M_N16	0.131578947368421	9M	9
1099	37242134	int_15M_N1	0.105263157894737	15M	15
1100	37242134	int_15M_N2	0.113636363636364	15M	15
1101	37242134	int_15M_N3	0.407407407407407	15M	15
1102	37242134	int_15M_N4	0.25	15M	15
1103	37242134	int_15M_N5	0.25	15M	15
1104	37242134	int_15M_N6	0.444444444444444	15M	15
1105	37242134	int_15M_N7	0.105263157894737	15M	15
1106	37242134	int_15M_N8	0.230769230769231	15M	15
1107	37242134	int_15M_N9	0.235294117647059	15M	15
1108	37242134	int_15M_N10	0.3	15M	15
1109	37242134	int_15M_N11	0.111111111111111	15M	15
1110	37242134	int_15M_N12	0.363636363636364	15M	15
1111	37242134	int_15M_N13	0.266666666666667	15M	15
1112	37242134	int_15M_N14	0	15M	15
1113	37242134	int_15M_N15	0.36	15M	15
1114	37242134	int_15M_N16	0.476190476190476	15M	15
1115	37242134	int_24M_N1	0.371428571428571	24M	24
1116	37242134	int_24M_N2	0.405405405405405	24M	24
1117	37242134	int_24M_N3	0.5	24M	24
1118	37242134	int_24M_N4	0.405405405405405	24M	24
1119	37242134	int_24M_N5	0.181818181818182	24M	24
1120	37242134	int_24M_N6	0.56	24M	24
1121	37242134	int_24M_N7	0.28	24M	24
1122	37242134	int_24M_N8	0.15	24M	24
1123	37242134	int_24M_N9	0.270833333333333	24M	24
1124	37242134	int_24M_N10	0.591549295774648	24M	24
1125	37242134	int_24M_N11	0.333333333333333	24M	24
1126	37242134	int_24M_N12	0.583333333333333	24M	24
1127	37242134	int_24M_N13	0.46875	24M	24
1128	37242134	int_24M_N14	0.4	24M	24
1129	37242134	int_24M_N16	0.388888888888889	24M	24
1130	37242134	int_24M_N17	0.305555555555556	24M	24
1131	37242134	int_30M_N1	0.375	28M	28
1132	37242134	int_30M_N2	0.1875	28M	28
1133	37242134	int_30M_N3	0.163636363636364	28M	28
1134	37242134	int_30M_N4	0.411764705882353	28M	28
1135	37242134	int_30M_N5	0.161290322580645	28M	28
1136	37242134	int_30M_N6	0.421052631578947	28M	28
1137	37242134	int_30M_N7	0.380952380952381	28M	28
1138	37242134	int_30M_N8	0.521739130434783	28M	28
1139	37242134	int_30M_N9	0.166666666666667	28M	28
1140	37242134	int_30M_N10	0.333333333333333	28M	28
1141	37242134	int_30M_N11	0.352941176470588	28M	28
1142	37242134	int_30M_N12	0.32	28M	28
1143	37242134	int_30M_N13	0.4375	28M	28
1144	37242134	int_30M_N14	0.3125	28M	28
1145	37242134	int_30M_N15	0.272727272727273	28M	28
1146	37242134	int_30M_N16	0.263157894736842	28M	28
1147	37242134	int_30M_N17	0.392857142857143	28M	28
1148	37242134	int_30M_N18	0.8125	28M	28
1149	37242140	int_3M_N1	0.0851063829787234	3M	3
1150	37242140	int_3M_N2	0.0769230769230769	3M	3
1151	37242140	int_3M_N3	0	3M	3
1152	37242140	int_3M_N4	0	3M	3
1153	37242140	int_3M_N5	0.0294117647058824	3M	3
1154	37242140	int_3M_N6	0.0208333333333333	3M	3
1155	37242140	int_3M_N7	0	3M	3
1156	37242140	int_3M_N8	0	3M	3
1157	37242140	int_3M_N9	NA	3M	3
1158	37242140	int_3M_N10	0.0147058823529412	3M	3
1159	37242140	int_3M_N11	0	3M	3
1160	37242140	int_3M_N12	0	3M	3
1161	37242140	int_3M_N13	0	3M	3
1162	37242140	int_3M_N14	0	3M	3
1163	37242140	int_3M_N15	0.037037037037037	3M	3
1164	37242140	int_3M_N16	0.0476190476190476	3M	3
1165	37242140	int_9M_N1	0.075	9M	9
1166	37242140	int_9M_N2	0.0930232558139535	9M	9
1167	37242140	int_9M_N3	0.1	9M	9
1168	37242140	int_9M_N4	NA	9M	9
1169	37242140	int_9M_N5	0.0357142857142857	9M	9
1170	37242140	int_9M_N6	0.107142857142857	9M	9
1171	37242140	int_9M_N7	0.253731343283582	9M	9
1172	37242140	int_9M_N8	0.1875	9M	9
1173	37242140	int_9M_N9	0.176470588235294	9M	9
1174	37242140	int_9M_N10	0.087719298245614	9M	9
1175	37242140	int_9M_N11	0.119047619047619	9M	9
1176	37242140	int_9M_N12	0	9M	9
1177	37242140	int_9M_N13	NA	9M	9
1178	37242140	int_9M_N14	0.269230769230769	9M	9
1179	37242140	int_9M_N15	0.368421052631579	9M	9
1180	37242140	int_9M_N16	0.111111111111111	9M	9
1181	37242140	int_15M_N1	0.1	15M	15
1182	37242140	int_15M_N2	0.0483870967741935	15M	15
1183	37242140	int_15M_N3	0.5	15M	15
1184	37242140	int_15M_N4	0.517241379310345	15M	15
1185	37242140	int_15M_N5	NA	15M	15
1186	37242140	int_15M_N6	0.230769230769231	15M	15
1187	37242140	int_15M_N7	NA	15M	15
1188	37242140	int_15M_N8	0.5	15M	15
1189	37242140	int_15M_N9	NA	15M	15
1190	37242140	int_15M_N10	0.25	15M	15
1191	37242140	int_15M_N11	0.259259259259259	15M	15
1192	37242140	int_15M_N12	NA	15M	15
1193	37242140	int_15M_N13	0.272727272727273	15M	15
1194	37242140	int_15M_N14	0.0625	15M	15
1195	37242140	int_15M_N15	0.555555555555556	15M	15
1196	37242140	int_15M_N16	NA	15M	15
1197	37242140	int_24M_N1	0.55	24M	24
1198	37242140	int_24M_N2	0.588235294117647	24M	24
1199	37242140	int_24M_N3	0.379310344827586	24M	24
1200	37242140	int_24M_N4	0.65	24M	24
1201	37242140	int_24M_N5	NA	24M	24
1202	37242140	int_24M_N6	0.454545454545455	24M	24
1203	37242140	int_24M_N7	0.5	24M	24
1204	37242140	int_24M_N8	NA	24M	24
1205	37242140	int_24M_N9	NA	24M	24
1206	37242140	int_24M_N10	0.522388059701492	24M	24
1207	37242140	int_24M_N11	0.181818181818182	24M	24
1208	37242140	int_24M_N12	NA	24M	24
1209	37242140	int_24M_N13	0.473684210526316	24M	24
1210	37242140	int_24M_N14	0.363636363636364	24M	24
1211	37242140	int_24M_N16	0.272727272727273	24M	24
1212	37242140	int_24M_N17	0.258064516129032	24M	24
1213	37242140	int_30M_N1	0.363636363636364	28M	28
1214	37242140	int_30M_N2	0.347826086956522	28M	28
1215	37242140	int_30M_N3	0.157894736842105	28M	28
1216	37242140	int_30M_N4	0.421052631578947	28M	28
1217	37242140	int_30M_N5	0.173913043478261	28M	28
1218	37242140	int_30M_N6	0.545454545454545	28M	28
1219	37242140	int_30M_N7	0.51219512195122	28M	28
1220	37242140	int_30M_N8	0.6	28M	28
1221	37242140	int_30M_N9	NA	28M	28
1222	37242140	int_30M_N10	NA	28M	28
1223	37242140	int_30M_N11	0.4	28M	28
1224	37242140	int_30M_N12	0.375	28M	28
1225	37242140	int_30M_N13	0.428571428571429	28M	28
1226	37242140	int_30M_N14	0.5	28M	28
1227	37242140	int_30M_N15	0.105263157894737	28M	28
1228	37242140	int_30M_N16	0.416666666666667	28M	28
1229	37242140	int_30M_N17	0.692307692307692	28M	28
1230	37242140	int_30M_N18	0.714285714285714	28M	28
1231	37242149	int_3M_N1	0.148936170212766	3M	3
1232	37242149	int_3M_N2	0.0512820512820513	3M	3
1233	37242149	int_3M_N3	0.0377358490566038	3M	3
1234	37242149	int_3M_N4	0.0555555555555556	3M	3
1235	37242149	int_3M_N5	0.147058823529412	3M	3
1236	37242149	int_3M_N6	0.0208333333333333	3M	3
1237	37242149	int_3M_N7	0	3M	3
1238	37242149	int_3M_N8	0	3M	3
1239	37242149	int_3M_N9	NA	3M	3
1240	37242149	int_3M_N10	0.102941176470588	3M	3
1241	37242149	int_3M_N11	0.0645161290322581	3M	3
1242	37242149	int_3M_N12	0.175438596491228	3M	3
1243	37242149	int_3M_N13	0	3M	3
1244	37242149	int_3M_N14	0.123076923076923	3M	3
1245	37242149	int_3M_N15	0.111111111111111	3M	3
1246	37242149	int_3M_N16	0.0476190476190476	3M	3
1247	37242149	int_9M_N1	0.15	9M	9
1248	37242149	int_9M_N2	0.232558139534884	9M	9
1249	37242149	int_9M_N3	0.18	9M	9
1250	37242149	int_9M_N4	NA	9M	9
1251	37242149	int_9M_N5	0.178571428571429	9M	9
1252	37242149	int_9M_N6	0.357142857142857	9M	9
1253	37242149	int_9M_N7	0.358208955223881	9M	9
1254	37242149	int_9M_N8	0.3125	9M	9
1255	37242149	int_9M_N9	0.441176470588235	9M	9
1256	37242149	int_9M_N10	0.131578947368421	9M	9
1257	37242149	int_9M_N11	0.19047619047619	9M	9
1258	37242149	int_9M_N12	0.314285714285714	9M	9
1259	37242149	int_9M_N13	NA	9M	9
1260	37242149	int_9M_N14	0.269230769230769	9M	9
1261	37242149	int_9M_N15	0.789473684210526	9M	9
1262	37242149	int_9M_N16	0.133333333333333	9M	9
1263	37242149	int_15M_N1	0.5	15M	15
1264	37242149	int_15M_N2	0.258064516129032	15M	15
1265	37242149	int_15M_N3	0.916666666666667	15M	15
1266	37242149	int_15M_N4	0.379310344827586	15M	15
1267	37242149	int_15M_N5	NA	15M	15
1268	37242149	int_15M_N6	0.307692307692308	15M	15
1269	37242149	int_15M_N7	NA	15M	15
1270	37242149	int_15M_N8	0.416666666666667	15M	15
1271	37242149	int_15M_N9	NA	15M	15
1272	37242149	int_15M_N10	0.333333333333333	15M	15
1273	37242149	int_15M_N11	0.37037037037037	15M	15
1274	37242149	int_15M_N12	NA	15M	15
1275	37242149	int_15M_N13	0.409090909090909	15M	15
1276	37242149	int_15M_N14	0.3125	15M	15
1277	37242149	int_15M_N15	0.333333333333333	15M	15
1278	37242149	int_15M_N16	NA	15M	15
1279	37242149	int_24M_N1	0.55	24M	24
1280	37242149	int_24M_N2	0.764705882352941	24M	24
1281	37242149	int_24M_N3	0.6	24M	24
1282	37242149	int_24M_N4	0.65	24M	24
1283	37242149	int_24M_N5	NA	24M	24
1284	37242149	int_24M_N6	0.454545454545455	24M	24
1285	37242149	int_24M_N7	0.5	24M	24
1286	37242149	int_24M_N8	NA	24M	24
1287	37242149	int_24M_N9	NA	24M	24
1288	37242149	int_24M_N10	0.462686567164179	24M	24
1289	37242149	int_24M_N11	0.454545454545455	24M	24
1290	37242149	int_24M_N12	NA	24M	24
1291	37242149	int_24M_N13	0.526315789473684	24M	24
1292	37242149	int_24M_N14	0.454545454545455	24M	24
1293	37242149	int_24M_N16	0.272727272727273	24M	24
1294	37242149	int_24M_N17	0.483870967741935	24M	24
1295	37242149	int_30M_N1	0.454545454545455	28M	28
1296	37242149	int_30M_N2	0.391304347826087	28M	28
1297	37242149	int_30M_N3	0.184210526315789	28M	28
1298	37242149	int_30M_N4	0.526315789473684	28M	28
1299	37242149	int_30M_N5	0.130434782608696	28M	28
1300	37242149	int_30M_N6	0.545454545454545	28M	28
1301	37242149	int_30M_N7	0.51219512195122	28M	28
1302	37242149	int_30M_N8	0.6	28M	28
1303	37242149	int_30M_N9	NA	28M	28
1304	37242149	int_30M_N10	NA	28M	28
1305	37242149	int_30M_N11	0.6	28M	28
1306	37242149	int_30M_N12	0.375	28M	28
1307	37242149	int_30M_N13	0.642857142857143	28M	28
1308	37242149	int_30M_N14	0.5	28M	28
1309	37242149	int_30M_N15	0.368421052631579	28M	28
1310	37242149	int_30M_N16	0.416666666666667	28M	28
1311	37242149	int_30M_N17	0.692307692307692	28M	28
1312	37242149	int_30M_N18	0.714285714285714	28M	28
1313	37242154	int_3M_N1	0.0212765957446809	3M	3
1314	37242154	int_3M_N2	0.0512820512820513	3M	3
1315	37242154	int_3M_N3	0.0377358490566038	3M	3
1316	37242154	int_3M_N4	0.0555555555555556	3M	3
1317	37242154	int_3M_N5	0.102941176470588	3M	3
1318	37242154	int_3M_N6	0	3M	3
1319	37242154	int_3M_N7	0	3M	3
1320	37242154	int_3M_N8	0	3M	3
1321	37242154	int_3M_N9	NA	3M	3
1322	37242154	int_3M_N10	0.0882352941176471	3M	3
1323	37242154	int_3M_N11	0.032258064516129	3M	3
1324	37242154	int_3M_N12	0	3M	3
1325	37242154	int_3M_N13	0.0714285714285714	3M	3
1326	37242154	int_3M_N14	0.123076923076923	3M	3
1327	37242154	int_3M_N15	0.0987654320987654	3M	3
1328	37242154	int_3M_N16	0.0952380952380952	3M	3
1329	37242154	int_9M_N1	0.1	9M	9
1330	37242154	int_9M_N2	0.0697674418604651	9M	9
1331	37242154	int_9M_N3	0.28	9M	9
1332	37242154	int_9M_N4	NA	9M	9
1333	37242154	int_9M_N5	0.107142857142857	9M	9
1334	37242154	int_9M_N6	0.428571428571429	9M	9
1335	37242154	int_9M_N7	0.298507462686567	9M	9
1336	37242154	int_9M_N8	0.375	9M	9
1337	37242154	int_9M_N9	0.352941176470588	9M	9
1338	37242154	int_9M_N10	0.219298245614035	9M	9
1339	37242154	int_9M_N11	0.214285714285714	9M	9
1340	37242154	int_9M_N12	0.2	9M	9
1341	37242154	int_9M_N13	NA	9M	9
1342	37242154	int_9M_N14	0.269230769230769	9M	9
1343	37242154	int_9M_N15	0.263157894736842	9M	9
1344	37242154	int_9M_N16	0.0666666666666667	9M	9
1345	37242154	int_15M_N1	0.4	15M	15
1346	37242154	int_15M_N2	0.274193548387097	15M	15
1347	37242154	int_15M_N3	0.833333333333333	15M	15
1348	37242154	int_15M_N4	0.344827586206897	15M	15
1349	37242154	int_15M_N5	NA	15M	15
1350	37242154	int_15M_N6	0.384615384615385	15M	15
1351	37242154	int_15M_N7	NA	15M	15
1352	37242154	int_15M_N8	0.416666666666667	15M	15
1353	37242154	int_15M_N9	NA	15M	15
1354	37242154	int_15M_N10	0.333333333333333	15M	15
1355	37242154	int_15M_N11	0.333333333333333	15M	15
1356	37242154	int_15M_N12	NA	15M	15
1357	37242154	int_15M_N13	0.545454545454545	15M	15
1358	37242154	int_15M_N14	0.0625	15M	15
1359	37242154	int_15M_N15	0.407407407407407	15M	15
1360	37242154	int_15M_N16	NA	15M	15
1361	37242154	int_24M_N1	0.45	24M	24
1362	37242154	int_24M_N2	0.705882352941177	24M	24
1363	37242154	int_24M_N3	0.5	24M	24
1364	37242154	int_24M_N4	0.7	24M	24
1365	37242154	int_24M_N5	NA	24M	24
1366	37242154	int_24M_N6	0.5	24M	24
1367	37242154	int_24M_N7	0.5	24M	24
1368	37242154	int_24M_N8	NA	24M	24
1369	37242154	int_24M_N9	NA	24M	24
1370	37242154	int_24M_N10	0.507462686567164	24M	24
1371	37242154	int_24M_N11	0.181818181818182	24M	24
1372	37242154	int_24M_N12	NA	24M	24
1373	37242154	int_24M_N13	0.473684210526316	24M	24
1374	37242154	int_24M_N14	0.5	24M	24
1375	37242154	int_24M_N16	0.272727272727273	24M	24
1376	37242154	int_24M_N17	0.419354838709677	24M	24
1377	37242154	int_30M_N1	0.333333333333333	28M	28
1378	37242154	int_30M_N2	0.304347826086957	28M	28
1379	37242154	int_30M_N3	0.157894736842105	28M	28
1380	37242154	int_30M_N4	0.491228070175439	28M	28
1381	37242154	int_30M_N5	0.130434782608696	28M	28
1382	37242154	int_30M_N6	0.5	28M	28
1383	37242154	int_30M_N7	0.414634146341463	28M	28
1384	37242154	int_30M_N8	0.65	28M	28
1385	37242154	int_30M_N9	NA	28M	28
1386	37242154	int_30M_N10	NA	28M	28
1387	37242154	int_30M_N11	0.6	28M	28
1388	37242154	int_30M_N12	0.375	28M	28
1389	37242154	int_30M_N13	0.642857142857143	28M	28
1390	37242154	int_30M_N14	0.522727272727273	28M	28
1391	37242154	int_30M_N15	0.105263157894737	28M	28
1392	37242154	int_30M_N16	0.5	28M	28
1393	37242154	int_30M_N17	0.923076923076923	28M	28
1394	37242154	int_30M_N18	0.428571428571429	28M	28
1395	37242157	int_3M_N1	0.148936170212766	3M	3
1396	37242157	int_3M_N2	0.0526315789473684	3M	3
1397	37242157	int_3M_N3	0.207547169811321	3M	3
1398	37242157	int_3M_N4	0.0462962962962963	3M	3
1399	37242157	int_3M_N5	0.220588235294118	3M	3
1400	37242157	int_3M_N6	0.0416666666666667	3M	3
1401	37242157	int_3M_N7	0.176470588235294	3M	3
1402	37242157	int_3M_N8	0	3M	3
1403	37242157	int_3M_N9	NA	3M	3
1404	37242157	int_3M_N10	0.0294117647058824	3M	3
1405	37242157	int_3M_N11	0.0483870967741935	3M	3
1406	37242157	int_3M_N12	0.0175438596491228	3M	3
1407	37242157	int_3M_N13	0.107142857142857	3M	3
1408	37242157	int_3M_N14	0.123076923076923	3M	3
1409	37242157	int_3M_N15	0.0246913580246914	3M	3
1410	37242157	int_3M_N16	0.119047619047619	3M	3
1411	37242157	int_9M_N1	0.1625	9M	9
1412	37242157	int_9M_N2	0.186046511627907	9M	9
1413	37242157	int_9M_N3	0.38	9M	9
1414	37242157	int_9M_N4	NA	9M	9
1415	37242157	int_9M_N5	0.0714285714285714	9M	9
1416	37242157	int_9M_N6	0.428571428571429	9M	9
1417	37242157	int_9M_N7	0.328358208955224	9M	9
1418	37242157	int_9M_N8	0.25	9M	9
1419	37242157	int_9M_N9	0.352941176470588	9M	9
1420	37242157	int_9M_N10	0.263157894736842	9M	9
1421	37242157	int_9M_N11	0.285714285714286	9M	9
1422	37242157	int_9M_N12	0.285714285714286	9M	9
1423	37242157	int_9M_N13	NA	9M	9
1424	37242157	int_9M_N14	0.288461538461538	9M	9
1425	37242157	int_9M_N15	0.368421052631579	9M	9
1426	37242157	int_9M_N16	0.222222222222222	9M	9
1427	37242157	int_15M_N1	0.1	15M	15
1428	37242157	int_15M_N2	0.229508196721311	15M	15
1429	37242157	int_15M_N3	0.416666666666667	15M	15
1430	37242157	int_15M_N4	0.413793103448276	15M	15
1431	37242157	int_15M_N5	NA	15M	15
1432	37242157	int_15M_N6	0.307692307692308	15M	15
1433	37242157	int_15M_N7	NA	15M	15
1434	37242157	int_15M_N8	0.666666666666667	15M	15
1435	37242157	int_15M_N9	NA	15M	15
1436	37242157	int_15M_N10	0.416666666666667	15M	15
1437	37242157	int_15M_N11	0.333333333333333	15M	15
1438	37242157	int_15M_N12	NA	15M	15
1439	37242157	int_15M_N13	0.454545454545455	15M	15
1440	37242157	int_15M_N14	0	15M	15
1441	37242157	int_15M_N15	0.37037037037037	15M	15
1442	37242157	int_15M_N16	NA	15M	15
1443	37242157	int_24M_N1	0.55	24M	24
1444	37242157	int_24M_N2	0.764705882352941	24M	24
1445	37242157	int_24M_N3	0.533333333333333	24M	24
1446	37242157	int_24M_N4	0.65	24M	24
1447	37242157	int_24M_N5	NA	24M	24
1448	37242157	int_24M_N6	0.5	24M	24
1449	37242157	int_24M_N7	0.5	24M	24
1450	37242157	int_24M_N8	NA	24M	24
1451	37242157	int_24M_N9	NA	24M	24
1452	37242157	int_24M_N10	0.552238805970149	24M	24
1453	37242157	int_24M_N11	0.454545454545455	24M	24
1454	37242157	int_24M_N12	NA	24M	24
1455	37242157	int_24M_N13	0.526315789473684	24M	24
1456	37242157	int_24M_N14	0.5	24M	24
1457	37242157	int_24M_N16	0.272727272727273	24M	24
1458	37242157	int_24M_N17	0.451612903225806	24M	24
1459	37242157	int_30M_N1	0.636363636363636	28M	28
1460	37242157	int_30M_N2	0.217391304347826	28M	28
1461	37242157	int_30M_N3	0.210526315789474	28M	28
1462	37242157	int_30M_N4	0.456140350877193	28M	28
1463	37242157	int_30M_N5	0.130434782608696	28M	28
1464	37242157	int_30M_N6	0.545454545454545	28M	28
1465	37242157	int_30M_N7	0.51219512195122	28M	28
1466	37242157	int_30M_N8	0.75	28M	28
1467	37242157	int_30M_N9	NA	28M	28
1468	37242157	int_30M_N10	NA	28M	28
1469	37242157	int_30M_N11	0.6	28M	28
1470	37242157	int_30M_N12	0.425	28M	28
1471	37242157	int_30M_N13	0.428571428571429	28M	28
1472	37242157	int_30M_N14	0.477272727272727	28M	28
1473	37242157	int_30M_N15	0.105263157894737	28M	28
1474	37242157	int_30M_N16	0.416666666666667	28M	28
1475	37242157	int_30M_N17	0.923076923076923	28M	28
1476	37242157	int_30M_N18	0.714285714285714	28M	28
1477	37242160	int_3M_N1	0.0638297872340425	3M	3
1478	37242160	int_3M_N2	0.0256410256410256	3M	3
1479	37242160	int_3M_N3	0	3M	3
1480	37242160	int_3M_N4	0.0185185185185185	3M	3
1481	37242160	int_3M_N5	0	3M	3
1482	37242160	int_3M_N6	0	3M	3
1483	37242160	int_3M_N7	0	3M	3
1484	37242160	int_3M_N8	0	3M	3
1485	37242160	int_3M_N9	NA	3M	3
1486	37242160	int_3M_N10	0	3M	3
1487	37242160	int_3M_N11	0.0161290322580645	3M	3
1488	37242160	int_3M_N12	0.0701754385964912	3M	3
1489	37242160	int_3M_N13	0	3M	3
1490	37242160	int_3M_N14	0.0615384615384615	3M	3
1491	37242160	int_3M_N15	0.0246913580246914	3M	3
1492	37242160	int_3M_N16	0.0714285714285714	3M	3
1493	37242160	int_9M_N1	0.0875	9M	9
1494	37242160	int_9M_N2	0.162790697674419	9M	9
1495	37242160	int_9M_N3	0.04	9M	9
1496	37242160	int_9M_N4	NA	9M	9
1497	37242160	int_9M_N5	0.285714285714286	9M	9
1498	37242160	int_9M_N6	0.178571428571429	9M	9
1499	37242160	int_9M_N7	0.0447761194029851	9M	9
1500	37242160	int_9M_N8	0	9M	9
1501	37242160	int_9M_N9	0.0882352941176471	9M	9
1502	37242160	int_9M_N10	0	9M	9
1503	37242160	int_9M_N11	0	9M	9
1504	37242160	int_9M_N12	0.147058823529412	9M	9
1505	37242160	int_9M_N13	NA	9M	9
1506	37242160	int_9M_N14	0.0961538461538462	9M	9
1507	37242160	int_9M_N15	0.315789473684211	9M	9
1508	37242160	int_9M_N16	0.0222222222222222	9M	9
1509	37242160	int_15M_N1	0.1	15M	15
1510	37242160	int_15M_N2	0.032258064516129	15M	15
1511	37242160	int_15M_N3	0.416666666666667	15M	15
1512	37242160	int_15M_N4	0.275862068965517	15M	15
1513	37242160	int_15M_N5	NA	15M	15
1514	37242160	int_15M_N6	0.0769230769230769	15M	15
1515	37242160	int_15M_N7	NA	15M	15
1516	37242160	int_15M_N8	0.0833333333333333	15M	15
1517	37242160	int_15M_N9	NA	15M	15
1518	37242160	int_15M_N10	0.25	15M	15
1519	37242160	int_15M_N11	0.111111111111111	15M	15
1520	37242160	int_15M_N12	NA	15M	15
1521	37242160	int_15M_N13	0.0454545454545455	15M	15
1522	37242160	int_15M_N14	0	15M	15
1523	37242160	int_15M_N15	0.222222222222222	15M	15
1524	37242160	int_15M_N16	NA	15M	15
1525	37242160	int_24M_N1	0.55	24M	24
1526	37242160	int_24M_N2	0.470588235294118	24M	24
1527	37242160	int_24M_N3	0.2	24M	24
1528	37242160	int_24M_N4	0.6	24M	24
1529	37242160	int_24M_N5	NA	24M	24
1530	37242160	int_24M_N6	0.318181818181818	24M	24
1531	37242160	int_24M_N7	0.5	24M	24
1532	37242160	int_24M_N8	NA	24M	24
1533	37242160	int_24M_N9	NA	24M	24
1534	37242160	int_24M_N10	0.402985074626866	24M	24
1535	37242160	int_24M_N11	0.181818181818182	24M	24
1536	37242160	int_24M_N12	NA	24M	24
1537	37242160	int_24M_N13	0.210526315789474	24M	24
1538	37242160	int_24M_N14	0.363636363636364	24M	24
1539	37242160	int_24M_N16	0.272727272727273	24M	24
1540	37242160	int_24M_N17	0.193548387096774	24M	24
1541	37242160	int_30M_N1	0.363636363636364	28M	28
1542	37242160	int_30M_N2	0.130434782608696	28M	28
1543	37242160	int_30M_N3	0.162162162162162	28M	28
1544	37242160	int_30M_N4	0.43859649122807	28M	28
1545	37242160	int_30M_N5	0.0869565217391304	28M	28
1546	37242160	int_30M_N6	0.5	28M	28
1547	37242160	int_30M_N7	0.390243902439024	28M	28
1548	37242160	int_30M_N8	0.526315789473684	28M	28
1549	37242160	int_30M_N9	NA	28M	28
1550	37242160	int_30M_N10	NA	28M	28
1551	37242160	int_30M_N11	0.5	28M	28
1552	37242160	int_30M_N12	0.35	28M	28
1553	37242160	int_30M_N13	0.571428571428571	28M	28
1554	37242160	int_30M_N14	0.477272727272727	28M	28
1555	37242160	int_30M_N15	0.210526315789474	28M	28
1556	37242160	int_30M_N16	0.333333333333333	28M	28
1557	37242160	int_30M_N17	0.615384615384615	28M	28
1558	37242160	int_30M_N18	0.5	28M	28
1559	37242162	int_3M_N1	0.0638297872340425	3M	3
1560	37242162	int_3M_N2	0.0256410256410256	3M	3
1561	37242162	int_3M_N3	0.0754716981132075	3M	3
1562	37242162	int_3M_N4	0	3M	3
1563	37242162	int_3M_N5	0	3M	3
1564	37242162	int_3M_N6	0	3M	3
1565	37242162	int_3M_N7	0.147058823529412	3M	3
1566	37242162	int_3M_N8	0	3M	3
1567	37242162	int_3M_N9	NA	3M	3
1568	37242162	int_3M_N10	0	3M	3
1569	37242162	int_3M_N11	0	3M	3
1570	37242162	int_3M_N12	0	3M	3
1571	37242162	int_3M_N13	0	3M	3
1572	37242162	int_3M_N14	0	3M	3
1573	37242162	int_3M_N15	0.0123456790123457	3M	3
1574	37242162	int_3M_N16	0	3M	3
1575	37242162	int_9M_N1	0.0632911392405063	9M	9
1576	37242162	int_9M_N2	0.0697674418604651	9M	9
1577	37242162	int_9M_N3	0.14	9M	9
1578	37242162	int_9M_N4	NA	9M	9
1579	37242162	int_9M_N5	0.214285714285714	9M	9
1580	37242162	int_9M_N6	0.25	9M	9
1581	37242162	int_9M_N7	0.119402985074627	9M	9
1582	37242162	int_9M_N8	0	9M	9
1583	37242162	int_9M_N9	0.205882352941176	9M	9
1584	37242162	int_9M_N10	0	9M	9
1585	37242162	int_9M_N11	0.0238095238095238	9M	9
1586	37242162	int_9M_N12	0.0857142857142857	9M	9
1587	37242162	int_9M_N13	NA	9M	9
1588	37242162	int_9M_N14	0.153846153846154	9M	9
1589	37242162	int_9M_N15	0.421052631578947	9M	9
1590	37242162	int_9M_N16	0.0444444444444444	9M	9
1591	37242162	int_15M_N1	0.4	15M	15
1592	37242162	int_15M_N2	0.193548387096774	15M	15
1593	37242162	int_15M_N3	0.166666666666667	15M	15
1594	37242162	int_15M_N4	0.172413793103448	15M	15
1595	37242162	int_15M_N5	NA	15M	15
1596	37242162	int_15M_N6	0	15M	15
1597	37242162	int_15M_N7	NA	15M	15
1598	37242162	int_15M_N8	0.25	15M	15
1599	37242162	int_15M_N9	NA	15M	15
1600	37242162	int_15M_N10	0.333333333333333	15M	15
1601	37242162	int_15M_N11	0.0740740740740741	15M	15
1602	37242162	int_15M_N12	NA	15M	15
1603	37242162	int_15M_N13	0	15M	15
1604	37242162	int_15M_N14	0.0625	15M	15
1605	37242162	int_15M_N15	0.296296296296296	15M	15
1606	37242162	int_15M_N16	NA	15M	15
1607	37242162	int_24M_N1	0.55	24M	24
1608	37242162	int_24M_N2	0.352941176470588	24M	24
1609	37242162	int_24M_N3	0.266666666666667	24M	24
1610	37242162	int_24M_N4	0.6	24M	24
1611	37242162	int_24M_N5	NA	24M	24
1612	37242162	int_24M_N6	0.5	24M	24
1613	37242162	int_24M_N7	0.5	24M	24
1614	37242162	int_24M_N8	NA	24M	24
1615	37242162	int_24M_N9	NA	24M	24
1616	37242162	int_24M_N10	0.432835820895522	24M	24
1617	37242162	int_24M_N11	0.181818181818182	24M	24
1618	37242162	int_24M_N12	NA	24M	24
1619	37242162	int_24M_N13	0.368421052631579	24M	24
1620	37242162	int_24M_N14	0.454545454545455	24M	24
1621	37242162	int_24M_N16	0.272727272727273	24M	24
1622	37242162	int_24M_N17	0.193548387096774	24M	24
1623	37242162	int_30M_N1	0.393939393939394	28M	28
1624	37242162	int_30M_N2	0.173913043478261	28M	28
1625	37242162	int_30M_N3	0.157894736842105	28M	28
1626	37242162	int_30M_N4	0.385964912280702	28M	28
1627	37242162	int_30M_N5	0.130434782608696	28M	28
1628	37242162	int_30M_N6	0.5	28M	28
1629	37242162	int_30M_N7	0.51219512195122	28M	28
1630	37242162	int_30M_N8	0.6	28M	28
1631	37242162	int_30M_N9	NA	28M	28
1632	37242162	int_30M_N10	NA	28M	28
1633	37242162	int_30M_N11	0.6	28M	28
1634	37242162	int_30M_N12	0.375	28M	28
1635	37242162	int_30M_N13	0.642857142857143	28M	28
1636	37242162	int_30M_N14	0.477272727272727	28M	28
1637	37242162	int_30M_N15	0.105263157894737	28M	28
1638	37242162	int_30M_N16	0.416666666666667	28M	28
1639	37242162	int_30M_N17	0.692307692307692	28M	28
1640	37242162	int_30M_N18	0.714285714285714	28M	28
1641	37242164	int_3M_N1	0.0212765957446809	3M	3
1642	37242164	int_3M_N2	0	3M	3
1643	37242164	int_3M_N3	0.0943396226415094	3M	3
1644	37242164	int_3M_N4	0.0648148148148148	3M	3
1645	37242164	int_3M_N5	0.0441176470588235	3M	3
1646	37242164	int_3M_N6	0.0208333333333333	3M	3
1647	37242164	int_3M_N7	0	3M	3
1648	37242164	int_3M_N8	0	3M	3
1649	37242164	int_3M_N9	NA	3M	3
1650	37242164	int_3M_N10	0	3M	3
1651	37242164	int_3M_N11	0.0161290322580645	3M	3
1652	37242164	int_3M_N12	0.0701754385964912	3M	3
1653	37242164	int_3M_N13	0	3M	3
1654	37242164	int_3M_N14	0	3M	3
1655	37242164	int_3M_N15	0	3M	3
1656	37242164	int_3M_N16	0	3M	3
1657	37242164	int_9M_N1	0.15	9M	9
1658	37242164	int_9M_N2	0.13953488372093	9M	9
1659	37242164	int_9M_N3	0.14	9M	9
1660	37242164	int_9M_N4	NA	9M	9
1661	37242164	int_9M_N5	0.148148148148148	9M	9
1662	37242164	int_9M_N6	0.25	9M	9
1663	37242164	int_9M_N7	0.328358208955224	9M	9
1664	37242164	int_9M_N8	0.0625	9M	9
1665	37242164	int_9M_N9	0.176470588235294	9M	9
1666	37242164	int_9M_N10	0.105263157894737	9M	9
1667	37242164	int_9M_N11	0.119047619047619	9M	9
1668	37242164	int_9M_N12	0.285714285714286	9M	9
1669	37242164	int_9M_N13	NA	9M	9
1670	37242164	int_9M_N14	0.115384615384615	9M	9
1671	37242164	int_9M_N15	0.684210526315789	9M	9
1672	37242164	int_9M_N16	0.0888888888888889	9M	9
1673	37242164	int_15M_N1	0.4	15M	15
1674	37242164	int_15M_N2	0.290322580645161	15M	15
1675	37242164	int_15M_N3	0.583333333333333	15M	15
1676	37242164	int_15M_N4	0.413793103448276	15M	15
1677	37242164	int_15M_N5	NA	15M	15
1678	37242164	int_15M_N6	0.384615384615385	15M	15
1679	37242164	int_15M_N7	NA	15M	15
1680	37242164	int_15M_N8	0.333333333333333	15M	15
1681	37242164	int_15M_N9	NA	15M	15
1682	37242164	int_15M_N10	0.166666666666667	15M	15
1683	37242164	int_15M_N11	0.333333333333333	15M	15
1684	37242164	int_15M_N12	NA	15M	15
1685	37242164	int_15M_N13	0.136363636363636	15M	15
1686	37242164	int_15M_N14	0.0625	15M	15
1687	37242164	int_15M_N15	0.407407407407407	15M	15
1688	37242164	int_15M_N16	NA	15M	15
1689	37242164	int_24M_N1	0.55	24M	24
1690	37242164	int_24M_N2	0.705882352941177	24M	24
1691	37242164	int_24M_N3	0.266666666666667	24M	24
1692	37242164	int_24M_N4	0.7	24M	24
1693	37242164	int_24M_N5	NA	24M	24
1694	37242164	int_24M_N6	0.5	24M	24
1695	37242164	int_24M_N7	0.5	24M	24
1696	37242164	int_24M_N8	NA	24M	24
1697	37242164	int_24M_N9	NA	24M	24
1698	37242164	int_24M_N10	0.432835820895522	24M	24
1699	37242164	int_24M_N11	0.181818181818182	24M	24
1700	37242164	int_24M_N12	NA	24M	24
1701	37242164	int_24M_N13	0.421052631578947	24M	24
1702	37242164	int_24M_N14	0.5	24M	24
1703	37242164	int_24M_N16	0.272727272727273	24M	24
1704	37242164	int_24M_N17	0.258064516129032	24M	24
1705	37242164	int_30M_N1	0.375	28M	28
1706	37242164	int_30M_N2	0.173913043478261	28M	28
1707	37242164	int_30M_N3	0.210526315789474	28M	28
1708	37242164	int_30M_N4	0.482142857142857	28M	28
1709	37242164	int_30M_N5	0.130434782608696	28M	28
1710	37242164	int_30M_N6	0.545454545454545	28M	28
1711	37242164	int_30M_N7	0.365853658536585	28M	28
1712	37242164	int_30M_N8	0.65	28M	28
1713	37242164	int_30M_N9	NA	28M	28
1714	37242164	int_30M_N10	NA	28M	28
1715	37242164	int_30M_N11	0.6	28M	28
1716	37242164	int_30M_N12	0.35	28M	28
1717	37242164	int_30M_N13	0.642857142857143	28M	28
1718	37242164	int_30M_N14	0.477272727272727	28M	28
1719	37242164	int_30M_N15	0.105263157894737	28M	28
1720	37242164	int_30M_N16	0.416666666666667	28M	28
1721	37242164	int_30M_N17	0.615384615384615	28M	28
1722	37242164	int_30M_N18	0.428571428571429	28M	28
1723	37242173	int_3M_N1	0.25531914893617	3M	3
1724	37242173	int_3M_N2	0.0256410256410256	3M	3
1725	37242173	int_3M_N3	0.0943396226415094	3M	3
1726	37242173	int_3M_N4	0.0833333333333333	3M	3
1727	37242173	int_3M_N5	0.0441176470588235	3M	3
1728	37242173	int_3M_N6	0.104166666666667	3M	3
1729	37242173	int_3M_N7	0.117647058823529	3M	3
1730	37242173	int_3M_N8	0.0384615384615385	3M	3
1731	37242173	int_3M_N9	NA	3M	3
1732	37242173	int_3M_N10	0.0294117647058824	3M	3
1733	37242173	int_3M_N11	0.0161290322580645	3M	3
1734	37242173	int_3M_N12	0.0350877192982456	3M	3
1735	37242173	int_3M_N13	0.107142857142857	3M	3
1736	37242173	int_3M_N14	0.107692307692308	3M	3
1737	37242173	int_3M_N15	0.111111111111111	3M	3
1738	37242173	int_3M_N16	0.142857142857143	3M	3
1739	37242173	int_9M_N1	0.1625	9M	9
1740	37242173	int_9M_N2	0.209302325581395	9M	9
1741	37242173	int_9M_N3	0.46	9M	9
1742	37242173	int_9M_N4	NA	9M	9
1743	37242173	int_9M_N5	0.214285714285714	9M	9
1744	37242173	int_9M_N6	0.392857142857143	9M	9
1745	37242173	int_9M_N7	0.417910447761194	9M	9
1746	37242173	int_9M_N8	0.375	9M	9
1747	37242173	int_9M_N9	0.264705882352941	9M	9
1748	37242173	int_9M_N10	0.333333333333333	9M	9
1749	37242173	int_9M_N11	0.0952380952380952	9M	9
1750	37242173	int_9M_N12	0.371428571428571	9M	9
1751	37242173	int_9M_N13	NA	9M	9
1752	37242173	int_9M_N14	0.442307692307692	9M	9
1753	37242173	int_9M_N15	0.631578947368421	9M	9
1754	37242173	int_9M_N16	0.111111111111111	9M	9
1755	37242173	int_15M_N1	0.5	15M	15
1756	37242173	int_15M_N2	0.17741935483871	15M	15
1757	37242173	int_15M_N3	0.75	15M	15
1758	37242173	int_15M_N4	0.517241379310345	15M	15
1759	37242173	int_15M_N5	NA	15M	15
1760	37242173	int_15M_N6	0.615384615384615	15M	15
1761	37242173	int_15M_N7	NA	15M	15
1762	37242173	int_15M_N8	0.5	15M	15
1763	37242173	int_15M_N9	NA	15M	15
1764	37242173	int_15M_N10	0.25	15M	15
1765	37242173	int_15M_N11	0.37037037037037	15M	15
1766	37242173	int_15M_N12	NA	15M	15
1767	37242173	int_15M_N13	0.454545454545455	15M	15
1768	37242173	int_15M_N14	0.3125	15M	15
1769	37242173	int_15M_N15	0.37037037037037	15M	15
1770	37242173	int_15M_N16	NA	15M	15
1771	37242173	int_24M_N1	0.55	24M	24
1772	37242173	int_24M_N2	0.764705882352941	24M	24
1773	37242173	int_24M_N3	0.6	24M	24
1774	37242173	int_24M_N4	0.7	24M	24
1775	37242173	int_24M_N5	NA	24M	24
1776	37242173	int_24M_N6	0.590909090909091	24M	24
1777	37242173	int_24M_N7	0.5	24M	24
1778	37242173	int_24M_N8	NA	24M	24
1779	37242173	int_24M_N9	NA	24M	24
1780	37242173	int_24M_N10	0.417910447761194	24M	24
1781	37242173	int_24M_N11	0.454545454545455	24M	24
1782	37242173	int_24M_N12	NA	24M	24
1783	37242173	int_24M_N13	0.526315789473684	24M	24
1784	37242173	int_24M_N14	0.590909090909091	24M	24
1785	37242173	int_24M_N16	0.272727272727273	24M	24
1786	37242173	int_24M_N17	0.419354838709677	24M	24
1787	37242173	int_30M_N1	0.454545454545455	28M	28
1788	37242173	int_30M_N2	0.347826086956522	28M	28
1789	37242173	int_30M_N3	0.184210526315789	28M	28
1790	37242173	int_30M_N4	0.526315789473684	28M	28
1791	37242173	int_30M_N5	0.130434782608696	28M	28
1792	37242173	int_30M_N6	0.545454545454545	28M	28
1793	37242173	int_30M_N7	0.463414634146341	28M	28
1794	37242173	int_30M_N8	0.65	28M	28
1795	37242173	int_30M_N9	NA	28M	28
1796	37242173	int_30M_N10	NA	28M	28
1797	37242173	int_30M_N11	0.6	28M	28
1798	37242173	int_30M_N12	0.384615384615385	28M	28
1799	37242173	int_30M_N13	0.642857142857143	28M	28
1800	37242173	int_30M_N14	0.477272727272727	28M	28
1801	37242173	int_30M_N15	0.105263157894737	28M	28
1802	37242173	int_30M_N16	0.416666666666667	28M	28
1803	37242173	int_30M_N17	0.615384615384615	28M	28
1804	37242173	int_30M_N18	0.714285714285714	28M	28
1805	37242180	int_3M_N1	0.0851063829787234	3M	3
1806	37242180	int_3M_N2	0	3M	3
1807	37242180	int_3M_N3	0.0188679245283019	3M	3
1808	37242180	int_3M_N4	0.00925925925925926	3M	3
1809	37242180	int_3M_N5	0.0441176470588235	3M	3
1810	37242180	int_3M_N6	0	3M	3
1811	37242180	int_3M_N7	0	3M	3
1812	37242180	int_3M_N8	0	3M	3
1813	37242180	int_3M_N9	NA	3M	3
1814	37242180	int_3M_N10	0.0294117647058824	3M	3
1815	37242180	int_3M_N11	0.0161290322580645	3M	3
1816	37242180	int_3M_N12	0	3M	3
1817	37242180	int_3M_N13	0	3M	3
1818	37242180	int_3M_N14	0.0153846153846154	3M	3
1819	37242180	int_3M_N15	0.0493827160493827	3M	3
1820	37242180	int_3M_N16	0	3M	3
1821	37242180	int_9M_N1	0.05	9M	9
1822	37242180	int_9M_N2	0	9M	9
1823	37242180	int_9M_N3	0.12	9M	9
1824	37242180	int_9M_N4	NA	9M	9
1825	37242180	int_9M_N5	0.107142857142857	9M	9
1826	37242180	int_9M_N6	0.142857142857143	9M	9
1827	37242180	int_9M_N7	0.26865671641791	9M	9
1828	37242180	int_9M_N8	0.125	9M	9
1829	37242180	int_9M_N9	0.0588235294117647	9M	9
1830	37242180	int_9M_N10	0	9M	9
1831	37242180	int_9M_N11	0	9M	9
1832	37242180	int_9M_N12	0.171428571428571	9M	9
1833	37242180	int_9M_N13	NA	9M	9
1834	37242180	int_9M_N14	0.25	9M	9
1835	37242180	int_9M_N15	0.588235294117647	9M	9
1836	37242180	int_9M_N16	0.0888888888888889	9M	9
1837	37242180	int_15M_N1	0.4	15M	15
1838	37242180	int_15M_N2	0.0806451612903226	15M	15
1839	37242180	int_15M_N3	0	15M	15
1840	37242180	int_15M_N4	0.275862068965517	15M	15
1841	37242180	int_15M_N5	NA	15M	15
1842	37242180	int_15M_N6	0.615384615384615	15M	15
1843	37242180	int_15M_N7	NA	15M	15
1844	37242180	int_15M_N8	0.166666666666667	15M	15
1845	37242180	int_15M_N9	NA	15M	15
1846	37242180	int_15M_N10	0.0833333333333333	15M	15
1847	37242180	int_15M_N11	0.037037037037037	15M	15
1848	37242180	int_15M_N12	NA	15M	15
1849	37242180	int_15M_N13	0.181818181818182	15M	15
1850	37242180	int_15M_N14	0	15M	15
1851	37242180	int_15M_N15	0.222222222222222	15M	15
1852	37242180	int_15M_N16	NA	15M	15
1853	37242180	int_24M_N1	0.55	24M	24
1854	37242180	int_24M_N2	0.529411764705882	24M	24
1855	37242180	int_24M_N3	0.3	24M	24
1856	37242180	int_24M_N4	0.3	24M	24
1857	37242180	int_24M_N5	NA	24M	24
1858	37242180	int_24M_N6	0.545454545454545	24M	24
1859	37242180	int_24M_N7	0.384615384615385	24M	24
1860	37242180	int_24M_N8	NA	24M	24
1861	37242180	int_24M_N9	NA	24M	24
1862	37242180	int_24M_N10	0.417910447761194	24M	24
1863	37242180	int_24M_N11	0.181818181818182	24M	24
1864	37242180	int_24M_N12	NA	24M	24
1865	37242180	int_24M_N13	0.368421052631579	24M	24
1866	37242180	int_24M_N14	0.590909090909091	24M	24
1867	37242180	int_24M_N16	0.272727272727273	24M	24
1868	37242180	int_24M_N17	0.387096774193548	24M	24
1869	37242180	int_30M_N1	0.303030303030303	28M	28
1870	37242180	int_30M_N2	0.347826086956522	28M	28
1871	37242180	int_30M_N3	0.157894736842105	28M	28
1872	37242180	int_30M_N4	0.315789473684211	28M	28
1873	37242180	int_30M_N5	0.130434782608696	28M	28
1874	37242180	int_30M_N6	0.454545454545455	28M	28
1875	37242180	int_30M_N7	0.390243902439024	28M	28
1876	37242180	int_30M_N8	0.4	28M	28
1877	37242180	int_30M_N9	NA	28M	28
1878	37242180	int_30M_N10	NA	28M	28
1879	37242180	int_30M_N11	0.5	28M	28
1880	37242180	int_30M_N12	0.3	28M	28
1881	37242180	int_30M_N13	0.357142857142857	28M	28
1882	37242180	int_30M_N14	0.409090909090909	28M	28
1883	37242180	int_30M_N15	0.105263157894737	28M	28
1884	37242180	int_30M_N16	0.416666666666667	28M	28
1885	37242180	int_30M_N17	0.615384615384615	28M	28
1886	37242180	int_30M_N18	0.285714285714286	28M	28
1887	37242188	int_3M_N1	0.0392156862745098	3M	3
1888	37242188	int_3M_N2	0.00952380952380952	3M	3
1889	37242188	int_3M_N3	0.0296296296296296	3M	3
1890	37242188	int_3M_N4	0.0147783251231527	3M	3
1891	37242188	int_3M_N5	0.0436893203883495	3M	3
1892	37242188	int_3M_N6	0.0697674418604651	3M	3
1893	37242188	int_3M_N7	0.0375	3M	3
1894	37242188	int_3M_N8	0.027027027027027	3M	3
1895	37242188	int_3M_N9	0	3M	3
1896	37242188	int_3M_N10	0.0137931034482759	3M	3
1897	37242188	int_3M_N11	0.0192307692307692	3M	3
1898	37242188	int_3M_N12	0.0636363636363636	3M	3
1899	37242188	int_3M_N13	0.0925925925925926	3M	3
1900	37242188	int_3M_N14	0	3M	3
1901	37242188	int_3M_N15	0.0358974358974359	3M	3
1902	37242188	int_3M_N16	0.0204081632653061	3M	3
1903	37242188	int_9M_N1	0.113636363636364	9M	9
1904	37242188	int_9M_N2	0.104477611940299	9M	9
1905	37242188	int_9M_N3	0.135135135135135	9M	9
1906	37242188	int_9M_N4	0.0333333333333333	9M	9
1907	37242188	int_9M_N5	0.0510204081632653	9M	9
1908	37242188	int_9M_N6	0.132530120481928	9M	9
1909	37242188	int_9M_N7	0.126126126126126	9M	9
1910	37242188	int_9M_N8	0.024390243902439	9M	9
1911	37242188	int_9M_N9	0.123076923076923	9M	9
1912	37242188	int_9M_N10	0.0821917808219178	9M	9
1913	37242188	int_9M_N11	0.0431034482758621	9M	9
1914	37242188	int_9M_N12	0.0529801324503311	9M	9
1915	37242188	int_9M_N13	0	9M	9
1916	37242188	int_9M_N14	0.0857142857142857	9M	9
1917	37242188	int_9M_N15	0.0674157303370786	9M	9
1918	37242188	int_9M_N16	0.0538922155688623	9M	9
1919	37242188	int_15M_N1	0.34375	15M	15
1920	37242188	int_15M_N2	0.0638297872340425	15M	15
1921	37242188	int_15M_N3	0.15	15M	15
1922	37242188	int_15M_N4	0.171428571428571	15M	15
1923	37242188	int_15M_N5	0.272727272727273	15M	15
1924	37242188	int_15M_N6	0.16	15M	15
1925	37242188	int_15M_N7	0.0612244897959184	15M	15
1926	37242188	int_15M_N8	0.0161290322580645	15M	15
1927	37242188	int_15M_N9	0.294117647058824	15M	15
1928	37242188	int_15M_N10	0.30188679245283	15M	15
1929	37242188	int_15M_N11	0.213114754098361	15M	15
1930	37242188	int_15M_N12	0.172413793103448	15M	15
1931	37242188	int_15M_N13	0.0921052631578947	15M	15
1932	37242188	int_15M_N14	0.177777777777778	15M	15
1933	37242188	int_15M_N15	0.192307692307692	15M	15
1934	37242188	int_15M_N16	0.0506329113924051	15M	15
1935	37242188	int_24M_N1	0.288461538461538	24M	24
1936	37242188	int_24M_N2	0.101694915254237	24M	24
1937	37242188	int_24M_N3	0.2	24M	24
1938	37242188	int_24M_N4	0.136363636363636	24M	24
1939	37242188	int_24M_N5	0.0816326530612245	24M	24
1940	37242188	int_24M_N6	0.179487179487179	24M	24
1941	37242188	int_24M_N7	0.366666666666667	24M	24
1942	37242188	int_24M_N8	0.0909090909090909	24M	24
1943	37242188	int_24M_N9	0.12962962962963	24M	24
1944	37242188	int_24M_N10	0.1875	24M	24
1945	37242188	int_24M_N11	0.0757575757575758	24M	24
1946	37242188	int_24M_N12	0.123076923076923	24M	24
1947	37242188	int_24M_N13	0.156862745098039	24M	24
1948	37242188	int_24M_N14	0.208333333333333	24M	24
1949	37242188	int_24M_N16	0.0714285714285714	24M	24
1950	37242188	int_24M_N17	0.216666666666667	24M	24
1951	37242188	int_30M_N1	0.162790697674419	28M	28
1952	37242188	int_30M_N2	0.126760563380282	28M	28
1953	37242188	int_30M_N3	0.0547945205479452	28M	28
1954	37242188	int_30M_N4	0.144927536231884	28M	28
1955	37242188	int_30M_N5	0.0892857142857143	28M	28
1956	37242188	int_30M_N6	0.0925925925925926	28M	28
1957	37242188	int_30M_N7	0.295774647887324	28M	28
1958	37242188	int_30M_N8	0.157894736842105	28M	28
1959	37242188	int_30M_N9	0.0434782608695652	28M	28
1960	37242188	int_30M_N10	0.0689655172413793	28M	28
1961	37242188	int_30M_N11	0.0789473684210526	28M	28
1962	37242188	int_30M_N12	0.140625	28M	28
1963	37242188	int_30M_N13	0.0740740740740741	28M	28
1964	37242188	int_30M_N14	0.210526315789474	28M	28
1965	37242188	int_30M_N15	0.0512820512820513	28M	28
1966	37242188	int_30M_N16	0.05	28M	28
1967	37242188	int_30M_N17	0.128712871287129	28M	28
1968	37242188	int_30M_N18	0.228571428571429	28M	28
1969	37242200	int_3M_N1	0.00925925925925926	3M	3
1970	37242200	int_3M_N2	0.0226244343891403	3M	3
1971	37242200	int_3M_N3	0.00843881856540084	3M	3
1972	37242200	int_3M_N4	0.0202312138728324	3M	3
1973	37242200	int_3M_N5	0.0402144772117962	3M	3
1974	37242200	int_3M_N6	0.00543478260869565	3M	3
1975	37242200	int_3M_N7	0	3M	3
1976	37242200	int_3M_N8	0.0072463768115942	3M	3
1977	37242200	int_3M_N9	0	3M	3
1978	37242200	int_3M_N10	0.0121457489878543	3M	3
1979	37242200	int_3M_N11	0.0078125	3M	3
1980	37242200	int_3M_N12	0.0379746835443038	3M	3
1981	37242200	int_3M_N13	0.0188679245283019	3M	3
1982	37242200	int_3M_N14	0.018348623853211	3M	3
1983	37242200	int_3M_N15	0.0133333333333333	3M	3
1984	37242200	int_3M_N16	0	3M	3
1985	37242200	int_9M_N1	0.0810810810810811	9M	9
1986	37242200	int_9M_N2	0.0444444444444444	9M	9
1987	37242200	int_9M_N3	0.0508474576271186	9M	9
1988	37242200	int_9M_N4	0.103896103896104	9M	9
1989	37242200	int_9M_N5	0.146198830409357	9M	9
1990	37242200	int_9M_N6	0.114457831325301	9M	9
1991	37242200	int_9M_N7	0.0982142857142857	9M	9
1992	37242200	int_9M_N8	0.129213483146067	9M	9
1993	37242200	int_9M_N9	0.0576923076923077	9M	9
1994	37242200	int_9M_N10	0.0741758241758242	9M	9
1995	37242200	int_9M_N11	0.117647058823529	9M	9
1996	37242200	int_9M_N12	0.0647249190938511	9M	9
1997	37242200	int_9M_N13	0.0545454545454545	9M	9
1998	37242200	int_9M_N14	0.136585365853659	9M	9
1999	37242200	int_9M_N15	0.160194174757282	9M	9
[truncated: 10,711 more rows]
