# Supplementary material for: Nonlinear DNA methylation trajectories in aging male mice
Source: Nat Commun. 2024 Apr 9;15:3074. doi: 10.1038/s41467-024-47316-2 (PMC11004021; doi:10.1038/s41467-024-47316-2)
Supplement: Supplementary file 7 — Source Data [file 41467_2024_47316_MOESM7_ESM.zip › Source Data/SupplementaryFigures/data.gc_Elavl4.methylation.boxplots.csv]

	start	sample	methyl	age	age_num
1	110225796	int_3M_N1	0.333333333333333	3M	3
2	110225796	int_3M_N2	0.314285714285714	3M	3
3	110225796	int_3M_N3	0.433333333333333	3M	3
4	110225796	int_3M_N4	0.411764705882353	3M	3
5	110225796	int_3M_N5	0.25	3M	3
6	110225796	int_3M_N6	0.448275862068966	3M	3
7	110225796	int_3M_N7	0.448275862068966	3M	3
8	110225796	int_3M_N8	0.541666666666667	3M	3
9	110225796	int_3M_N9	0.384615384615385	3M	3
10	110225796	int_3M_N10	0.5	3M	3
11	110225796	int_3M_N11	0.5625	3M	3
12	110225796	int_3M_N12	0.477272727272727	3M	3
13	110225796	int_3M_N13	0.625	3M	3
14	110225796	int_3M_N14	0.518518518518518	3M	3
15	110225796	int_3M_N15	0.5	3M	3
16	110225796	int_3M_N16	0.621621621621622	3M	3
17	110225796	int_9M_N1	0.545454545454545	9M	9
18	110225796	int_9M_N2	0.461538461538462	9M	9
19	110225796	int_9M_N3	0.428571428571429	9M	9
20	110225796	int_9M_N4	0.7	9M	9
21	110225796	int_9M_N5	0.282608695652174	9M	9
22	110225796	int_9M_N6	0.541666666666667	9M	9
23	110225796	int_9M_N7	0.548387096774194	9M	9
24	110225796	int_9M_N8	0.75	9M	9
25	110225796	int_9M_N9	0.538461538461538	9M	9
26	110225796	int_9M_N10	0.666666666666667	9M	9
27	110225796	int_9M_N11	0.366666666666667	9M	9
28	110225796	int_9M_N12	0.583333333333333	9M	9
29	110225796	int_9M_N13	0.4	9M	9
30	110225796	int_9M_N14	0.65625	9M	9
31	110225796	int_9M_N15	0.344827586206897	9M	9
32	110225796	int_9M_N16	0.581818181818182	9M	9
33	110225796	int_15M_N1	0.666666666666667	15M	15
34	110225796	int_15M_N2	0.541666666666667	15M	15
35	110225796	int_15M_N3	0.791666666666667	15M	15
36	110225796	int_15M_N4	0.476190476190476	15M	15
37	110225796	int_15M_N5	NA	15M	15
38	110225796	int_15M_N6	0.388888888888889	15M	15
39	110225796	int_15M_N7	0.388888888888889	15M	15
40	110225796	int_15M_N8	0.4	15M	15
41	110225796	int_15M_N9	0.285714285714286	15M	15
42	110225796	int_15M_N10	0.590909090909091	15M	15
43	110225796	int_15M_N11	0.5	15M	15
44	110225796	int_15M_N12	NA	15M	15
45	110225796	int_15M_N13	0.565217391304348	15M	15
46	110225796	int_15M_N14	0.666666666666667	15M	15
47	110225796	int_15M_N15	0.448275862068966	15M	15
48	110225796	int_15M_N16	0.238095238095238	15M	15
49	110225796	int_24M_N1	0.285714285714286	24M	24
50	110225796	int_24M_N2	0.444444444444444	24M	24
51	110225796	int_24M_N3	0.565217391304348	24M	24
52	110225796	int_24M_N4	0.4	24M	24
53	110225796	int_24M_N5	0.533333333333333	24M	24
54	110225796	int_24M_N6	0.304347826086957	24M	24
55	110225796	int_24M_N7	0.703703703703704	24M	24
56	110225796	int_24M_N8	0.526315789473684	24M	24
57	110225796	int_24M_N9	0.5625	24M	24
58	110225796	int_24M_N10	0.666666666666667	24M	24
59	110225796	int_24M_N11	0.5	24M	24
60	110225796	int_24M_N12	0.8	24M	24
61	110225796	int_24M_N13	0.631578947368421	24M	24
62	110225796	int_24M_N14	0.51219512195122	24M	24
63	110225796	int_24M_N16	0.452380952380952	24M	24
64	110225796	int_24M_N17	0.826086956521739	24M	24
65	110225796	int_30M_N1	0.454545454545455	28M	28
66	110225796	int_30M_N2	0.545454545454545	28M	28
67	110225796	int_30M_N3	0.5	28M	28
68	110225796	int_30M_N4	0.604651162790698	28M	28
69	110225796	int_30M_N5	0.452830188679245	28M	28
70	110225796	int_30M_N6	0.307692307692308	28M	28
71	110225796	int_30M_N7	0.404761904761905	28M	28
72	110225796	int_30M_N8	0.583333333333333	28M	28
73	110225796	int_30M_N9	0.421052631578947	28M	28
74	110225796	int_30M_N10	0.266666666666667	28M	28
75	110225796	int_30M_N11	0.434782608695652	28M	28
76	110225796	int_30M_N12	0.625	28M	28
77	110225796	int_30M_N13	0.368421052631579	28M	28
78	110225796	int_30M_N14	NA	28M	28
79	110225796	int_30M_N15	0.260869565217391	28M	28
80	110225796	int_30M_N16	0.409090909090909	28M	28
81	110225796	int_30M_N17	0.558139534883721	28M	28
82	110225796	int_30M_N18	0.740740740740741	28M	28
83	110225809	int_3M_N1	0.754491017964072	3M	3
84	110225809	int_3M_N2	0.709923664122137	3M	3
85	110225809	int_3M_N3	0.727272727272727	3M	3
86	110225809	int_3M_N4	0.767441860465116	3M	3
87	110225809	int_3M_N5	0.772972972972973	3M	3
88	110225809	int_3M_N6	0.795275590551181	3M	3
89	110225809	int_3M_N7	0.774193548387097	3M	3
90	110225809	int_3M_N8	0.633333333333333	3M	3
91	110225809	int_3M_N9	0.758064516129032	3M	3
92	110225809	int_3M_N10	0.803030303030303	3M	3
93	110225809	int_3M_N11	0.730994152046784	3M	3
94	110225809	int_3M_N12	0.8	3M	3
95	110225809	int_3M_N13	0.669724770642202	3M	3
96	110225809	int_3M_N14	0.786885245901639	3M	3
97	110225809	int_3M_N15	0.780769230769231	3M	3
98	110225809	int_3M_N16	0.818181818181818	3M	3
99	110225809	int_9M_N1	0.8125	9M	9
100	110225809	int_9M_N2	0.723684210526316	9M	9
101	110225809	int_9M_N3	0.840909090909091	9M	9
102	110225809	int_9M_N4	0.953846153846154	9M	9
103	110225809	int_9M_N5	0.735135135135135	9M	9
104	110225809	int_9M_N6	0.889763779527559	9M	9
105	110225809	int_9M_N7	0.8	9M	9
106	110225809	int_9M_N8	0.792452830188679	9M	9
107	110225809	int_9M_N9	0.781609195402299	9M	9
108	110225809	int_9M_N10	0.91304347826087	9M	9
109	110225809	int_9M_N11	0.829268292682927	9M	9
110	110225809	int_9M_N12	0.810650887573965	9M	9
111	110225809	int_9M_N13	0.590909090909091	9M	9
112	110225809	int_9M_N14	0.941176470588235	9M	9
113	110225809	int_9M_N15	0.845528455284553	9M	9
114	110225809	int_9M_N16	0.859649122807018	9M	9
115	110225809	int_15M_N1	0.740740740740741	15M	15
116	110225809	int_15M_N2	0.841379310344828	15M	15
117	110225809	int_15M_N3	0.938271604938272	15M	15
118	110225809	int_15M_N4	0.881443298969072	15M	15
119	110225809	int_15M_N5	1	15M	15
120	110225809	int_15M_N6	0.833333333333333	15M	15
121	110225809	int_15M_N7	0.871794871794872	15M	15
122	110225809	int_15M_N8	0.793650793650794	15M	15
123	110225809	int_15M_N9	0.842857142857143	15M	15
124	110225809	int_15M_N10	0.927710843373494	15M	15
125	110225809	int_15M_N11	0.855670103092783	15M	15
126	110225809	int_15M_N12	0.761904761904762	15M	15
127	110225809	int_15M_N13	0.726495726495726	15M	15
128	110225809	int_15M_N14	0.747126436781609	15M	15
129	110225809	int_15M_N15	0.793893129770992	15M	15
130	110225809	int_15M_N16	0.776	15M	15
131	110225809	int_24M_N1	0.739837398373984	24M	24
132	110225809	int_24M_N2	0.738317757009346	24M	24
133	110225809	int_24M_N3	0.816326530612245	24M	24
134	110225809	int_24M_N4	0.792452830188679	24M	24
135	110225809	int_24M_N5	0.757142857142857	24M	24
136	110225809	int_24M_N6	0.743589743589744	24M	24
137	110225809	int_24M_N7	0.815789473684211	24M	24
138	110225809	int_24M_N8	0.830188679245283	24M	24
139	110225809	int_24M_N9	0.91578947368421	24M	24
140	110225809	int_24M_N10	0.678571428571429	24M	24
141	110225809	int_24M_N11	0.745454545454545	24M	24
142	110225809	int_24M_N12	0.707692307692308	24M	24
143	110225809	int_24M_N13	0.88	24M	24
144	110225809	int_24M_N14	0.767241379310345	24M	24
145	110225809	int_24M_N16	0.702127659574468	24M	24
146	110225809	int_24M_N17	0.939130434782609	24M	24
147	110225809	int_30M_N1	0.757009345794392	28M	28
148	110225809	int_30M_N2	0.868852459016393	28M	28
149	110225809	int_30M_N3	0.714932126696833	28M	28
150	110225809	int_30M_N4	0.845454545454545	28M	28
151	110225809	int_30M_N5	0.816091954022989	28M	28
152	110225809	int_30M_N6	0.779874213836478	28M	28
153	110225809	int_30M_N7	0.743718592964824	28M	28
154	110225809	int_30M_N8	0.710843373493976	28M	28
155	110225809	int_30M_N9	0.661538461538462	28M	28
156	110225809	int_30M_N10	0.798561151079137	28M	28
157	110225809	int_30M_N11	0.753968253968254	28M	28
158	110225809	int_30M_N12	0.815950920245399	28M	28
159	110225809	int_30M_N13	0.732758620689655	28M	28
160	110225809	int_30M_N14	0.854838709677419	28M	28
161	110225809	int_30M_N15	0.797619047619048	28M	28
162	110225809	int_30M_N16	0.780898876404494	28M	28
163	110225809	int_30M_N17	0.773662551440329	28M	28
164	110225809	int_30M_N18	0.75	28M	28
165	110225813	int_3M_N1	0.81437125748503	3M	3
166	110225813	int_3M_N2	0.702290076335878	3M	3
167	110225813	int_3M_N3	0.746753246753247	3M	3
168	110225813	int_3M_N4	0.790697674418605	3M	3
169	110225813	int_3M_N5	0.805405405405405	3M	3
170	110225813	int_3M_N6	0.724409448818898	3M	3
171	110225813	int_3M_N7	0.739130434782609	3M	3
172	110225813	int_3M_N8	0.716666666666667	3M	3
173	110225813	int_3M_N9	0.951612903225806	3M	3
174	110225813	int_3M_N10	0.761421319796954	3M	3
175	110225813	int_3M_N11	0.666666666666667	3M	3
176	110225813	int_3M_N12	0.787878787878788	3M	3
177	110225813	int_3M_N13	0.651376146788991	3M	3
178	110225813	int_3M_N14	0.762295081967213	3M	3
179	110225813	int_3M_N15	0.769230769230769	3M	3
180	110225813	int_3M_N16	0.858585858585859	3M	3
181	110225813	int_9M_N1	0.821256038647343	9M	9
182	110225813	int_9M_N2	0.746753246753247	9M	9
183	110225813	int_9M_N3	0.886363636363636	9M	9
184	110225813	int_9M_N4	0.938461538461538	9M	9
185	110225813	int_9M_N5	0.654054054054054	9M	9
186	110225813	int_9M_N6	0.936	9M	9
187	110225813	int_9M_N7	0.826815642458101	9M	9
188	110225813	int_9M_N8	0.820754716981132	9M	9
189	110225813	int_9M_N9	0.804597701149425	9M	9
190	110225813	int_9M_N10	0.850931677018634	9M	9
191	110225813	int_9M_N11	0.823170731707317	9M	9
192	110225813	int_9M_N12	0.798816568047337	9M	9
193	110225813	int_9M_N13	0.568181818181818	9M	9
194	110225813	int_9M_N14	0.850267379679144	9M	9
195	110225813	int_9M_N15	0.747967479674797	9M	9
196	110225813	int_9M_N16	0.819767441860465	9M	9
197	110225813	int_15M_N1	0.8375	15M	15
198	110225813	int_15M_N2	0.868055555555556	15M	15
199	110225813	int_15M_N3	0.876543209876543	15M	15
200	110225813	int_15M_N4	0.845360824742268	15M	15
201	110225813	int_15M_N5	1	15M	15
202	110225813	int_15M_N6	0.816666666666667	15M	15
203	110225813	int_15M_N7	0.769230769230769	15M	15
204	110225813	int_15M_N8	0.746031746031746	15M	15
205	110225813	int_15M_N9	0.8	15M	15
206	110225813	int_15M_N10	0.843373493975904	15M	15
207	110225813	int_15M_N11	0.88659793814433	15M	15
208	110225813	int_15M_N12	0.773809523809524	15M	15
209	110225813	int_15M_N13	0.794871794871795	15M	15
210	110225813	int_15M_N14	0.755813953488372	15M	15
211	110225813	int_15M_N15	0.870229007633588	15M	15
212	110225813	int_15M_N16	0.808	15M	15
213	110225813	int_24M_N1	0.723577235772358	24M	24
214	110225813	int_24M_N2	0.805555555555556	24M	24
215	110225813	int_24M_N3	0.73469387755102	24M	24
216	110225813	int_24M_N4	0.820754716981132	24M	24
217	110225813	int_24M_N5	0.857142857142857	24M	24
218	110225813	int_24M_N6	0.730769230769231	24M	24
219	110225813	int_24M_N7	0.824561403508772	24M	24
220	110225813	int_24M_N8	0.849056603773585	24M	24
221	110225813	int_24M_N9	0.831578947368421	24M	24
222	110225813	int_24M_N10	0.709183673469388	24M	24
223	110225813	int_24M_N11	0.827272727272727	24M	24
224	110225813	int_24M_N12	0.707692307692308	24M	24
225	110225813	int_24M_N13	0.868571428571429	24M	24
226	110225813	int_24M_N14	0.75	24M	24
227	110225813	int_24M_N16	0.716312056737589	24M	24
228	110225813	int_24M_N17	0.912280701754386	24M	24
229	110225813	int_30M_N1	0.79047619047619	28M	28
230	110225813	int_30M_N2	0.846994535519126	28M	28
231	110225813	int_30M_N3	0.719457013574661	28M	28
232	110225813	int_30M_N4	0.836363636363636	28M	28
233	110225813	int_30M_N5	0.781609195402299	28M	28
234	110225813	int_30M_N6	0.792452830188679	28M	28
235	110225813	int_30M_N7	0.805	28M	28
236	110225813	int_30M_N8	0.734939759036145	28M	28
237	110225813	int_30M_N9	0.553846153846154	28M	28
238	110225813	int_30M_N10	0.719424460431655	28M	28
239	110225813	int_30M_N11	0.700787401574803	28M	28
240	110225813	int_30M_N12	0.785276073619632	28M	28
241	110225813	int_30M_N13	0.741379310344828	28M	28
242	110225813	int_30M_N14	0.790322580645161	28M	28
243	110225813	int_30M_N15	0.85207100591716	28M	28
244	110225813	int_30M_N16	0.741573033707865	28M	28
245	110225813	int_30M_N17	0.769547325102881	28M	28
246	110225813	int_30M_N18	0.786764705882353	28M	28
247	110225815	int_3M_N1	0.760479041916168	3M	3
248	110225815	int_3M_N2	0.694656488549618	3M	3
249	110225815	int_3M_N3	0.662337662337662	3M	3
250	110225815	int_3M_N4	0.711627906976744	3M	3
251	110225815	int_3M_N5	0.740540540540541	3M	3
252	110225815	int_3M_N6	0.740157480314961	3M	3
253	110225815	int_3M_N7	0.681318681318681	3M	3
254	110225815	int_3M_N8	0.641666666666667	3M	3
255	110225815	int_3M_N9	0.725806451612903	3M	3
256	110225815	int_3M_N10	0.702020202020202	3M	3
257	110225815	int_3M_N11	0.695906432748538	3M	3
258	110225815	int_3M_N12	0.774390243902439	3M	3
259	110225815	int_3M_N13	0.660550458715596	3M	3
260	110225815	int_3M_N14	0.721311475409836	3M	3
261	110225815	int_3M_N15	0.719230769230769	3M	3
262	110225815	int_3M_N16	0.858585858585859	3M	3
263	110225815	int_9M_N1	0.817307692307692	9M	9
264	110225815	int_9M_N2	0.666666666666667	9M	9
265	110225815	int_9M_N3	0.840909090909091	9M	9
266	110225815	int_9M_N4	0.892307692307692	9M	9
267	110225815	int_9M_N5	0.654054054054054	9M	9
268	110225815	int_9M_N6	0.848	9M	9
269	110225815	int_9M_N7	0.754189944134078	9M	9
270	110225815	int_9M_N8	0.754716981132076	9M	9
271	110225815	int_9M_N9	0.772727272727273	9M	9
272	110225815	int_9M_N10	0.84472049689441	9M	9
273	110225815	int_9M_N11	0.786585365853659	9M	9
274	110225815	int_9M_N12	0.785714285714286	9M	9
275	110225815	int_9M_N13	0.522727272727273	9M	9
276	110225815	int_9M_N14	0.898395721925134	9M	9
277	110225815	int_9M_N15	0.83739837398374	9M	9
278	110225815	int_9M_N16	0.715116279069767	9M	9
279	110225815	int_15M_N1	0.641975308641975	15M	15
280	110225815	int_15M_N2	0.855172413793103	15M	15
281	110225815	int_15M_N3	0.888888888888889	15M	15
282	110225815	int_15M_N4	0.782383419689119	15M	15
283	110225815	int_15M_N5	1	15M	15
284	110225815	int_15M_N6	0.783333333333333	15M	15
285	110225815	int_15M_N7	0.818181818181818	15M	15
286	110225815	int_15M_N8	0.746031746031746	15M	15
287	110225815	int_15M_N9	0.771428571428571	15M	15
288	110225815	int_15M_N10	0.843373493975904	15M	15
289	110225815	int_15M_N11	0.731958762886598	15M	15
290	110225815	int_15M_N12	0.761904761904762	15M	15
291	110225815	int_15M_N13	0.709401709401709	15M	15
292	110225815	int_15M_N14	0.839080459770115	15M	15
293	110225815	int_15M_N15	0.816793893129771	15M	15
294	110225815	int_15M_N16	0.768	15M	15
295	110225815	int_24M_N1	0.707317073170732	24M	24
296	110225815	int_24M_N2	0.740740740740741	24M	24
297	110225815	int_24M_N3	0.724137931034483	24M	24
298	110225815	int_24M_N4	0.716981132075472	24M	24
299	110225815	int_24M_N5	0.771428571428571	24M	24
300	110225815	int_24M_N6	0.756410256410256	24M	24
301	110225815	int_24M_N7	0.831858407079646	24M	24
302	110225815	int_24M_N8	0.820754716981132	24M	24
303	110225815	int_24M_N9	0.8	24M	24
304	110225815	int_24M_N10	0.711340206185567	24M	24
305	110225815	int_24M_N11	0.770642201834862	24M	24
306	110225815	int_24M_N12	0.684615384615385	24M	24
307	110225815	int_24M_N13	0.84	24M	24
308	110225815	int_24M_N14	0.706896551724138	24M	24
309	110225815	int_24M_N16	0.631205673758865	24M	24
310	110225815	int_24M_N17	0.929824561403509	24M	24
311	110225815	int_30M_N1	0.719626168224299	28M	28
312	110225815	int_30M_N2	0.841530054644809	28M	28
313	110225815	int_30M_N3	0.597285067873303	28M	28
314	110225815	int_30M_N4	0.722727272727273	28M	28
315	110225815	int_30M_N5	0.735632183908046	28M	28
316	110225815	int_30M_N6	0.767295597484277	28M	28
317	110225815	int_30M_N7	0.748743718592965	28M	28
318	110225815	int_30M_N8	0.698795180722892	28M	28
319	110225815	int_30M_N9	0.630769230769231	28M	28
320	110225815	int_30M_N10	0.661870503597122	28M	28
321	110225815	int_30M_N11	0.68503937007874	28M	28
322	110225815	int_30M_N12	0.742331288343558	28M	28
323	110225815	int_30M_N13	0.663793103448276	28M	28
324	110225815	int_30M_N14	0.82258064516129	28M	28
325	110225815	int_30M_N15	0.744047619047619	28M	28
326	110225815	int_30M_N16	0.685393258426966	28M	28
327	110225815	int_30M_N17	0.728395061728395	28M	28
328	110225815	int_30M_N18	0.757352941176471	28M	28
329	110225834	int_3M_N1	0.801204819277108	3M	3
330	110225834	int_3M_N2	0.786259541984733	3M	3
331	110225834	int_3M_N3	0.824675324675325	3M	3
332	110225834	int_3M_N4	0.809302325581395	3M	3
333	110225834	int_3M_N5	0.794594594594595	3M	3
334	110225834	int_3M_N6	0.793650793650794	3M	3
335	110225834	int_3M_N7	0.78494623655914	3M	3
336	110225834	int_3M_N8	0.708333333333333	3M	3
337	110225834	int_3M_N9	0.82258064516129	3M	3
338	110225834	int_3M_N10	0.787878787878788	3M	3
339	110225834	int_3M_N11	0.75	3M	3
340	110225834	int_3M_N12	0.775757575757576	3M	3
341	110225834	int_3M_N13	0.752293577981651	3M	3
342	110225834	int_3M_N14	0.8	3M	3
343	110225834	int_3M_N15	0.832684824902724	3M	3
344	110225834	int_3M_N16	0.908163265306122	3M	3
345	110225834	int_9M_N1	0.840579710144927	9M	9
346	110225834	int_9M_N2	0.746753246753247	9M	9
347	110225834	int_9M_N3	0.954545454545455	9M	9
348	110225834	int_9M_N4	0.940298507462687	9M	9
349	110225834	int_9M_N5	0.8	9M	9
350	110225834	int_9M_N6	0.896	9M	9
351	110225834	int_9M_N7	0.871508379888268	9M	9
352	110225834	int_9M_N8	0.839622641509434	9M	9
353	110225834	int_9M_N9	0.850574712643678	9M	9
354	110225834	int_9M_N10	0.88125	9M	9
355	110225834	int_9M_N11	0.865853658536585	9M	9
356	110225834	int_9M_N12	0.81547619047619	9M	9
357	110225834	int_9M_N13	0.772727272727273	9M	9
358	110225834	int_9M_N14	0.925133689839572	9M	9
359	110225834	int_9M_N15	0.764227642276423	9M	9
360	110225834	int_9M_N16	0.906976744186046	9M	9
361	110225834	int_15M_N1	0.814814814814815	15M	15
362	110225834	int_15M_N2	0.951724137931034	15M	15
363	110225834	int_15M_N3	0.925925925925926	15M	15
364	110225834	int_15M_N4	0.911917098445596	15M	15
365	110225834	int_15M_N5	1	15M	15
366	110225834	int_15M_N6	0.847457627118644	15M	15
367	110225834	int_15M_N7	0.782051282051282	15M	15
368	110225834	int_15M_N8	0.793650793650794	15M	15
369	110225834	int_15M_N9	0.842857142857143	15M	15
370	110225834	int_15M_N10	0.939024390243902	15M	15
371	110225834	int_15M_N11	0.885416666666667	15M	15
372	110225834	int_15M_N12	0.855421686746988	15M	15
373	110225834	int_15M_N13	0.775862068965517	15M	15
374	110225834	int_15M_N14	0.839080459770115	15M	15
375	110225834	int_15M_N15	0.854961832061069	15M	15
376	110225834	int_15M_N16	0.846774193548387	15M	15
377	110225834	int_24M_N1	0.796747967479675	24M	24
378	110225834	int_24M_N2	0.824074074074074	24M	24
379	110225834	int_24M_N3	0.755102040816326	24M	24
380	110225834	int_24M_N4	0.80188679245283	24M	24
381	110225834	int_24M_N5	0.855072463768116	24M	24
382	110225834	int_24M_N6	0.82051282051282	24M	24
383	110225834	int_24M_N7	0.849557522123894	24M	24
384	110225834	int_24M_N8	0.858490566037736	24M	24
385	110225834	int_24M_N9	0.872340425531915	24M	24
386	110225834	int_24M_N10	0.78974358974359	24M	24
387	110225834	int_24M_N11	0.854545454545454	24M	24
388	110225834	int_24M_N12	0.838461538461538	24M	24
389	110225834	int_24M_N13	0.890804597701149	24M	24
390	110225834	int_24M_N14	0.775862068965517	24M	24
391	110225834	int_24M_N16	0.774647887323944	24M	24
392	110225834	int_24M_N17	0.93859649122807	24M	24
393	110225834	int_30M_N1	0.822429906542056	28M	28
394	110225834	int_30M_N2	0.901639344262295	28M	28
395	110225834	int_30M_N3	0.737556561085973	28M	28
396	110225834	int_30M_N4	0.822727272727273	28M	28
397	110225834	int_30M_N5	0.850574712643678	28M	28
398	110225834	int_30M_N6	0.816455696202532	28M	28
399	110225834	int_30M_N7	0.79	28M	28
400	110225834	int_30M_N8	0.710843373493976	28M	28
401	110225834	int_30M_N9	0.676923076923077	28M	28
402	110225834	int_30M_N10	0.834532374100719	28M	28
403	110225834	int_30M_N11	0.80952380952381	28M	28
404	110225834	int_30M_N12	0.846625766871166	28M	28
405	110225834	int_30M_N13	0.844827586206897	28M	28
406	110225834	int_30M_N14	0.870967741935484	28M	28
407	110225834	int_30M_N15	0.810650887573965	28M	28
408	110225834	int_30M_N16	0.774011299435028	28M	28
409	110225834	int_30M_N17	0.781893004115226	28M	28
410	110225834	int_30M_N18	0.823529411764706	28M	28
411	110225930	int_3M_N1	0.628787878787879	3M	3
412	110225930	int_3M_N2	0.43010752688172	3M	3
413	110225930	int_3M_N3	0.569105691056911	3M	3
414	110225930	int_3M_N4	0.479381443298969	3M	3
415	110225930	int_3M_N5	0.673758865248227	3M	3
416	110225930	int_3M_N6	0.540816326530612	3M	3
417	110225930	int_3M_N7	0.46875	3M	3
418	110225930	int_3M_N8	0.536842105263158	3M	3
419	110225930	int_3M_N9	0.479166666666667	3M	3
420	110225930	int_3M_N10	0.475524475524476	3M	3
421	110225930	int_3M_N11	0.508196721311475	3M	3
422	110225930	int_3M_N12	0.520661157024793	3M	3
423	110225930	int_3M_N13	0.552631578947368	3M	3
424	110225930	int_3M_N14	0.536842105263158	3M	3
425	110225930	int_3M_N15	0.57345971563981	3M	3
426	110225930	int_3M_N16	0.564516129032258	3M	3
427	110225930	int_9M_N1	0.445086705202312	9M	9
428	110225930	int_9M_N2	0.436363636363636	9M	9
429	110225930	int_9M_N3	0.507042253521127	9M	9
430	110225930	int_9M_N4	0.350877192982456	9M	9
431	110225930	int_9M_N5	0.478260869565217	9M	9
432	110225930	int_9M_N6	0.386138613861386	9M	9
433	110225930	int_9M_N7	0.496598639455782	9M	9
434	110225930	int_9M_N8	0.465909090909091	9M	9
435	110225930	int_9M_N9	0.438356164383562	9M	9
436	110225930	int_9M_N10	0.677852348993289	9M	9
437	110225930	int_9M_N11	0.439393939393939	9M	9
438	110225930	int_9M_N12	0.425373134328358	9M	9
439	110225930	int_9M_N13	0.133333333333333	9M	9
440	110225930	int_9M_N14	0.543624161073825	9M	9
441	110225930	int_9M_N15	0.4	9M	9
442	110225930	int_9M_N16	0.521367521367521	9M	9
443	110225930	int_15M_N1	0.283333333333333	15M	15
444	110225930	int_15M_N2	0.404255319148936	15M	15
445	110225930	int_15M_N3	0.473684210526316	15M	15
446	110225930	int_15M_N4	0.42	15M	15
447	110225930	int_15M_N5	0.428571428571429	15M	15
448	110225930	int_15M_N6	0.441860465116279	15M	15
449	110225930	int_15M_N7	0.433333333333333	15M	15
450	110225930	int_15M_N8	0.276595744680851	15M	15
451	110225930	int_15M_N9	0.375	15M	15
452	110225930	int_15M_N10	0.409836065573771	15M	15
453	110225930	int_15M_N11	0.526315789473684	15M	15
454	110225930	int_15M_N12	0.324324324324324	15M	15
455	110225930	int_15M_N13	0.574468085106383	15M	15
456	110225930	int_15M_N14	0.433333333333333	15M	15
457	110225930	int_15M_N15	0.37	15M	15
458	110225930	int_15M_N16	0.303921568627451	15M	15
459	110225930	int_24M_N1	0.311827956989247	24M	24
460	110225930	int_24M_N2	0.413793103448276	24M	24
461	110225930	int_24M_N3	0.571428571428571	24M	24
462	110225930	int_24M_N4	0.325842696629214	24M	24
463	110225930	int_24M_N5	0.535714285714286	24M	24
464	110225930	int_24M_N6	0.428571428571429	24M	24
465	110225930	int_24M_N7	0.313953488372093	24M	24
466	110225930	int_24M_N8	0.390804597701149	24M	24
467	110225930	int_24M_N9	0.3875	24M	24
468	110225930	int_24M_N10	0.23030303030303	24M	24
469	110225930	int_24M_N11	0.144444444444444	24M	24
470	110225930	int_24M_N12	0.49	24M	24
471	110225930	int_24M_N13	0.393333333333333	24M	24
472	110225930	int_24M_N14	0.36	24M	24
473	110225930	int_24M_N16	0.510416666666667	24M	24
474	110225930	int_24M_N17	0.33695652173913	24M	24
475	110225930	int_30M_N1	0.36144578313253	28M	28
476	110225930	int_30M_N2	0.421686746987952	28M	28
477	110225930	int_30M_N3	0.426966292134831	28M	28
478	110225930	int_30M_N4	0.454545454545455	28M	28
479	110225930	int_30M_N5	0.389830508474576	28M	28
480	110225930	int_30M_N6	0.441379310344828	28M	28
481	110225930	int_30M_N7	0.551282051282051	28M	28
482	110225930	int_30M_N8	0.308823529411765	28M	28
483	110225930	int_30M_N9	0.325581395348837	28M	28
484	110225930	int_30M_N10	0.330645161290323	28M	28
485	110225930	int_30M_N11	0.29126213592233	28M	28
486	110225930	int_30M_N12	0.414634146341463	28M	28
487	110225930	int_30M_N13	0.329896907216495	28M	28
488	110225930	int_30M_N14	0.327586206896552	28M	28
489	110225930	int_30M_N15	0.391608391608392	28M	28
490	110225930	int_30M_N16	0.380597014925373	28M	28
491	110225930	int_30M_N17	0.518324607329843	28M	28
492	110225930	int_30M_N18	0.361111111111111	28M	28
493	110237369	int_3M_N1	0.909090909090909	3M	3
494	110237369	int_3M_N2	0.851063829787234	3M	3
495	110237369	int_3M_N3	0.836065573770492	3M	3
496	110237369	int_3M_N4	NA	3M	3
497	110237369	int_3M_N5	NA	3M	3
498	110237369	int_3M_N6	NA	3M	3
499	110237369	int_3M_N7	0.811594202898551	3M	3
500	110237369	int_3M_N8	0.866666666666667	3M	3
501	110237369	int_3M_N9	0.778761061946903	3M	3
502	110237369	int_3M_N10	0.74468085106383	3M	3
503	110237369	int_3M_N11	0.808510638297872	3M	3
504	110237369	int_3M_N12	1	3M	3
505	110237369	int_3M_N13	0.842105263157895	3M	3
506	110237369	int_3M_N14	0.888888888888889	3M	3
507	110237369	int_3M_N15	NA	3M	3
508	110237369	int_3M_N16	0.836363636363636	3M	3
509	110237369	int_9M_N1	NA	9M	9
510	110237369	int_9M_N2	NA	9M	9
511	110237369	int_9M_N3	0.835051546391753	9M	9
512	110237369	int_9M_N4	0.88	9M	9
513	110237369	int_9M_N5	0.84	9M	9
514	110237369	int_9M_N6	0.747747747747748	9M	9
515	110237369	int_9M_N7	NA	9M	9
516	110237369	int_9M_N8	0.818181818181818	9M	9
517	110237369	int_9M_N9	0.874285714285714	9M	9
518	110237369	int_9M_N10	NA	9M	9
519	110237369	int_9M_N11	0.835714285714286	9M	9
520	110237369	int_9M_N12	0.846153846153846	9M	9
521	110237369	int_9M_N13	0.772413793103448	9M	9
522	110237369	int_9M_N14	0.854460093896714	9M	9
523	110237369	int_9M_N15	NA	9M	9
524	110237369	int_9M_N16	0.808510638297872	9M	9
525	110237369	int_15M_N1	0.866666666666667	15M	15
526	110237369	int_15M_N2	0.790123456790123	15M	15
527	110237369	int_15M_N3	0.888888888888889	15M	15
528	110237369	int_15M_N4	0.792207792207792	15M	15
529	110237369	int_15M_N5	0.754098360655738	15M	15
530	110237369	int_15M_N6	0.820754716981132	15M	15
531	110237369	int_15M_N7	0.878787878787879	15M	15
532	110237369	int_15M_N8	0.821138211382114	15M	15
533	110237369	int_15M_N9	0.761363636363636	15M	15
534	110237369	int_15M_N10	0.928571428571429	15M	15
535	110237369	int_15M_N11	0.8	15M	15
536	110237369	int_15M_N12	0.804123711340206	15M	15
537	110237369	int_15M_N13	NA	15M	15
538	110237369	int_15M_N14	0.815286624203822	15M	15
539	110237369	int_15M_N15	0.775862068965517	15M	15
540	110237369	int_15M_N16	0.738775510204082	15M	15
541	110237369	int_24M_N1	0.76	24M	24
542	110237369	int_24M_N2	0.76	24M	24
543	110237369	int_24M_N3	0.778523489932886	24M	24
544	110237369	int_24M_N4	0.766666666666667	24M	24
545	110237369	int_24M_N5	0.703703703703704	24M	24
546	110237369	int_24M_N6	NA	24M	24
547	110237369	int_24M_N7	0.862068965517241	24M	24
548	110237369	int_24M_N8	0.842105263157895	24M	24
549	110237369	int_24M_N9	NA	24M	24
550	110237369	int_24M_N10	0.798701298701299	24M	24
551	110237369	int_24M_N11	0.852941176470588	24M	24
552	110237369	int_24M_N12	0.795620437956204	24M	24
553	110237369	int_24M_N13	NA	24M	24
554	110237369	int_24M_N14	0.83739837398374	24M	24
555	110237369	int_24M_N16	0.849056603773585	24M	24
556	110237369	int_24M_N17	0.851063829787234	24M	24
557	110237369	int_30M_N1	NA	28M	28
558	110237369	int_30M_N2	NA	28M	28
559	110237369	int_30M_N3	NA	28M	28
560	110237369	int_30M_N4	NA	28M	28
561	110237369	int_30M_N5	NA	28M	28
562	110237369	int_30M_N6	NA	28M	28
563	110237369	int_30M_N7	NA	28M	28
564	110237369	int_30M_N8	NA	28M	28
565	110237369	int_30M_N9	NA	28M	28
566	110237369	int_30M_N10	NA	28M	28
567	110237369	int_30M_N11	NA	28M	28
568	110237369	int_30M_N12	NA	28M	28
569	110237369	int_30M_N13	NA	28M	28
570	110237369	int_30M_N14	NA	28M	28
571	110237369	int_30M_N15	NA	28M	28
572	110237369	int_30M_N16	NA	28M	28
573	110237369	int_30M_N17	NA	28M	28
574	110237369	int_30M_N18	NA	28M	28
575	110237582	int_3M_N1	0.636363636363636	3M	3
576	110237582	int_3M_N2	0.733333333333333	3M	3
577	110237582	int_3M_N3	0.75	3M	3
578	110237582	int_3M_N4	NA	3M	3
579	110237582	int_3M_N5	NA	3M	3
580	110237582	int_3M_N6	NA	3M	3
581	110237582	int_3M_N7	0.768115942028985	3M	3
582	110237582	int_3M_N8	0.833333333333333	3M	3
583	110237582	int_3M_N9	0.769911504424779	3M	3
584	110237582	int_3M_N10	0.677777777777778	3M	3
585	110237582	int_3M_N11	0.66304347826087	3M	3
586	110237582	int_3M_N12	0.739130434782609	3M	3
587	110237582	int_3M_N13	0.789473684210526	3M	3
588	110237582	int_3M_N14	0.653061224489796	3M	3
589	110237582	int_3M_N15	NA	3M	3
590	110237582	int_3M_N16	0.759259259259259	3M	3
591	110237582	int_9M_N1	NA	9M	9
592	110237582	int_9M_N2	NA	9M	9
593	110237582	int_9M_N3	0.711340206185567	9M	9
594	110237582	int_9M_N4	0.875	9M	9
595	110237582	int_9M_N5	0.58	9M	9
596	110237582	int_9M_N6	0.781818181818182	9M	9
597	110237582	int_9M_N7	NA	9M	9
598	110237582	int_9M_N8	0.642857142857143	9M	9
599	110237582	int_9M_N9	0.792134831460674	9M	9
600	110237582	int_9M_N10	NA	9M	9
601	110237582	int_9M_N11	0.692857142857143	9M	9
602	110237582	int_9M_N12	0.642857142857143	9M	9
603	110237582	int_9M_N13	0.703448275862069	9M	9
604	110237582	int_9M_N14	0.771428571428571	9M	9
605	110237582	int_9M_N15	1	9M	9
606	110237582	int_9M_N16	0.74468085106383	9M	9
607	110237582	int_15M_N1	0.679611650485437	15M	15
608	110237582	int_15M_N2	0.726708074534162	15M	15
609	110237582	int_15M_N3	0.841269841269841	15M	15
610	110237582	int_15M_N4	0.743589743589744	15M	15
611	110237582	int_15M_N5	0.72	15M	15
612	110237582	int_15M_N6	0.679245283018868	15M	15
613	110237582	int_15M_N7	0.777777777777778	15M	15
614	110237582	int_15M_N8	0.685950413223141	15M	15
615	110237582	int_15M_N9	0.661016949152542	15M	15
616	110237582	int_15M_N10	0.857142857142857	15M	15
617	110237582	int_15M_N11	0.670731707317073	15M	15
618	110237582	int_15M_N12	0.731958762886598	15M	15
619	110237582	int_15M_N13	NA	15M	15
620	110237582	int_15M_N14	0.645161290322581	15M	15
621	110237582	int_15M_N15	0.692982456140351	15M	15
622	110237582	int_15M_N16	0.689795918367347	15M	15
623	110237582	int_24M_N1	0.791666666666667	24M	24
624	110237582	int_24M_N2	0.63265306122449	24M	24
625	110237582	int_24M_N3	0.659863945578231	24M	24
626	110237582	int_24M_N4	0.741935483870968	24M	24
627	110237582	int_24M_N5	0.851851851851852	24M	24
628	110237582	int_24M_N6	NA	24M	24
629	110237582	int_24M_N7	0.724137931034483	24M	24
630	110237582	int_24M_N8	0.769230769230769	24M	24
631	110237582	int_24M_N9	NA	24M	24
632	110237582	int_24M_N10	0.593548387096774	24M	24
633	110237582	int_24M_N11	0.696969696969697	24M	24
634	110237582	int_24M_N12	0.685920577617328	24M	24
635	110237582	int_24M_N13	NA	24M	24
636	110237582	int_24M_N14	0.755905511811024	24M	24
637	110237582	int_24M_N16	0.735849056603774	24M	24
638	110237582	int_24M_N17	0.713513513513514	24M	24
639	110237582	int_30M_N1	NA	28M	28
640	110237582	int_30M_N2	NA	28M	28
641	110237582	int_30M_N3	NA	28M	28
642	110237582	int_30M_N4	NA	28M	28
643	110237582	int_30M_N5	NA	28M	28
644	110237582	int_30M_N6	NA	28M	28
645	110237582	int_30M_N7	NA	28M	28
646	110237582	int_30M_N8	NA	28M	28
647	110237582	int_30M_N9	NA	28M	28
648	110237582	int_30M_N10	NA	28M	28
649	110237582	int_30M_N11	NA	28M	28
650	110237582	int_30M_N12	NA	28M	28
651	110237582	int_30M_N13	NA	28M	28
652	110237582	int_30M_N14	NA	28M	28
653	110237582	int_30M_N15	NA	28M	28
654	110237582	int_30M_N16	NA	28M	28
655	110237582	int_30M_N17	NA	28M	28
656	110237582	int_30M_N18	NA	28M	28
657	110237610	int_3M_N1	0.727272727272727	3M	3
658	110237610	int_3M_N2	0.851063829787234	3M	3
659	110237610	int_3M_N3	0.87719298245614	3M	3
660	110237610	int_3M_N4	NA	3M	3
661	110237610	int_3M_N5	NA	3M	3
662	110237610	int_3M_N6	NA	3M	3
663	110237610	int_3M_N7	0.914285714285714	3M	3
664	110237610	int_3M_N8	0.785714285714286	3M	3
665	110237610	int_3M_N9	0.864077669902913	3M	3
666	110237610	int_3M_N10	0.920454545454545	3M	3
667	110237610	int_3M_N11	0.804347826086957	3M	3
668	110237610	int_3M_N12	1	3M	3
669	110237610	int_3M_N13	0.8	3M	3
670	110237610	int_3M_N14	0.894117647058824	3M	3
671	110237610	int_3M_N15	NA	3M	3
672	110237610	int_3M_N16	0.849056603773585	3M	3
673	110237610	int_9M_N1	NA	9M	9
674	110237610	int_9M_N2	NA	9M	9
675	110237610	int_9M_N3	0.865168539325843	9M	9
676	110237610	int_9M_N4	0.954545454545455	9M	9
677	110237610	int_9M_N5	0.918918918918919	9M	9
678	110237610	int_9M_N6	0.891089108910891	9M	9
679	110237610	int_9M_N7	NA	9M	9
680	110237610	int_9M_N8	NA	9M	9
681	110237610	int_9M_N9	0.88953488372093	9M	9
682	110237610	int_9M_N10	NA	9M	9
683	110237610	int_9M_N11	0.873015873015873	9M	9
684	110237610	int_9M_N12	0.909090909090909	9M	9
685	110237610	int_9M_N13	0.843137254901961	9M	9
686	110237610	int_9M_N14	0.89622641509434	9M	9
687	110237610	int_9M_N15	NA	9M	9
688	110237610	int_9M_N16	0.904761904761905	9M	9
689	110237610	int_15M_N1	0.871428571428571	15M	15
690	110237610	int_15M_N2	0.933333333333333	15M	15
691	110237610	int_15M_N3	0.951612903225806	15M	15
692	110237610	int_15M_N4	0.947368421052632	15M	15
693	110237610	int_15M_N5	0.827586206896552	15M	15
694	110237610	int_15M_N6	0.873684210526316	15M	15
695	110237610	int_15M_N7	0.862068965517241	15M	15
696	110237610	int_15M_N8	0.939655172413793	15M	15
697	110237610	int_15M_N9	0.848101265822785	15M	15
698	110237610	int_15M_N10	0.916666666666667	15M	15
699	110237610	int_15M_N11	0.915032679738562	15M	15
700	110237610	int_15M_N12	0.838709677419355	15M	15
701	110237610	int_15M_N13	NA	15M	15
702	110237610	int_15M_N14	0.9	15M	15
703	110237610	int_15M_N15	0.815533980582524	15M	15
704	110237610	int_15M_N16	0.914798206278027	15M	15
705	110237610	int_24M_N1	0.95	24M	24
706	110237610	int_24M_N2	0.918918918918919	24M	24
707	110237610	int_24M_N3	0.878787878787879	24M	24
708	110237610	int_24M_N4	0.854166666666667	24M	24
709	110237610	int_24M_N5	0.772727272727273	24M	24
710	110237610	int_24M_N6	NA	24M	24
711	110237610	int_24M_N7	1	24M	24
712	110237610	int_24M_N8	0.904761904761905	24M	24
713	110237610	int_24M_N9	NA	24M	24
714	110237610	int_24M_N10	0.893617021276596	24M	24
715	110237610	int_24M_N11	0.888888888888889	24M	24
716	110237610	int_24M_N12	0.890350877192982	24M	24
717	110237610	int_24M_N13	NA	24M	24
718	110237610	int_24M_N14	0.903846153846154	24M	24
719	110237610	int_24M_N16	0.9	24M	24
720	110237610	int_24M_N17	0.883977900552486	24M	24
721	110237610	int_30M_N1	NA	28M	28
722	110237610	int_30M_N2	NA	28M	28
723	110237610	int_30M_N3	NA	28M	28
724	110237610	int_30M_N4	NA	28M	28
725	110237610	int_30M_N5	NA	28M	28
726	110237610	int_30M_N6	NA	28M	28
727	110237610	int_30M_N7	NA	28M	28
728	110237610	int_30M_N8	NA	28M	28
729	110237610	int_30M_N9	NA	28M	28
730	110237610	int_30M_N10	NA	28M	28
731	110237610	int_30M_N11	NA	28M	28
732	110237610	int_30M_N12	NA	28M	28
733	110237610	int_30M_N13	NA	28M	28
734	110237610	int_30M_N14	NA	28M	28
735	110237610	int_30M_N15	NA	28M	28
736	110237610	int_30M_N16	NA	28M	28
737	110237610	int_30M_N17	NA	28M	28
738	110237610	int_30M_N18	NA	28M	28
739	110261231	int_3M_N1	0.94488188976378	3M	3
740	110261231	int_3M_N2	0.934426229508197	3M	3
741	110261231	int_3M_N3	0.932038834951456	3M	3
742	110261231	int_3M_N4	0.909090909090909	3M	3
743	110261231	int_3M_N5	0.933333333333333	3M	3
744	110261231	int_3M_N6	0.916666666666667	3M	3
745	110261231	int_3M_N7	0.9375	3M	3
746	110261231	int_3M_N8	0.921052631578947	3M	3
747	110261231	int_3M_N9	0.824175824175824	3M	3
748	110261231	int_3M_N10	0.9	3M	3
749	110261231	int_3M_N11	0.96	3M	3
750	110261231	int_3M_N12	0.904109589041096	3M	3
751	110261231	int_3M_N13	0.911111111111111	3M	3
752	110261231	int_3M_N14	0.839622641509434	3M	3
753	110261231	int_3M_N15	0.923076923076923	3M	3
754	110261231	int_3M_N16	0.872340425531915	3M	3
755	110261231	int_9M_N1	0.930232558139535	9M	9
756	110261231	int_9M_N2	0.947368421052632	9M	9
757	110261231	int_9M_N3	0.88135593220339	9M	9
758	110261231	int_9M_N4	0.903225806451613	9M	9
759	110261231	int_9M_N5	0.873015873015873	9M	9
760	110261231	int_9M_N6	0.956521739130435	9M	9
761	110261231	int_9M_N7	0.925925925925926	9M	9
762	110261231	int_9M_N8	0.884057971014493	9M	9
763	110261231	int_9M_N9	0.8875	9M	9
764	110261231	int_9M_N10	NA	9M	9
765	110261231	int_9M_N11	0.954545454545455	9M	9
766	110261231	int_9M_N12	0.833333333333333	9M	9
767	110261231	int_9M_N13	0.893129770992366	9M	9
768	110261231	int_9M_N14	0.875	9M	9
769	110261231	int_9M_N15	0.714285714285714	9M	9
770	110261231	int_9M_N16	0.947368421052632	9M	9
771	110261231	int_15M_N1	0.958904109589041	15M	15
772	110261231	int_15M_N2	0.889763779527559	15M	15
773	110261231	int_15M_N3	0.924731182795699	15M	15
774	110261231	int_15M_N4	0.915492957746479	15M	15
775	110261231	int_15M_N5	0.763636363636364	15M	15
776	110261231	int_15M_N6	0.9	15M	15
777	110261231	int_15M_N7	0.927536231884058	15M	15
778	110261231	int_15M_N8	0.892857142857143	15M	15
779	110261231	int_15M_N9	0.887640449438202	15M	15
780	110261231	int_15M_N10	0.978723404255319	15M	15
781	110261231	int_15M_N11	0.857142857142857	15M	15
782	110261231	int_15M_N12	0.962616822429907	15M	15
783	110261231	int_15M_N13	0.935483870967742	15M	15
784	110261231	int_15M_N14	0.948717948717949	15M	15
785	110261231	int_15M_N15	0.91578947368421	15M	15
786	110261231	int_15M_N16	0.902255639097744	15M	15
787	110261231	int_24M_N1	0.881578947368421	24M	24
788	110261231	int_24M_N2	1	24M	24
789	110261231	int_24M_N3	0.985294117647059	24M	24
790	110261231	int_24M_N4	0.952380952380952	24M	24
791	110261231	int_24M_N5	0.925925925925926	24M	24
792	110261231	int_24M_N6	0.901960784313726	24M	24
793	110261231	int_24M_N7	0.920634920634921	24M	24
794	110261231	int_24M_N8	0.883720930232558	24M	24
795	110261231	int_24M_N9	0.957446808510638	24M	24
796	110261231	int_24M_N10	0.884892086330935	24M	24
797	110261231	int_24M_N11	0.925531914893617	24M	24
798	110261231	int_24M_N12	0.899159663865546	24M	24
799	110261231	int_24M_N13	0.692307692307692	24M	24
800	110261231	int_24M_N14	0.90625	24M	24
801	110261231	int_24M_N16	0.966101694915254	24M	24
802	110261231	int_24M_N17	0.922330097087379	24M	24
803	110261231	int_30M_N1	0.821428571428571	28M	28
804	110261231	int_30M_N2	NA	28M	28
805	110261231	int_30M_N3	1	28M	28
806	110261231	int_30M_N4	0.923076923076923	28M	28
807	110261231	int_30M_N5	0.9140625	28M	28
808	110261231	int_30M_N6	1	28M	28
809	110261231	int_30M_N7	0.837837837837838	28M	28
810	110261231	int_30M_N8	0.847826086956522	28M	28
811	110261231	int_30M_N9	0.97029702970297	28M	28
812	110261231	int_30M_N10	0.933333333333333	28M	28
813	110261231	int_30M_N11	0.927536231884058	28M	28
814	110261231	int_30M_N12	0.933884297520661	28M	28
815	110261231	int_30M_N13	0.894736842105263	28M	28
816	110261231	int_30M_N14	NA	28M	28
817	110261231	int_30M_N15	0.918604651162791	28M	28
818	110261231	int_30M_N16	0.917647058823529	28M	28
819	110261231	int_30M_N17	0.918032786885246	28M	28
820	110261231	int_30M_N18	0.878378378378378	28M	28
821	110301658	int_3M_N1	0.947368421052632	3M	3
822	110301658	int_3M_N2	0.862745098039216	3M	3
823	110301658	int_3M_N3	0.846153846153846	3M	3
824	110301658	int_3M_N4	NA	3M	3
825	110301658	int_3M_N5	0.849056603773585	3M	3
826	110301658	int_3M_N6	0.854166666666667	3M	3
827	110301658	int_3M_N7	0.909090909090909	3M	3
828	110301658	int_3M_N8	0.882352941176471	3M	3
829	110301658	int_3M_N9	0.888888888888889	3M	3
830	110301658	int_3M_N10	0.805970149253731	3M	3
831	110301658	int_3M_N11	0.865384615384615	3M	3
832	110301658	int_3M_N12	1	3M	3
833	110301658	int_3M_N13	0.810810810810811	3M	3
834	110301658	int_3M_N14	0.91304347826087	3M	3
835	110301658	int_3M_N15	0.882352941176471	3M	3
836	110301658	int_3M_N16	0.89873417721519	3M	3
837	110301658	int_9M_N1	0.82258064516129	9M	9
838	110301658	int_9M_N2	0.740740740740741	9M	9
839	110301658	int_9M_N3	0.71875	9M	9
840	110301658	int_9M_N4	0.846153846153846	9M	9
841	110301658	int_9M_N5	0.826530612244898	9M	9
842	110301658	int_9M_N6	0.805194805194805	9M	9
843	110301658	int_9M_N7	0.757575757575758	9M	9
844	110301658	int_9M_N8	0.837837837837838	9M	9
845	110301658	int_9M_N9	0.755102040816326	9M	9
846	110301658	int_9M_N10	NA	9M	9
847	110301658	int_9M_N11	0.829545454545455	9M	9
848	110301658	int_9M_N12	0.840579710144927	9M	9
849	110301658	int_9M_N13	0.862068965517241	9M	9
850	110301658	int_9M_N14	0.942857142857143	9M	9
851	110301658	int_9M_N15	0.615384615384615	9M	9
852	110301658	int_9M_N16	0.825	9M	9
853	110301658	int_15M_N1	1	15M	15
854	110301658	int_15M_N2	0.846153846153846	15M	15
855	110301658	int_15M_N3	0.56	15M	15
856	110301658	int_15M_N4	0.72463768115942	15M	15
857	110301658	int_15M_N5	NA	15M	15
858	110301658	int_15M_N6	0.795180722891566	15M	15
859	110301658	int_15M_N7	0.784313725490196	15M	15
860	110301658	int_15M_N8	0.811594202898551	15M	15
861	110301658	int_15M_N9	0.696969696969697	15M	15
862	110301658	int_15M_N10	0.86046511627907	15M	15
863	110301658	int_15M_N11	0.8	15M	15
864	110301658	int_15M_N12	0.75609756097561	15M	15
865	110301658	int_15M_N13	0.764705882352941	15M	15
866	110301658	int_15M_N14	0.859154929577465	15M	15
867	110301658	int_15M_N15	0.709090909090909	15M	15
868	110301658	int_15M_N16	0.764705882352941	15M	15
869	110301658	int_24M_N1	0.653061224489796	24M	24
870	110301658	int_24M_N2	0.866666666666667	24M	24
871	110301658	int_24M_N3	0.843137254901961	24M	24
872	110301658	int_24M_N4	0.859649122807018	24M	24
873	110301658	int_24M_N5	0.711864406779661	24M	24
874	110301658	int_24M_N6	0.822222222222222	24M	24
875	110301658	int_24M_N7	0.833333333333333	24M	24
876	110301658	int_24M_N8	0.862745098039216	24M	24
877	110301658	int_24M_N9	0.818181818181818	24M	24
878	110301658	int_24M_N10	0.725	24M	24
879	110301658	int_24M_N11	0.803571428571429	24M	24
880	110301658	int_24M_N12	0.742424242424242	24M	24
881	110301658	int_24M_N13	NA	24M	24
882	110301658	int_24M_N14	0.75	24M	24
883	110301658	int_24M_N16	0.720588235294118	24M	24
884	110301658	int_24M_N17	0.807228915662651	24M	24
885	110301658	int_30M_N1	0.736842105263158	28M	28
886	110301658	int_30M_N2	NA	28M	28
887	110301658	int_30M_N3	0.678571428571429	28M	28
888	110301658	int_30M_N4	0.888888888888889	28M	28
889	110301658	int_30M_N5	0.788888888888889	28M	28
890	110301658	int_30M_N6	0.793103448275862	28M	28
891	110301658	int_30M_N7	0.84	28M	28
892	110301658	int_30M_N8	0.695652173913043	28M	28
893	110301658	int_30M_N9	0.88	28M	28
894	110301658	int_30M_N10	0.8	28M	28
895	110301658	int_30M_N11	0.727272727272727	28M	28
896	110301658	int_30M_N12	0.836363636363636	28M	28
897	110301658	int_30M_N13	0.692307692307692	28M	28
898	110301658	int_30M_N14	NA	28M	28
899	110301658	int_30M_N15	0.666666666666667	28M	28
900	110301658	int_30M_N16	0.831460674157303	28M	28
901	110301658	int_30M_N17	0.853658536585366	28M	28
902	110301658	int_30M_N18	0.75	28M	28
903	110351346	int_3M_N1	0	3M	3
904	110351346	int_3M_N2	0.0416666666666667	3M	3
905	110351346	int_3M_N3	0.0285714285714286	3M	3
906	110351346	int_3M_N4	0	3M	3
907	110351346	int_3M_N5	0.0714285714285714	3M	3
908	110351346	int_3M_N6	0.25	3M	3
909	110351346	int_3M_N7	0.0483870967741935	3M	3
910	110351346	int_3M_N8	0	3M	3
911	110351346	int_3M_N9	0	3M	3
912	110351346	int_3M_N10	0.0649350649350649	3M	3
913	110351346	int_3M_N11	0.0615384615384615	3M	3
914	110351346	int_3M_N12	0	3M	3
915	110351346	int_3M_N13	0	3M	3
916	110351346	int_3M_N14	0	3M	3
917	110351346	int_3M_N15	0.0161290322580645	3M	3
918	110351346	int_3M_N16	0.0434782608695652	3M	3
919	110351346	int_9M_N1	0	9M	9
920	110351346	int_9M_N2	0.027027027027027	9M	9
921	110351346	int_9M_N3	0.0731707317073171	9M	9
922	110351346	int_9M_N4	0.0476190476190476	9M	9
923	110351346	int_9M_N5	0.0166666666666667	9M	9
924	110351346	int_9M_N6	0.0428571428571429	9M	9
925	110351346	int_9M_N7	0.024390243902439	9M	9
926	110351346	int_9M_N8	0.0892857142857143	9M	9
927	110351346	int_9M_N9	0	9M	9
928	110351346	int_9M_N10	0.025	9M	9
929	110351346	int_9M_N11	0.0465116279069767	9M	9
930	110351346	int_9M_N12	0	9M	9
931	110351346	int_9M_N13	0	9M	9
932	110351346	int_9M_N14	0	9M	9
933	110351346	int_9M_N15	0	9M	9
934	110351346	int_9M_N16	0.0373134328358209	9M	9
935	110351346	int_15M_N1	0.16	15M	15
936	110351346	int_15M_N2	0.0625	15M	15
937	110351346	int_15M_N3	0.193548387096774	15M	15
938	110351346	int_15M_N4	0.12280701754386	15M	15
939	110351346	int_15M_N5	0	15M	15
940	110351346	int_15M_N6	0.24	15M	15
941	110351346	int_15M_N7	0	15M	15
942	110351346	int_15M_N8	0	15M	15
943	110351346	int_15M_N9	0	15M	15
944	110351346	int_15M_N10	0.0192307692307692	15M	15
945	110351346	int_15M_N11	0	15M	15
946	110351346	int_15M_N12	0	15M	15
947	110351346	int_15M_N13	0	15M	15
948	110351346	int_15M_N14	0.0454545454545455	15M	15
949	110351346	int_15M_N15	0	15M	15
950	110351346	int_15M_N16	0	15M	15
951	110351346	int_24M_N1	0.0294117647058824	24M	24
952	110351346	int_24M_N2	0.1	24M	24
953	110351346	int_24M_N3	0.0655737704918033	24M	24
954	110351346	int_24M_N4	0.0983606557377049	24M	24
955	110351346	int_24M_N5	0.132075471698113	24M	24
956	110351346	int_24M_N6	0.108695652173913	24M	24
957	110351346	int_24M_N7	0.107142857142857	24M	24
958	110351346	int_24M_N8	0	24M	24
959	110351346	int_24M_N9	0.0461538461538462	24M	24
960	110351346	int_24M_N10	0.024390243902439	24M	24
961	110351346	int_24M_N11	0.0714285714285714	24M	24
962	110351346	int_24M_N12	0.0961538461538462	24M	24
963	110351346	int_24M_N13	0.25531914893617	24M	24
964	110351346	int_24M_N14	0.104166666666667	24M	24
965	110351346	int_24M_N16	0.0714285714285714	24M	24
966	110351346	int_24M_N17	0.104477611940299	24M	24
967	110351346	int_30M_N1	0.136363636363636	28M	28
968	110351346	int_30M_N2	0.173913043478261	28M	28
969	110351346	int_30M_N3	0.241379310344828	28M	28
970	110351346	int_30M_N4	0.161616161616162	28M	28
971	110351346	int_30M_N5	0.111111111111111	28M	28
972	110351346	int_30M_N6	0.178571428571429	28M	28
973	110351346	int_30M_N7	0.25	28M	28
974	110351346	int_30M_N8	0.129032258064516	28M	28
975	110351346	int_30M_N9	0.388888888888889	28M	28
976	110351346	int_30M_N10	0.16	28M	28
977	110351346	int_30M_N11	0.214285714285714	28M	28
978	110351346	int_30M_N12	0.0694444444444444	28M	28
979	110351346	int_30M_N13	0.241379310344828	28M	28
980	110351346	int_30M_N14	0.309090909090909	28M	28
981	110351346	int_30M_N15	0.166666666666667	28M	28
982	110351346	int_30M_N16	0.0545454545454545	28M	28
983	110351346	int_30M_N17	0.126760563380282	28M	28
984	110351346	int_30M_N18	0.105263157894737	28M	28
985	110351358	int_3M_N1	0	3M	3
986	110351358	int_3M_N2	0.04	3M	3
987	110351358	int_3M_N3	0	3M	3
988	110351358	int_3M_N4	0.00584795321637427	3M	3
989	110351358	int_3M_N5	0	3M	3
990	110351358	int_3M_N6	0.0363636363636364	3M	3
991	110351358	int_3M_N7	0	3M	3
992	110351358	int_3M_N8	0.0212765957446809	3M	3
993	110351358	int_3M_N9	0	3M	3
994	110351358	int_3M_N10	0.0125	3M	3
995	110351358	int_3M_N11	0.0330578512396694	3M	3
996	110351358	int_3M_N12	0	3M	3
997	110351358	int_3M_N13	0	3M	3
998	110351358	int_3M_N14	0	3M	3
999	110351358	int_3M_N15	0	3M	3
1000	110351358	int_3M_N16	0.0136986301369863	3M	3
1001	110351358	int_9M_N1	0.0194805194805195	9M	9
1002	110351358	int_9M_N2	0.05	9M	9
1003	110351358	int_9M_N3	0.166666666666667	9M	9
1004	110351358	int_9M_N4	0	9M	9
1005	110351358	int_9M_N5	0.0194174757281553	9M	9
1006	110351358	int_9M_N6	0.0241935483870968	9M	9
1007	110351358	int_9M_N7	0.0261437908496732	9M	9
1008	110351358	int_9M_N8	0.0752688172043011	9M	9
1009	110351358	int_9M_N9	0.0563380281690141	9M	9
1010	110351358	int_9M_N10	0.077319587628866	9M	9
1011	110351358	int_9M_N11	0.0150375939849624	9M	9
1012	110351358	int_9M_N12	0.0666666666666667	9M	9
1013	110351358	int_9M_N13	0	9M	9
1014	110351358	int_9M_N14	0.0075187969924812	9M	9
1015	110351358	int_9M_N15	0.0103092783505155	9M	9
1016	110351358	int_9M_N16	0.0120481927710843	9M	9
1017	110351358	int_15M_N1	0	15M	15
1018	110351358	int_15M_N2	0.230769230769231	15M	15
1019	110351358	int_15M_N3	0.172413793103448	15M	15
1020	110351358	int_15M_N4	0.0545454545454545	15M	15
1021	110351358	int_15M_N5	0	15M	15
1022	110351358	int_15M_N6	0.0638297872340425	15M	15
1023	110351358	int_15M_N7	0.0952380952380952	15M	15
1024	110351358	int_15M_N8	0.0434782608695652	15M	15
1025	110351358	int_15M_N9	0.142857142857143	15M	15
1026	110351358	int_15M_N10	0.0921052631578947	15M	15
1027	110351358	int_15M_N11	0.177777777777778	15M	15
1028	110351358	int_15M_N12	0.0833333333333333	15M	15
1029	110351358	int_15M_N13	0	15M	15
1030	110351358	int_15M_N14	0.117647058823529	15M	15
1031	110351358	int_15M_N15	0.135135135135135	15M	15
1032	110351358	int_15M_N16	0.120481927710843	15M	15
1033	110351358	int_24M_N1	0.192982456140351	24M	24
1034	110351358	int_24M_N2	0.246376811594203	24M	24
1035	110351358	int_24M_N3	0.113636363636364	24M	24
1036	110351358	int_24M_N4	0.277777777777778	24M	24
1037	110351358	int_24M_N5	0.0833333333333333	24M	24
1038	110351358	int_24M_N6	0.155844155844156	24M	24
1039	110351358	int_24M_N7	0.212765957446809	24M	24
1040	110351358	int_24M_N8	0.125	24M	24
1041	110351358	int_24M_N9	0.203883495145631	24M	24
1042	110351358	int_24M_N10	0.197183098591549	24M	24
1043	110351358	int_24M_N11	0.301587301587302	24M	24
1044	110351358	int_24M_N12	0.174418604651163	24M	24
1045	110351358	int_24M_N13	0.236994219653179	24M	24
1046	110351358	int_24M_N14	0.264705882352941	24M	24
1047	110351358	int_24M_N16	0.141025641025641	24M	24
1048	110351358	int_24M_N17	0.283464566929134	24M	24
1049	110351358	int_30M_N1	0.333333333333333	28M	28
1050	110351358	int_30M_N2	0.394366197183099	28M	28
1051	110351358	int_30M_N3	0.221374045801527	28M	28
1052	110351358	int_30M_N4	0.275132275132275	28M	28
1053	110351358	int_30M_N5	0.231884057971014	28M	28
1054	110351358	int_30M_N6	0.276595744680851	28M	28
1055	110351358	int_30M_N7	0.292682926829268	28M	28
1056	110351358	int_30M_N8	0.381818181818182	28M	28
1057	110351358	int_30M_N9	0.4	28M	28
1058	110351358	int_30M_N10	0.263157894736842	28M	28
1059	110351358	int_30M_N11	0.333333333333333	28M	28
1060	110351358	int_30M_N12	0.278260869565217	28M	28
1061	110351358	int_30M_N13	0.410714285714286	28M	28
1062	110351358	int_30M_N14	0.441860465116279	28M	28
1063	110351358	int_30M_N15	0.315789473684211	28M	28
1064	110351358	int_30M_N16	0.237113402061856	28M	28
1065	110351358	int_30M_N17	0.230769230769231	28M	28
1066	110351358	int_30M_N18	0.330188679245283	28M	28
1067	110351381	int_3M_N1	0.02	3M	3
1068	110351381	int_3M_N2	0.016	3M	3
1069	110351381	int_3M_N3	0.0087719298245614	3M	3
1070	110351381	int_3M_N4	0	3M	3
1071	110351381	int_3M_N5	0.00452488687782805	3M	3
1072	110351381	int_3M_N6	0	3M	3
1073	110351381	int_3M_N7	0.0101010101010101	3M	3
1074	110351381	int_3M_N8	0.0212765957446809	3M	3
1075	110351381	int_3M_N9	0.0363636363636364	3M	3
1076	110351381	int_3M_N10	0.00625	3M	3
1077	110351381	int_3M_N11	0.0165289256198347	3M	3
1078	110351381	int_3M_N12	0.0131578947368421	3M	3
1079	110351381	int_3M_N13	0.0632911392405063	3M	3
1080	110351381	int_3M_N14	0	3M	3
1081	110351381	int_3M_N15	0.0234375	3M	3
1082	110351381	int_3M_N16	0.0136986301369863	3M	3
1083	110351381	int_9M_N1	0.0714285714285714	9M	9
1084	110351381	int_9M_N2	0.0123456790123457	9M	9
1085	110351381	int_9M_N3	0.136363636363636	9M	9
1086	110351381	int_9M_N4	0	9M	9
1087	110351381	int_9M_N5	0.029126213592233	9M	9
1088	110351381	int_9M_N6	0.00806451612903226	9M	9
1089	110351381	int_9M_N7	0.0328947368421053	9M	9
1090	110351381	int_9M_N8	0.043010752688172	9M	9
1091	110351381	int_9M_N9	0.0563380281690141	9M	9
1092	110351381	int_9M_N10	0.0206185567010309	9M	9
1093	110351381	int_9M_N11	0.0300751879699248	9M	9
1094	110351381	int_9M_N12	0.0242424242424242	9M	9
1095	110351381	int_9M_N13	0	9M	9
1096	110351381	int_9M_N14	0.0075187969924812	9M	9
1097	110351381	int_9M_N15	0	9M	9
1098	110351381	int_9M_N16	0.0401606425702811	9M	9
1099	110351381	int_15M_N1	0.0285714285714286	15M	15
1100	110351381	int_15M_N2	0.0659340659340659	15M	15
1101	110351381	int_15M_N3	0.172413793103448	15M	15
1102	110351381	int_15M_N4	0.0181818181818182	15M	15
1103	110351381	int_15M_N5	0	15M	15
1104	110351381	int_15M_N6	0.0851063829787234	15M	15
1105	110351381	int_15M_N7	0.125	15M	15
1106	110351381	int_15M_N8	0.0217391304347826	15M	15
1107	110351381	int_15M_N9	0.0535714285714286	15M	15
1108	110351381	int_15M_N10	0.04	15M	15
1109	110351381	int_15M_N11	0.0222222222222222	15M	15
1110	110351381	int_15M_N12	0.135135135135135	15M	15
1111	110351381	int_15M_N13	0	15M	15
1112	110351381	int_15M_N14	0.0588235294117647	15M	15
1113	110351381	int_15M_N15	0.045045045045045	15M	15
1114	110351381	int_15M_N16	0.0481927710843374	15M	15
1115	110351381	int_24M_N1	0.192982456140351	24M	24
1116	110351381	int_24M_N2	0.246376811594203	24M	24
1117	110351381	int_24M_N3	0.0574712643678161	24M	24
1118	110351381	int_24M_N4	0.361111111111111	24M	24
1119	110351381	int_24M_N5	0.166666666666667	24M	24
1120	110351381	int_24M_N6	0.0779220779220779	24M	24
1121	110351381	int_24M_N7	0.25531914893617	24M	24
1122	110351381	int_24M_N8	0.109375	24M	24
1123	110351381	int_24M_N9	0.194174757281553	24M	24
1124	110351381	int_24M_N10	0.295774647887324	24M	24
1125	110351381	int_24M_N11	0.333333333333333	24M	24
1126	110351381	int_24M_N12	0.22093023255814	24M	24
1127	110351381	int_24M_N13	0.317919075144509	24M	24
1128	110351381	int_24M_N14	0.264705882352941	24M	24
1129	110351381	int_24M_N16	0.166666666666667	24M	24
1130	110351381	int_24M_N17	0.206349206349206	24M	24
1131	110351381	int_30M_N1	0.282051282051282	28M	28
1132	110351381	int_30M_N2	0.371428571428571	28M	28
1133	110351381	int_30M_N3	0.315384615384615	28M	28
1134	110351381	int_30M_N4	0.329787234042553	28M	28
1135	110351381	int_30M_N5	0.36231884057971	28M	28
1136	110351381	int_30M_N6	0.274647887323944	28M	28
1137	110351381	int_30M_N7	0.40650406504065	28M	28
1138	110351381	int_30M_N8	0.272727272727273	28M	28
1139	110351381	int_30M_N9	0.342857142857143	28M	28
1140	110351381	int_30M_N10	0.210526315789474	28M	28
1141	110351381	int_30M_N11	0.366666666666667	28M	28
1142	110351381	int_30M_N12	0.258620689655172	28M	28
1143	110351381	int_30M_N13	0.509090909090909	28M	28
1144	110351381	int_30M_N14	0.418604651162791	28M	28
1145	110351381	int_30M_N15	0.421052631578947	28M	28
1146	110351381	int_30M_N16	0.144329896907216	28M	28
1147	110351381	int_30M_N17	0.293706293706294	28M	28
1148	110351381	int_30M_N18	0.39047619047619	28M	28
1149	110351391	int_3M_N1	0	3M	3
1150	110351391	int_3M_N2	0.032	3M	3
1151	110351391	int_3M_N3	0	3M	3
1152	110351391	int_3M_N4	0.0116959064327485	3M	3
1153	110351391	int_3M_N5	0	3M	3
1154	110351391	int_3M_N6	0	3M	3
1155	110351391	int_3M_N7	0	3M	3
1156	110351391	int_3M_N8	0	3M	3
1157	110351391	int_3M_N9	0	3M	3
1158	110351391	int_3M_N10	0	3M	3
1159	110351391	int_3M_N11	0.0413223140495868	3M	3
1160	110351391	int_3M_N12	0	3M	3
1161	110351391	int_3M_N13	0.0632911392405063	3M	3
1162	110351391	int_3M_N14	0	3M	3
1163	110351391	int_3M_N15	0.0390625	3M	3
1164	110351391	int_3M_N16	0	3M	3
1165	110351391	int_9M_N1	0.0844155844155844	9M	9
1166	110351391	int_9M_N2	0.0246913580246914	9M	9
1167	110351391	int_9M_N3	0	9M	9
1168	110351391	int_9M_N4	0.03125	9M	9
1169	110351391	int_9M_N5	0.029126213592233	9M	9
1170	110351391	int_9M_N6	0.0241935483870968	9M	9
1171	110351391	int_9M_N7	0.0065359477124183	9M	9
1172	110351391	int_9M_N8	0.0537634408602151	9M	9
1173	110351391	int_9M_N9	0.028169014084507	9M	9
1174	110351391	int_9M_N10	0.0618556701030928	9M	9
1175	110351391	int_9M_N11	0.0676691729323308	9M	9
1176	110351391	int_9M_N12	0.0727272727272727	9M	9
1177	110351391	int_9M_N13	0	9M	9
1178	110351391	int_9M_N14	0.0902255639097744	9M	9
1179	110351391	int_9M_N15	0.0412371134020619	9M	9
1180	110351391	int_9M_N16	0.0682730923694779	9M	9
1181	110351391	int_15M_N1	0	15M	15
1182	110351391	int_15M_N2	0.0444444444444444	15M	15
1183	110351391	int_15M_N3	0.103448275862069	15M	15
1184	110351391	int_15M_N4	0.0363636363636364	15M	15
1185	110351391	int_15M_N5	0	15M	15
1186	110351391	int_15M_N6	0.0425531914893617	15M	15
1187	110351391	int_15M_N7	0.046875	15M	15
1188	110351391	int_15M_N8	0.0434782608695652	15M	15
1189	110351391	int_15M_N9	0.196428571428571	15M	15
1190	110351391	int_15M_N10	0	15M	15
1191	110351391	int_15M_N11	0	15M	15
1192	110351391	int_15M_N12	0.0277777777777778	15M	15
1193	110351391	int_15M_N13	0	15M	15
1194	110351391	int_15M_N14	0.119047619047619	15M	15
1195	110351391	int_15M_N15	0.118181818181818	15M	15
1196	110351391	int_15M_N16	0	15M	15
1197	110351391	int_24M_N1	0.196428571428571	24M	24
1198	110351391	int_24M_N2	0.27536231884058	24M	24
1199	110351391	int_24M_N3	0.183908045977011	24M	24
1200	110351391	int_24M_N4	0.345794392523364	24M	24
1201	110351391	int_24M_N5	0.166666666666667	24M	24
1202	110351391	int_24M_N6	0.210526315789474	24M	24
1203	110351391	int_24M_N7	0.326086956521739	24M	24
1204	110351391	int_24M_N8	0.174603174603175	24M	24
1205	110351391	int_24M_N9	0.173076923076923	24M	24
1206	110351391	int_24M_N10	0.271428571428571	24M	24
1207	110351391	int_24M_N11	0.238095238095238	24M	24
1208	110351391	int_24M_N12	0.209302325581395	24M	24
1209	110351391	int_24M_N13	0.255813953488372	24M	24
1210	110351391	int_24M_N14	0.15	24M	24
1211	110351391	int_24M_N16	0.230769230769231	24M	24
1212	110351391	int_24M_N17	0.125984251968504	24M	24
1213	110351391	int_30M_N1	0.205128205128205	28M	28
1214	110351391	int_30M_N2	0.422535211267606	28M	28
1215	110351391	int_30M_N3	0.323076923076923	28M	28
1216	110351391	int_30M_N4	0.412698412698413	28M	28
1217	110351391	int_30M_N5	0.318840579710145	28M	28
1218	110351391	int_30M_N6	0.297872340425532	28M	28
1219	110351391	int_30M_N7	0.322314049586777	28M	28
1220	110351391	int_30M_N8	0.327272727272727	28M	28
1221	110351391	int_30M_N9	0.314285714285714	28M	28
1222	110351391	int_30M_N10	0.315789473684211	28M	28
1223	110351391	int_30M_N11	0.166666666666667	28M	28
1224	110351391	int_30M_N12	0.234782608695652	28M	28
1225	110351391	int_30M_N13	0.446428571428571	28M	28
1226	110351391	int_30M_N14	0.36046511627907	28M	28
1227	110351391	int_30M_N15	0.306666666666667	28M	28
1228	110351391	int_30M_N16	0.257731958762887	28M	28
1229	110351391	int_30M_N17	0.24822695035461	28M	28
1230	110351391	int_30M_N18	0.575471698113208	28M	28
1231	110351393	int_3M_N1	0	3M	3
1232	110351393	int_3M_N2	0.0163934426229508	3M	3
1233	110351393	int_3M_N3	0	3M	3
1234	110351393	int_3M_N4	0	3M	3
1235	110351393	int_3M_N5	0.0135746606334842	3M	3
1236	110351393	int_3M_N6	0.0181818181818182	3M	3
1237	110351393	int_3M_N7	0.0101010101010101	3M	3
1238	110351393	int_3M_N8	0	3M	3
1239	110351393	int_3M_N9	0	3M	3
1240	110351393	int_3M_N10	0.0125	3M	3
1241	110351393	int_3M_N11	0.0168067226890756	3M	3
1242	110351393	int_3M_N12	0	3M	3
1243	110351393	int_3M_N13	0.0632911392405063	3M	3
1244	110351393	int_3M_N14	0	3M	3
1245	110351393	int_3M_N15	0.046875	3M	3
1246	110351393	int_3M_N16	0.0547945205479452	3M	3
1247	110351393	int_9M_N1	0.0714285714285714	9M	9
1248	110351393	int_9M_N2	0.0375	9M	9
1249	110351393	int_9M_N3	0	9M	9
1250	110351393	int_9M_N4	0.0625	9M	9
1251	110351393	int_9M_N5	0	9M	9
1252	110351393	int_9M_N6	0.0161290322580645	9M	9
1253	110351393	int_9M_N7	0.0131578947368421	9M	9
1254	110351393	int_9M_N8	0.032967032967033	9M	9
1255	110351393	int_9M_N9	0	9M	9
1256	110351393	int_9M_N10	0.077319587628866	9M	9
1257	110351393	int_9M_N11	0.122137404580153	9M	9
1258	110351393	int_9M_N12	0.0609756097560976	9M	9
1259	110351393	int_9M_N13	0	9M	9
1260	110351393	int_9M_N14	0	9M	9
1261	110351393	int_9M_N15	0.0721649484536082	9M	9
1262	110351393	int_9M_N16	0.0160642570281124	9M	9
1263	110351393	int_15M_N1	0.142857142857143	15M	15
1264	110351393	int_15M_N2	0.0112359550561798	15M	15
1265	110351393	int_15M_N3	0.087719298245614	15M	15
1266	110351393	int_15M_N4	0.055045871559633	15M	15
1267	110351393	int_15M_N5	0	15M	15
1268	110351393	int_15M_N6	0.0425531914893617	15M	15
1269	110351393	int_15M_N7	0.125	15M	15
1270	110351393	int_15M_N8	0.0434782608695652	15M	15
1271	110351393	int_15M_N9	0	15M	15
1272	110351393	int_15M_N10	0.0675675675675676	15M	15
1273	110351393	int_15M_N11	0.0444444444444444	15M	15
1274	110351393	int_15M_N12	0.333333333333333	15M	15
1275	110351393	int_15M_N13	0	15M	15
1276	110351393	int_15M_N14	0.0352941176470588	15M	15
1277	110351393	int_15M_N15	0.0545454545454545	15M	15
1278	110351393	int_15M_N16	0.072289156626506	15M	15
1279	110351393	int_24M_N1	0.339285714285714	24M	24
1280	110351393	int_24M_N2	0.298507462686567	24M	24
1281	110351393	int_24M_N3	0.0813953488372093	24M	24
1282	110351393	int_24M_N4	0.242990654205607	24M	24
1283	110351393	int_24M_N5	0.142857142857143	24M	24
1284	110351393	int_24M_N6	0.12	24M	24
1285	110351393	int_24M_N7	0.311111111111111	24M	24
1286	110351393	int_24M_N8	0.158730158730159	24M	24
1287	110351393	int_24M_N9	0.198019801980198	24M	24
1288	110351393	int_24M_N10	0.202898550724638	24M	24
1289	110351393	int_24M_N11	0.225806451612903	24M	24
1290	110351393	int_24M_N12	0.348837209302326	24M	24
1291	110351393	int_24M_N13	0.244186046511628	24M	24
1292	110351393	int_24M_N14	0.19	24M	24
1293	110351393	int_24M_N16	0.205128205128205	24M	24
1294	110351393	int_24M_N17	0.204724409448819	24M	24
1295	110351393	int_30M_N1	0.289473684210526	28M	28
1296	110351393	int_30M_N2	0.394366197183099	28M	28
1297	110351393	int_30M_N3	0.349206349206349	28M	28
1298	110351393	int_30M_N4	0.312169312169312	28M	28
1299	110351393	int_30M_N5	0.397058823529412	28M	28
1300	110351393	int_30M_N6	0.24822695035461	28M	28
1301	110351393	int_30M_N7	0.330578512396694	28M	28
1302	110351393	int_30M_N8	0.290909090909091	28M	28
1303	110351393	int_30M_N9	0.342857142857143	28M	28
1304	110351393	int_30M_N10	0.432432432432432	28M	28
1305	110351393	int_30M_N11	0.133333333333333	28M	28
1306	110351393	int_30M_N12	0.217391304347826	28M	28
1307	110351393	int_30M_N13	0.428571428571429	28M	28
1308	110351393	int_30M_N14	0.372093023255814	28M	28
1309	110351393	int_30M_N15	0.36	28M	28
1310	110351393	int_30M_N16	0.288659793814433	28M	28
1311	110351393	int_30M_N17	0.246478873239437	28M	28
1312	110351393	int_30M_N18	0.462264150943396	28M	28
1313	110351438	int_3M_N1	0	3M	3
1314	110351438	int_3M_N2	0	3M	3
1315	110351438	int_3M_N3	0	3M	3
1316	110351438	int_3M_N4	0	3M	3
1317	110351438	int_3M_N5	0.00452488687782805	3M	3
1318	110351438	int_3M_N6	0	3M	3
1319	110351438	int_3M_N7	0	3M	3
1320	110351438	int_3M_N8	0	3M	3
1321	110351438	int_3M_N9	0	3M	3
1322	110351438	int_3M_N10	0	3M	3
1323	110351438	int_3M_N11	0.00826446280991736	3M	3
1324	110351438	int_3M_N12	0	3M	3
1325	110351438	int_3M_N13	0	3M	3
1326	110351438	int_3M_N14	0	3M	3
1327	110351438	int_3M_N15	0	3M	3
1328	110351438	int_3M_N16	0.0273972602739726	3M	3
1329	110351438	int_9M_N1	0.0194805194805195	9M	9
1330	110351438	int_9M_N2	0.0123456790123457	9M	9
1331	110351438	int_9M_N3	0	9M	9
1332	110351438	int_9M_N4	0	9M	9
1333	110351438	int_9M_N5	0.0194174757281553	9M	9
1334	110351438	int_9M_N6	0	9M	9
1335	110351438	int_9M_N7	0	9M	9
1336	110351438	int_9M_N8	0.032258064516129	9M	9
1337	110351438	int_9M_N9	0.0140845070422535	9M	9
1338	110351438	int_9M_N10	0	9M	9
1339	110351438	int_9M_N11	0.0075187969924812	9M	9
1340	110351438	int_9M_N12	0.0432098765432099	9M	9
1341	110351438	int_9M_N13	0	9M	9
1342	110351438	int_9M_N14	0.0075187969924812	9M	9
1343	110351438	int_9M_N15	0.0103092783505155	9M	9
1344	110351438	int_9M_N16	0.0161290322580645	9M	9
1345	110351438	int_15M_N1	0.0571428571428571	15M	15
1346	110351438	int_15M_N2	0.032967032967033	15M	15
1347	110351438	int_15M_N3	0.155172413793103	15M	15
1348	110351438	int_15M_N4	0.136363636363636	15M	15
1349	110351438	int_15M_N5	0	15M	15
1350	110351438	int_15M_N6	0.127659574468085	15M	15
1351	110351438	int_15M_N7	0.0645161290322581	15M	15
1352	110351438	int_15M_N8	0.152173913043478	15M	15
1353	110351438	int_15M_N9	0	15M	15
1354	110351438	int_15M_N10	0.0921052631578947	15M	15
1355	110351438	int_15M_N11	0	15M	15
1356	110351438	int_15M_N12	0	15M	15
1357	110351438	int_15M_N13	0.0126582278481013	15M	15
1358	110351438	int_15M_N14	0.0588235294117647	15M	15
1359	110351438	int_15M_N15	0.119266055045872	15M	15
1360	110351438	int_15M_N16	0	15M	15
1361	110351438	int_24M_N1	0.157894736842105	24M	24
1362	110351438	int_24M_N2	0.27536231884058	24M	24
1363	110351438	int_24M_N3	0.204545454545455	24M	24
1364	110351438	int_24M_N4	0.175925925925926	24M	24
1365	110351438	int_24M_N5	0.111111111111111	24M	24
1366	110351438	int_24M_N6	0.24	24M	24
1367	110351438	int_24M_N7	0.244444444444444	24M	24
1368	110351438	int_24M_N8	0.15625	24M	24
1369	110351438	int_24M_N9	0.192307692307692	24M	24
1370	110351438	int_24M_N10	0.183098591549296	24M	24
1371	110351438	int_24M_N11	0.253968253968254	24M	24
1372	110351438	int_24M_N12	0.238095238095238	24M	24
1373	110351438	int_24M_N13	0.109826589595376	24M	24
1374	110351438	int_24M_N14	0.156862745098039	24M	24
1375	110351438	int_24M_N16	0.115384615384615	24M	24
1376	110351438	int_24M_N17	0.188976377952756	24M	24
1377	110351438	int_30M_N1	0.105263157894737	28M	28
1378	110351438	int_30M_N2	0.210526315789474	28M	28
1379	110351438	int_30M_N3	0.267175572519084	28M	28
1380	110351438	int_30M_N4	0.234042553191489	28M	28
1381	110351438	int_30M_N5	0.0882352941176471	28M	28
1382	110351438	int_30M_N6	0.211267605633803	28M	28
1383	110351438	int_30M_N7	0.206896551724138	28M	28
1384	110351438	int_30M_N8	0.181818181818182	28M	28
1385	110351438	int_30M_N9	0.2	28M	28
1386	110351438	int_30M_N10	0.289473684210526	28M	28
1387	110351438	int_30M_N11	0.166666666666667	28M	28
1388	110351438	int_30M_N12	0.112068965517241	28M	28
1389	110351438	int_30M_N13	0.259259259259259	28M	28
1390	110351438	int_30M_N14	0.127906976744186	28M	28
1391	110351438	int_30M_N15	0.194444444444444	28M	28
1392	110351438	int_30M_N16	0.134020618556701	28M	28
1393	110351438	int_30M_N17	0.117647058823529	28M	28
1394	110351438	int_30M_N18	0.159420289855072	28M	28
1395	110351440	int_3M_N1	0	3M	3
1396	110351440	int_3M_N2	0	3M	3
1397	110351440	int_3M_N3	0	3M	3
1398	110351440	int_3M_N4	0	3M	3
1399	110351440	int_3M_N5	0	3M	3
1400	110351440	int_3M_N6	0	3M	3
1401	110351440	int_3M_N7	0.0202020202020202	3M	3
1402	110351440	int_3M_N8	0	3M	3
1403	110351440	int_3M_N9	0	3M	3
1404	110351440	int_3M_N10	0	3M	3
1405	110351440	int_3M_N11	0	3M	3
1406	110351440	int_3M_N12	0	3M	3
1407	110351440	int_3M_N13	0	3M	3
1408	110351440	int_3M_N14	0.008	3M	3
1409	110351440	int_3M_N15	0	3M	3
1410	110351440	int_3M_N16	0	3M	3
1411	110351440	int_9M_N1	0	9M	9
1412	110351440	int_9M_N2	0	9M	9
1413	110351440	int_9M_N3	0	9M	9
1414	110351440	int_9M_N4	0.03125	9M	9
1415	110351440	int_9M_N5	0.0194174757281553	9M	9
1416	110351440	int_9M_N6	0	9M	9
1417	110351440	int_9M_N7	0.0196078431372549	9M	9
1418	110351440	int_9M_N8	0.032258064516129	9M	9
1419	110351440	int_9M_N9	0	9M	9
1420	110351440	int_9M_N10	0	9M	9
1421	110351440	int_9M_N11	0	9M	9
1422	110351440	int_9M_N12	0.0184049079754601	9M	9
1423	110351440	int_9M_N13	0	9M	9
1424	110351440	int_9M_N14	0	9M	9
1425	110351440	int_9M_N15	0	9M	9
1426	110351440	int_9M_N16	0.00803212851405622	9M	9
1427	110351440	int_15M_N1	0	15M	15
1428	110351440	int_15M_N2	0.010989010989011	15M	15
1429	110351440	int_15M_N3	0.0172413793103448	15M	15
1430	110351440	int_15M_N4	0.0545454545454545	15M	15
1431	110351440	int_15M_N5	0	15M	15
1432	110351440	int_15M_N6	0.127659574468085	15M	15
1433	110351440	int_15M_N7	0	15M	15
1434	110351440	int_15M_N8	0	15M	15
1435	110351440	int_15M_N9	0	15M	15
1436	110351440	int_15M_N10	0.0921052631578947	15M	15
1437	110351440	int_15M_N11	0	15M	15
1438	110351440	int_15M_N12	0	15M	15
1439	110351440	int_15M_N13	0.0126582278481013	15M	15
1440	110351440	int_15M_N14	0.0588235294117647	15M	15
1441	110351440	int_15M_N15	0.146788990825688	15M	15
1442	110351440	int_15M_N16	0	15M	15
1443	110351440	int_24M_N1	0.140350877192982	24M	24
1444	110351440	int_24M_N2	0.132352941176471	24M	24
1445	110351440	int_24M_N3	0.193181818181818	24M	24
1446	110351440	int_24M_N4	0.194444444444444	24M	24
1447	110351440	int_24M_N5	0.111111111111111	24M	24
1448	110351440	int_24M_N6	0.04	24M	24
1449	110351440	int_24M_N7	0.111111111111111	24M	24
1450	110351440	int_24M_N8	0.078125	24M	24
1451	110351440	int_24M_N9	0.0769230769230769	24M	24
1452	110351440	int_24M_N10	0.171428571428571	24M	24
1453	110351440	int_24M_N11	0.285714285714286	24M	24
1454	110351440	int_24M_N12	0.166666666666667	24M	24
1455	110351440	int_24M_N13	0.0289017341040462	24M	24
1456	110351440	int_24M_N14	0.117647058823529	24M	24
1457	110351440	int_24M_N16	0.0128205128205128	24M	24
1458	110351440	int_24M_N17	0.0866141732283465	24M	24
1459	110351440	int_30M_N1	0.105263157894737	28M	28
1460	110351440	int_30M_N2	0.0526315789473684	28M	28
1461	110351440	int_30M_N3	0.198473282442748	28M	28
1462	110351440	int_30M_N4	0.153439153439153	28M	28
1463	110351440	int_30M_N5	0.102941176470588	28M	28
1464	110351440	int_30M_N6	0.184397163120567	28M	28
1465	110351440	int_30M_N7	0.163793103448276	28M	28
1466	110351440	int_30M_N8	0.0727272727272727	28M	28
1467	110351440	int_30M_N9	0.114285714285714	28M	28
1468	110351440	int_30M_N10	0.0526315789473684	28M	28
1469	110351440	int_30M_N11	0.1	28M	28
1470	110351440	int_30M_N12	0.0862068965517241	28M	28
1471	110351440	int_30M_N13	0.203703703703704	28M	28
1472	110351440	int_30M_N14	0.127906976744186	28M	28
1473	110351440	int_30M_N15	0.125	28M	28
1474	110351440	int_30M_N16	0.103092783505155	28M	28
1475	110351440	int_30M_N17	0.147058823529412	28M	28
1476	110351440	int_30M_N18	0.101449275362319	28M	28
1477	110351444	int_3M_N1	0	3M	3
1478	110351444	int_3M_N2	0	3M	3
1479	110351444	int_3M_N3	0	3M	3
1480	110351444	int_3M_N4	0	3M	3
1481	110351444	int_3M_N5	0.0226244343891403	3M	3
1482	110351444	int_3M_N6	0	3M	3
1483	110351444	int_3M_N7	0	3M	3
1484	110351444	int_3M_N8	0	3M	3
1485	110351444	int_3M_N9	0	3M	3
1486	110351444	int_3M_N10	0	3M	3
1487	110351444	int_3M_N11	0	3M	3
1488	110351444	int_3M_N12	0	3M	3
1489	110351444	int_3M_N13	0	3M	3
1490	110351444	int_3M_N14	0	3M	3
1491	110351444	int_3M_N15	0	3M	3
1492	110351444	int_3M_N16	0.0273972602739726	3M	3
1493	110351444	int_9M_N1	0.038961038961039	9M	9
1494	110351444	int_9M_N2	0.0493827160493827	9M	9
1495	110351444	int_9M_N3	0	9M	9
1496	110351444	int_9M_N4	0	9M	9
1497	110351444	int_9M_N5	0.058252427184466	9M	9
1498	110351444	int_9M_N6	0.0166666666666667	9M	9
1499	110351444	int_9M_N7	0.0326797385620915	9M	9
1500	110351444	int_9M_N8	0.032258064516129	9M	9
1501	110351444	int_9M_N9	0.028169014084507	9M	9
1502	110351444	int_9M_N10	0.0206185567010309	9M	9
1503	110351444	int_9M_N11	0.0526315789473684	9M	9
1504	110351444	int_9M_N12	0.0306748466257669	9M	9
1505	110351444	int_9M_N13	0	9M	9
1506	110351444	int_9M_N14	0.0150375939849624	9M	9
1507	110351444	int_9M_N15	0.0103092783505155	9M	9
1508	110351444	int_9M_N16	0.036144578313253	9M	9
1509	110351444	int_15M_N1	0.171428571428571	15M	15
1510	110351444	int_15M_N2	0.010989010989011	15M	15
1511	110351444	int_15M_N3	0.0517241379310345	15M	15
1512	110351444	int_15M_N4	0.1	15M	15
1513	110351444	int_15M_N5	0	15M	15
1514	110351444	int_15M_N6	0.0212765957446809	15M	15
1515	110351444	int_15M_N7	0.0967741935483871	15M	15
1516	110351444	int_15M_N8	0.173913043478261	15M	15
1517	110351444	int_15M_N9	0.0357142857142857	15M	15
1518	110351444	int_15M_N10	0.0394736842105263	15M	15
1519	110351444	int_15M_N11	0	15M	15
1520	110351444	int_15M_N12	0.0833333333333333	15M	15
1521	110351444	int_15M_N13	0.0759493670886076	15M	15
1522	110351444	int_15M_N14	0.0823529411764706	15M	15
1523	110351444	int_15M_N15	0.0917431192660551	15M	15
1524	110351444	int_15M_N16	0.0481927710843374	15M	15
1525	110351444	int_24M_N1	0.298245614035088	24M	24
1526	110351444	int_24M_N2	0.260869565217391	24M	24
1527	110351444	int_24M_N3	0.181818181818182	24M	24
1528	110351444	int_24M_N4	0.175925925925926	24M	24
1529	110351444	int_24M_N5	0.180555555555556	24M	24
1530	110351444	int_24M_N6	0.186666666666667	24M	24
1531	110351444	int_24M_N7	0.2	24M	24
1532	110351444	int_24M_N8	0.158730158730159	24M	24
1533	110351444	int_24M_N9	0.259615384615385	24M	24
1534	110351444	int_24M_N10	0.267605633802817	24M	24
1535	110351444	int_24M_N11	0.142857142857143	24M	24
1536	110351444	int_24M_N12	0.202380952380952	24M	24
1537	110351444	int_24M_N13	0.15028901734104	24M	24
1538	110351444	int_24M_N14	0.245098039215686	24M	24
1539	110351444	int_24M_N16	0.0641025641025641	24M	24
1540	110351444	int_24M_N17	0.220472440944882	24M	24
1541	110351444	int_30M_N1	0.0789473684210526	28M	28
1542	110351444	int_30M_N2	0	28M	28
1543	110351444	int_30M_N3	0.229007633587786	28M	28
1544	110351444	int_30M_N4	0.222222222222222	28M	28
1545	110351444	int_30M_N5	0.194029850746269	28M	28
1546	110351444	int_30M_N6	0.274647887323944	28M	28
1547	110351444	int_30M_N7	0.25	28M	28
1548	110351444	int_30M_N8	0.254545454545455	28M	28
1549	110351444	int_30M_N9	0.371428571428571	28M	28
1550	110351444	int_30M_N10	0.236842105263158	28M	28
1551	110351444	int_30M_N11	0.266666666666667	28M	28
1552	110351444	int_30M_N12	0.267241379310345	28M	28
1553	110351444	int_30M_N13	0.481481481481481	28M	28
1554	110351444	int_30M_N14	0.244186046511628	28M	28
1555	110351444	int_30M_N15	0.194444444444444	28M	28
1556	110351444	int_30M_N16	0.175257731958763	28M	28
1557	110351444	int_30M_N17	0.227941176470588	28M	28
1558	110351444	int_30M_N18	0.231884057971014	28M	28
1559	110351448	int_3M_N1	0	3M	3
1560	110351448	int_3M_N2	0.016	3M	3
1561	110351448	int_3M_N3	0.0087719298245614	3M	3
1562	110351448	int_3M_N4	0.00584795321637427	3M	3
1563	110351448	int_3M_N5	0	3M	3
1564	110351448	int_3M_N6	0.0181818181818182	3M	3
1565	110351448	int_3M_N7	0	3M	3
1566	110351448	int_3M_N8	0	3M	3
1567	110351448	int_3M_N9	0	3M	3
1568	110351448	int_3M_N10	0	3M	3
1569	110351448	int_3M_N11	0.00826446280991736	3M	3
1570	110351448	int_3M_N12	0	3M	3
1571	110351448	int_3M_N13	0	3M	3
1572	110351448	int_3M_N14	0	3M	3
1573	110351448	int_3M_N15	0.03125	3M	3
1574	110351448	int_3M_N16	0.0136986301369863	3M	3
1575	110351448	int_9M_N1	0.0194805194805195	9M	9
1576	110351448	int_9M_N2	0.0493827160493827	9M	9
1577	110351448	int_9M_N3	0.303030303030303	9M	9
1578	110351448	int_9M_N4	0	9M	9
1579	110351448	int_9M_N5	0.0970873786407767	9M	9
1580	110351448	int_9M_N6	0.0333333333333333	9M	9
1581	110351448	int_9M_N7	0.0130718954248366	9M	9
1582	110351448	int_9M_N8	0.043010752688172	9M	9
1583	110351448	int_9M_N9	0.0140845070422535	9M	9
1584	110351448	int_9M_N10	0.0360824742268041	9M	9
1585	110351448	int_9M_N11	0.0075187969924812	9M	9
1586	110351448	int_9M_N12	0.0429447852760736	9M	9
1587	110351448	int_9M_N13	0	9M	9
1588	110351448	int_9M_N14	0.075187969924812	9M	9
1589	110351448	int_9M_N15	0.0309278350515464	9M	9
1590	110351448	int_9M_N16	0.0240963855421687	9M	9
1591	110351448	int_15M_N1	0.0571428571428571	15M	15
1592	110351448	int_15M_N2	0.043956043956044	15M	15
1593	110351448	int_15M_N3	0.103448275862069	15M	15
1594	110351448	int_15M_N4	0.136363636363636	15M	15
1595	110351448	int_15M_N5	0	15M	15
1596	110351448	int_15M_N6	0.0851063829787234	15M	15
1597	110351448	int_15M_N7	0.0983606557377049	15M	15
1598	110351448	int_15M_N8	0.0869565217391304	15M	15
1599	110351448	int_15M_N9	0.160714285714286	15M	15
1600	110351448	int_15M_N10	0.0131578947368421	15M	15
1601	110351448	int_15M_N11	0.0666666666666667	15M	15
1602	110351448	int_15M_N12	0.0540540540540541	15M	15
1603	110351448	int_15M_N13	0.0769230769230769	15M	15
1604	110351448	int_15M_N14	0.117647058823529	15M	15
1605	110351448	int_15M_N15	0.174311926605505	15M	15
1606	110351448	int_15M_N16	0.0120481927710843	15M	15
1607	110351448	int_24M_N1	0.192982456140351	24M	24
1608	110351448	int_24M_N2	0.202898550724638	24M	24
1609	110351448	int_24M_N3	0.295454545454545	24M	24
1610	110351448	int_24M_N4	0.37037037037037	24M	24
1611	110351448	int_24M_N5	0.277777777777778	24M	24
1612	110351448	int_24M_N6	0.256756756756757	24M	24
1613	110351448	int_24M_N7	0.409090909090909	24M	24
1614	110351448	int_24M_N8	0.203125	24M	24
1615	110351448	int_24M_N9	0.221153846153846	24M	24
1616	110351448	int_24M_N10	0.253521126760563	24M	24
1617	110351448	int_24M_N11	0.365079365079365	24M	24
1618	110351448	int_24M_N12	0.297619047619048	24M	24
1619	110351448	int_24M_N13	0.196531791907514	24M	24
1620	110351448	int_24M_N14	0.323529411764706	24M	24
1621	110351448	int_24M_N16	0.153846153846154	24M	24
1622	110351448	int_24M_N17	0.275590551181102	24M	24
1623	110351448	int_30M_N1	0.131578947368421	28M	28
1624	110351448	int_30M_N2	0.131578947368421	28M	28
1625	110351448	int_30M_N3	0.274809160305344	28M	28
1626	110351448	int_30M_N4	0.301587301587302	28M	28
1627	110351448	int_30M_N5	0.294117647058824	28M	28
1628	110351448	int_30M_N6	0.309859154929577	28M	28
1629	110351448	int_30M_N7	0.344827586206897	28M	28
1630	110351448	int_30M_N8	0.4	28M	28
1631	110351448	int_30M_N9	0.371428571428571	28M	28
1632	110351448	int_30M_N10	0.368421052631579	28M	28
1633	110351448	int_30M_N11	0.366666666666667	28M	28
1634	110351448	int_30M_N12	0.232758620689655	28M	28
1635	110351448	int_30M_N13	0.555555555555556	28M	28
1636	110351448	int_30M_N14	0.313953488372093	28M	28
1637	110351448	int_30M_N15	0.305555555555556	28M	28
1638	110351448	int_30M_N16	0.154639175257732	28M	28
1639	110351448	int_30M_N17	0.330882352941176	28M	28
1640	110351448	int_30M_N18	0.173913043478261	28M	28
1641	110351466	int_3M_N1	0.075	3M	3
1642	110351466	int_3M_N2	0.0576923076923077	3M	3
1643	110351466	int_3M_N3	0.0888888888888889	3M	3
1644	110351466	int_3M_N4	0.0103092783505155	3M	3
1645	110351466	int_3M_N5	0.0280373831775701	3M	3
1646	110351466	int_3M_N6	0	3M	3
1647	110351466	int_3M_N7	0	3M	3
1648	110351466	int_3M_N8	0	3M	3
1649	110351466	int_3M_N9	0	3M	3
1650	110351466	int_3M_N10	0.0595238095238095	3M	3
1651	110351466	int_3M_N11	0.0491803278688525	3M	3
1652	110351466	int_3M_N12	0.0625	3M	3
1653	110351466	int_3M_N13	0.0652173913043478	3M	3
1654	110351466	int_3M_N14	0.0526315789473684	3M	3
1655	110351466	int_3M_N15	0.0135135135135135	3M	3
1656	110351466	int_3M_N16	0.0714285714285714	3M	3
1657	110351466	int_9M_N1	0.0238095238095238	9M	9
1658	110351466	int_9M_N2	0.08	9M	9
1659	110351466	int_9M_N3	0.0333333333333333	9M	9
1660	110351466	int_9M_N4	0.0909090909090909	9M	9
1661	110351466	int_9M_N5	0.113636363636364	9M	9
1662	110351466	int_9M_N6	0.0833333333333333	9M	9
1663	110351466	int_9M_N7	0.0422535211267606	9M	9
1664	110351466	int_9M_N8	0.0833333333333333	9M	9
1665	110351466	int_9M_N9	0.027027027027027	9M	9
1666	110351466	int_9M_N10	0	9M	9
1667	110351466	int_9M_N11	0	9M	9
1668	110351466	int_9M_N12	0.0121951219512195	9M	9
1669	110351466	int_9M_N13	NA	9M	9
1670	110351466	int_9M_N14	0.0714285714285714	9M	9
1671	110351466	int_9M_N15	0	9M	9
1672	110351466	int_9M_N16	0.0416666666666667	9M	9
1673	110351466	int_15M_N1	NA	15M	15
1674	110351466	int_15M_N2	0.12	15M	15
1675	110351466	int_15M_N3	0.0666666666666667	15M	15
1676	110351466	int_15M_N4	0.109090909090909	15M	15
1677	110351466	int_15M_N5	NA	15M	15
1678	110351466	int_15M_N6	0	15M	15
1679	110351466	int_15M_N7	0.0666666666666667	15M	15
1680	110351466	int_15M_N8	0.0454545454545455	15M	15
1681	110351466	int_15M_N9	0	15M	15
1682	110351466	int_15M_N10	0.0434782608695652	15M	15
1683	110351466	int_15M_N11	0.137931034482759	15M	15
1684	110351466	int_15M_N12	0.409090909090909	15M	15
1685	110351466	int_15M_N13	0.05	15M	15
1686	110351466	int_15M_N14	0.05	15M	15
1687	110351466	int_15M_N15	0.0232558139534884	15M	15
1688	110351466	int_15M_N16	0	15M	15
1689	110351466	int_24M_N1	0.478260869565217	24M	24
1690	110351466	int_24M_N2	0.379310344827586	24M	24
1691	110351466	int_24M_N3	0.107142857142857	24M	24
1692	110351466	int_24M_N4	0.340425531914894	24M	24
1693	110351466	int_24M_N5	0.15	24M	24
1694	110351466	int_24M_N6	0.151515151515152	24M	24
1695	110351466	int_24M_N7	0.352941176470588	24M	24
1696	110351466	int_24M_N8	0.176470588235294	24M	24
1697	110351466	int_24M_N9	0.121951219512195	24M	24
1698	110351466	int_24M_N10	0.27906976744186	24M	24
1699	110351466	int_24M_N11	0.194444444444444	24M	24
1700	110351466	int_24M_N12	0.194444444444444	24M	24
1701	110351466	int_24M_N13	0.0769230769230769	24M	24
1702	110351466	int_24M_N14	0.296296296296296	24M	24
1703	110351466	int_24M_N16	0.0588235294117647	24M	24
1704	110351466	int_24M_N17	0.0655737704918033	24M	24
1705	110351466	int_30M_N1	0.192307692307692	28M	28
1706	110351466	int_30M_N2	0.75	28M	28
1707	110351466	int_30M_N3	0.211267605633803	28M	28
1708	110351466	int_30M_N4	0.263157894736842	28M	28
1709	110351466	int_30M_N5	0.222222222222222	28M	28
1710	110351466	int_30M_N6	0.247058823529412	28M	28
1711	110351466	int_30M_N7	0.5	28M	28
1712	110351466	int_30M_N8	0.307692307692308	28M	28
1713	110351466	int_30M_N9	0.75	28M	28
1714	110351466	int_30M_N10	0.214285714285714	28M	28
1715	110351466	int_30M_N11	0.4375	28M	28
1716	110351466	int_30M_N12	0.260869565217391	28M	28
1717	110351466	int_30M_N13	0.464285714285714	28M	28
1718	110351466	int_30M_N14	0.131578947368421	28M	28
1719	110351466	int_30M_N15	0.236842105263158	28M	28
1720	110351466	int_30M_N16	0.108695652173913	28M	28
1721	110351466	int_30M_N17	0.294871794871795	28M	28
1722	110351466	int_30M_N18	0.567567567567568	28M	28
1723	110351502	int_3M_N1	0	3M	3
1724	110351502	int_3M_N2	0	3M	3
1725	110351502	int_3M_N3	0.0204081632653061	3M	3
1726	110351502	int_3M_N4	0.0108695652173913	3M	3
1727	110351502	int_3M_N5	0	3M	3
1728	110351502	int_3M_N6	0.0980392156862745	3M	3
1729	110351502	int_3M_N7	0.0196078431372549	3M	3
1730	110351502	int_3M_N8	0.0217391304347826	3M	3
1731	110351502	int_3M_N9	0.0303030303030303	3M	3
1732	110351502	int_3M_N10	0.0357142857142857	3M	3
1733	110351502	int_3M_N11	0.032967032967033	3M	3
1734	110351502	int_3M_N12	0.0461538461538462	3M	3
1735	110351502	int_3M_N13	0	3M	3
1736	110351502	int_3M_N14	0	3M	3
1737	110351502	int_3M_N15	0.00862068965517241	3M	3
1738	110351502	int_3M_N16	0.109090909090909	3M	3
1739	110351502	int_9M_N1	0.0099009900990099	9M	9
1740	110351502	int_9M_N2	0.0377358490566038	9M	9
1741	110351502	int_9M_N3	0.03125	9M	9
1742	110351502	int_9M_N4	0.0588235294117647	9M	9
1743	110351502	int_9M_N5	0.0338983050847458	9M	9
1744	110351502	int_9M_N6	0.0232558139534884	9M	9
1745	110351502	int_9M_N7	0.0736842105263158	9M	9
1746	110351502	int_9M_N8	0.0862068965517241	9M	9
1747	110351502	int_9M_N9	0.0172413793103448	9M	9
1748	110351502	int_9M_N10	0.0887096774193548	9M	9
1749	110351502	int_9M_N11	0.0568181818181818	9M	9
1750	110351502	int_9M_N12	0.0882352941176471	9M	9
1751	110351502	int_9M_N13	0.111111111111111	9M	9
1752	110351502	int_9M_N14	0.0681818181818182	9M	9
1753	110351502	int_9M_N15	0.150442477876106	9M	9
1754	110351502	int_9M_N16	0.0689655172413793	9M	9
1755	110351502	int_15M_N1	NA	15M	15
1756	110351502	int_15M_N2	0.0886075949367089	15M	15
1757	110351502	int_15M_N3	0.126582278481013	15M	15
1758	110351502	int_15M_N4	0.0645161290322581	15M	15
1759	110351502	int_15M_N5	0.266666666666667	15M	15
1760	110351502	int_15M_N6	0.21875	15M	15
1761	110351502	int_15M_N7	0.18	15M	15
1762	110351502	int_15M_N8	0.0217391304347826	15M	15
1763	110351502	int_15M_N9	0.114285714285714	15M	15
1764	110351502	int_15M_N10	0.163636363636364	15M	15
1765	110351502	int_15M_N11	0	15M	15
1766	110351502	int_15M_N12	0.025	15M	15
1767	110351502	int_15M_N13	0	15M	15
1768	110351502	int_15M_N14	0.2	15M	15
1769	110351502	int_15M_N15	0.154929577464789	15M	15
1770	110351502	int_15M_N16	0.245614035087719	15M	15
1771	110351502	int_24M_N1	0.418604651162791	24M	24
1772	110351502	int_24M_N2	0.347826086956522	24M	24
1773	110351502	int_24M_N3	0.222222222222222	24M	24
1774	110351502	int_24M_N4	0.25	24M	24
1775	110351502	int_24M_N5	0.3	24M	24
1776	110351502	int_24M_N6	0.222222222222222	24M	24
1777	110351502	int_24M_N7	0.303030303030303	24M	24
1778	110351502	int_24M_N8	0.222222222222222	24M	24
1779	110351502	int_24M_N9	0.320512820512821	24M	24
1780	110351502	int_24M_N10	0.213333333333333	24M	24
1781	110351502	int_24M_N11	0.222222222222222	24M	24
1782	110351502	int_24M_N12	0.380952380952381	24M	24
1783	110351502	int_24M_N13	0.252747252747253	24M	24
1784	110351502	int_24M_N14	0.207547169811321	24M	24
1785	110351502	int_24M_N16	0.164179104477612	24M	24
1786	110351502	int_24M_N17	0.327868852459016	24M	24
1787	110351502	int_30M_N1	0.285714285714286	28M	28
1788	110351502	int_30M_N2	0.485294117647059	28M	28
1789	110351502	int_30M_N3	0.422680412371134	28M	28
1790	110351502	int_30M_N4	0.278846153846154	28M	28
1791	110351502	int_30M_N5	0.214285714285714	28M	28
1792	110351502	int_30M_N6	0.385321100917431	28M	28
1793	110351502	int_30M_N7	0.388349514563107	28M	28
1794	110351502	int_30M_N8	0.274509803921569	28M	28
1795	110351502	int_30M_N9	0.178571428571429	28M	28
1796	110351502	int_30M_N10	0.288461538461538	28M	28
1797	110351502	int_30M_N11	0.352941176470588	28M	28
1798	110351502	int_30M_N12	0.275862068965517	28M	28
1799	110351502	int_30M_N13	0.226415094339623	28M	28
1800	110351502	int_30M_N14	0.436363636363636	28M	28
1801	110351502	int_30M_N15	0.257142857142857	28M	28
1802	110351502	int_30M_N16	0.155555555555556	28M	28
1803	110351502	int_30M_N17	0.261904761904762	28M	28
1804	110351502	int_30M_N18	0.349514563106796	28M	28
1805	110351508	int_3M_N1	0.0625	3M	3
1806	110351508	int_3M_N2	0.0810810810810811	3M	3
1807	110351508	int_3M_N3	0.0821917808219178	3M	3
1808	110351508	int_3M_N4	0.032258064516129	3M	3
1809	110351508	int_3M_N5	0.0131004366812227	3M	3
1810	110351508	int_3M_N6	0.0930232558139535	3M	3
1811	110351508	int_3M_N7	0.0114942528735632	3M	3
1812	110351508	int_3M_N8	0.0454545454545455	3M	3
1813	110351508	int_3M_N9	0.0416666666666667	3M	3
1814	110351508	int_3M_N10	0.0246913580246914	3M	3
1815	110351508	int_3M_N11	0.0461538461538462	3M	3
1816	110351508	int_3M_N12	0.123076923076923	3M	3
1817	110351508	int_3M_N13	0.0178571428571429	3M	3
1818	110351508	int_3M_N14	0.0263157894736842	3M	3
1819	110351508	int_3M_N15	0.025	3M	3
1820	110351508	int_3M_N16	0.117021276595745	3M	3
1821	110351508	int_9M_N1	0.104395604395604	9M	9
1822	110351508	int_9M_N2	0.212121212121212	9M	9
1823	110351508	int_9M_N3	0.229508196721311	9M	9
1824	110351508	int_9M_N4	0.104166666666667	9M	9
1825	110351508	int_9M_N5	0.147727272727273	9M	9
1826	110351508	int_9M_N6	0.0921052631578947	9M	9
1827	110351508	int_9M_N7	0.201342281879195	9M	9
1828	110351508	int_9M_N8	0.17	9M	9
1829	110351508	int_9M_N9	0.253521126760563	9M	9
1830	110351508	int_9M_N10	0.166666666666667	9M	9
1831	110351508	int_9M_N11	0.198198198198198	9M	9
1832	110351508	int_9M_N12	0.113636363636364	9M	9
1833	110351508	int_9M_N13	0.166666666666667	9M	9
1834	110351508	int_9M_N14	0.162790697674419	9M	9
1835	110351508	int_9M_N15	0.221556886227545	9M	9
1836	110351508	int_9M_N16	0.147058823529412	9M	9
1837	110351508	int_15M_N1	0.5	15M	15
1838	110351508	int_15M_N2	0.306306306306306	15M	15
1839	110351508	int_15M_N3	0.294117647058824	15M	15
1840	110351508	int_15M_N4	0.292035398230089	15M	15
1841	110351508	int_15M_N5	0.5	15M	15
1842	110351508	int_15M_N6	0.344827586206897	15M	15
1843	110351508	int_15M_N7	0.552238805970149	15M	15
1844	110351508	int_15M_N8	0.217948717948718	15M	15
1845	110351508	int_15M_N9	0.192307692307692	15M	15
1846	110351508	int_15M_N10	0.325301204819277	15M	15
1847	110351508	int_15M_N11	0.12	15M	15
1848	110351508	int_15M_N12	0.326530612244898	15M	15
1849	110351508	int_15M_N13	0.146666666666667	15M	15
1850	110351508	int_15M_N14	0.303921568627451	15M	15
1851	110351508	int_15M_N15	0.264705882352941	15M	15
1852	110351508	int_15M_N16	0.309734513274336	15M	15
1853	110351508	int_24M_N1	0.607142857142857	24M	24
1854	110351508	int_24M_N2	0.451327433628319	24M	24
1855	110351508	int_24M_N3	0.386363636363636	24M	24
1856	110351508	int_24M_N4	0.539473684210526	24M	24
1857	110351508	int_24M_N5	0.4375	24M	24
1858	110351508	int_24M_N6	0.384615384615385	24M	24
1859	110351508	int_24M_N7	0.44	24M	24
1860	110351508	int_24M_N8	0.358208955223881	24M	24
1861	110351508	int_24M_N9	0.38655462184874	24M	24
1862	110351508	int_24M_N10	0.339622641509434	24M	24
1863	110351508	int_24M_N11	0.436619718309859	24M	24
1864	110351508	int_24M_N12	0.555555555555556	24M	24
1865	110351508	int_24M_N13	0.480916030534351	24M	24
1866	110351508	int_24M_N14	0.274725274725275	24M	24
1867	110351508	int_24M_N16	0.224719101123595	24M	24
1868	110351508	int_24M_N17	0.406976744186047	24M	24
1869	110351508	int_30M_N1	0.34	28M	28
1870	110351508	int_30M_N2	0.706666666666667	28M	28
1871	110351508	int_30M_N3	0.497005988023952	28M	28
1872	110351508	int_30M_N4	0.439716312056738	28M	28
1873	110351508	int_30M_N5	0.325842696629214	28M	28
1874	110351508	int_30M_N6	0.533980582524272	28M	28
1875	110351508	int_30M_N7	0.5	28M	28
1876	110351508	int_30M_N8	0.518987341772152	28M	28
1877	110351508	int_30M_N9	0.333333333333333	28M	28
1878	110351508	int_30M_N10	0.441176470588235	28M	28
1879	110351508	int_30M_N11	0.42	28M	28
1880	110351508	int_30M_N12	0.388888888888889	28M	28
1881	110351508	int_30M_N13	0.5	28M	28
1882	110351508	int_30M_N14	0.491228070175439	28M	28
1883	110351508	int_30M_N15	0.422680412371134	28M	28
1884	110351508	int_30M_N16	0.405172413793103	28M	28
1885	110351508	int_30M_N17	0.327272727272727	28M	28
1886	110351508	int_30M_N18	0.481132075471698	28M	28
1887	110351519	int_3M_N1	0	3M	3
1888	110351519	int_3M_N2	0.00671140939597315	3M	3
1889	110351519	int_3M_N3	0.0273972602739726	3M	3
1890	110351519	int_3M_N4	0	3M	3
1891	110351519	int_3M_N5	0	3M	3
1892	110351519	int_3M_N6	0.0114942528735632	3M	3
1893	110351519	int_3M_N7	0	3M	3
1894	110351519	int_3M_N8	0	3M	3
1895	110351519	int_3M_N9	0.0416666666666667	3M	3
1896	110351519	int_3M_N10	0.0123456790123457	3M	3
1897	110351519	int_3M_N11	0	3M	3
1898	110351519	int_3M_N12	0	3M	3
1899	110351519	int_3M_N13	0	3M	3
1900	110351519	int_3M_N14	0.0175438596491228	3M	3
1901	110351519	int_3M_N15	0.00625	3M	3
1902	110351519	int_3M_N16	0.0531914893617021	3M	3
1903	110351519	int_9M_N1	0.0331491712707182	9M	9
1904	110351519	int_9M_N2	0.0303030303030303	9M	9
1905	110351519	int_9M_N3	0.0491803278688525	9M	9
1906	110351519	int_9M_N4	0.0208333333333333	9M	9
1907	110351519	int_9M_N5	0	9M	9
1908	110351519	int_9M_N6	0.0131578947368421	9M	9
1909	110351519	int_9M_N7	0.0402684563758389	9M	9
1910	110351519	int_9M_N8	0.0392156862745098	9M	9
1911	110351519	int_9M_N9	0.208333333333333	9M	9
1912	110351519	int_9M_N10	0.00636942675159236	9M	9
1913	110351519	int_9M_N11	0.0714285714285714	9M	9
1914	110351519	int_9M_N12	0.0852272727272727	9M	9
1915	110351519	int_9M_N13	0.194444444444444	9M	9
1916	110351519	int_9M_N14	0.0310077519379845	9M	9
1917	110351519	int_9M_N15	0.0357142857142857	9M	9
1918	110351519	int_9M_N16	0.0760233918128655	9M	9
1919	110351519	int_15M_N1	0.277777777777778	15M	15
1920	110351519	int_15M_N2	0.18018018018018	15M	15
1921	110351519	int_15M_N3	0.161616161616162	15M	15
1922	110351519	int_15M_N4	0.0353982300884956	15M	15
1923	110351519	int_15M_N5	0.166666666666667	15M	15
1924	110351519	int_15M_N6	0.137931034482759	15M	15
1925	110351519	int_15M_N7	0.149253731343284	15M	15
1926	110351519	int_15M_N8	0.115384615384615	15M	15
1927	110351519	int_15M_N9	0.0384615384615385	15M	15
1928	110351519	int_15M_N10	0.180722891566265	15M	15
1929	110351519	int_15M_N11	0.153846153846154	15M	15
1930	110351519	int_15M_N12	0.229166666666667	15M	15
1931	110351519	int_15M_N13	0.0263157894736842	15M	15
1932	110351519	int_15M_N14	0.138613861386139	15M	15
1933	110351519	int_15M_N15	0.166666666666667	15M	15
1934	110351519	int_15M_N16	0.221238938053097	15M	15
1935	110351519	int_24M_N1	0.303571428571429	24M	24
1936	110351519	int_24M_N2	0.212389380530973	24M	24
1937	110351519	int_24M_N3	0.306818181818182	24M	24
1938	110351519	int_24M_N4	0.141025641025641	24M	24
1939	110351519	int_24M_N5	0.25	24M	24
1940	110351519	int_24M_N6	0.188888888888889	24M	24
1941	110351519	int_24M_N7	0.24	24M	24
1942	110351519	int_24M_N8	0.134328358208955	24M	24
1943	110351519	int_24M_N9	0.243697478991597	24M	24
1944	110351519	int_24M_N10	0.19811320754717	24M	24
1945	110351519	int_24M_N11	0.23943661971831	24M	24
1946	110351519	int_24M_N12	0.209876543209877	24M	24
1947	110351519	int_24M_N13	0.33587786259542	24M	24
1948	110351519	int_24M_N14	0.241758241758242	24M	24
1949	110351519	int_24M_N16	0.112359550561798	24M	24
1950	110351519	int_24M_N17	0.174418604651163	24M	24
1951	110351519	int_30M_N1	0.14	28M	28
1952	110351519	int_30M_N2	0.25	28M	28
1953	110351519	int_30M_N3	0.313253012048193	28M	28
1954	110351519	int_30M_N4	0.272727272727273	28M	28
1955	110351519	int_30M_N5	0.202247191011236	28M	28
1956	110351519	int_30M_N6	0.357487922705314	28M	28
1957	110351519	int_30M_N7	0.308270676691729	28M	28
1958	110351519	int_30M_N8	0.20253164556962	28M	28
1959	110351519	int_30M_N9	0.203703703703704	28M	28
1960	110351519	int_30M_N10	0.205882352941176	28M	28
1961	110351519	int_30M_N11	0.3	28M	28
1962	110351519	int_30M_N12	0.236220472440945	28M	28
1963	110351519	int_30M_N13	0.1875	28M	28
1964	110351519	int_30M_N14	0.263157894736842	28M	28
1965	110351519	int_30M_N15	0.206185567010309	28M	28
1966	110351519	int_30M_N16	0.318965517241379	28M	28
1967	110351519	int_30M_N17	0.163636363636364	28M	28
1968	110351519	int_30M_N18	0.330188679245283	28M	28
1969	110351521	int_3M_N1	0.0416666666666667	3M	3
1970	110351521	int_3M_N2	0.0335570469798658	3M	3
1971	110351521	int_3M_N3	0.0273972602739726	3M	3
1972	110351521	int_3M_N4	0.0161290322580645	3M	3
1973	110351521	int_3M_N5	0.0131578947368421	3M	3
1974	110351521	int_3M_N6	0.0229885057471264	3M	3
1975	110351521	int_3M_N7	0.0114942528735632	3M	3
1976	110351521	int_3M_N8	0.0151515151515152	3M	3
1977	110351521	int_3M_N9	0.166666666666667	3M	3
1978	110351521	int_3M_N10	0.0123456790123457	3M	3
1979	110351521	int_3M_N11	0.0230769230769231	3M	3
1980	110351521	int_3M_N12	0	3M	3
1981	110351521	int_3M_N13	0.0714285714285714	3M	3
1982	110351521	int_3M_N14	0.0350877192982456	3M	3
1983	110351521	int_3M_N15	0.0125	3M	3
1984	110351521	int_3M_N16	0.074468085106383	3M	3
1985	110351521	int_9M_N1	0.0607734806629834	9M	9
1986	110351521	int_9M_N2	0.106060606060606	9M	9
1987	110351521	int_9M_N3	0.0819672131147541	9M	9
1988	110351521	int_9M_N4	0.125	9M	9
1989	110351521	int_9M_N5	0.136363636363636	9M	9
1990	110351521	int_9M_N6	0.0921052631578947	9M	9
1991	110351521	int_9M_N7	0.140939597315436	9M	9
1992	110351521	int_9M_N8	0.0686274509803922	9M	9
1993	110351521	int_9M_N9	0.194444444444444	9M	9
1994	110351521	int_9M_N10	0.0636942675159236	9M	9
1995	110351521	int_9M_N11	0.0892857142857143	9M	9
1996	110351521	int_9M_N12	0.0909090909090909	9M	9
1997	110351521	int_9M_N13	0.111111111111111	9M	9
1998	110351521	int_9M_N14	0.0542635658914729	9M	9
1999	110351521	int_9M_N15	0.0654761904761905	9M	9
[truncated: 2,593 more rows]
