# Supplementary material for: Nonlinear DNA methylation trajectories in aging male mice
Source: Nat Commun. 2024 Apr 9;15:3074. doi: 10.1038/s41467-024-47316-2 (PMC11004021; doi:10.1038/s41467-024-47316-2)
Supplement: Supplementary file 7 — Source Data [file 41467_2024_47316_MOESM7_ESM.zip › Source Data/SupplementaryFigures/data.gc_Gdap1l1.methylation.boxplots.csv]

	start	sample	methyl	age	age_num
1	163438598	int_3M_N1	0.00687285223367698	3M	3
2	163438598	int_3M_N2	0.0291545189504373	3M	3
3	163438598	int_3M_N3	0.0188235294117647	3M	3
4	163438598	int_3M_N4	0.012396694214876	3M	3
5	163438598	int_3M_N5	0.00576923076923077	3M	3
6	163438598	int_3M_N6	0.0349206349206349	3M	3
7	163438598	int_3M_N7	0.0313390313390313	3M	3
8	163438598	int_3M_N8	0.0254237288135593	3M	3
9	163438598	int_3M_N9	0.0188679245283019	3M	3
10	163438598	int_3M_N10	0.0152838427947598	3M	3
11	163438598	int_3M_N11	0.0139275766016713	3M	3
12	163438598	int_3M_N12	0.0125	3M	3
13	163438598	int_3M_N13	0	3M	3
14	163438598	int_3M_N14	0.0294599018003273	3M	3
15	163438598	int_3M_N15	0.019672131147541	3M	3
16	163438598	int_3M_N16	0.019434628975265	3M	3
17	163438598	int_9M_N1	0.0264227642276423	9M	9
18	163438598	int_9M_N2	0.027027027027027	9M	9
19	163438598	int_9M_N3	0.0589887640449438	9M	9
20	163438598	int_9M_N4	0.0218340611353712	9M	9
21	163438598	int_9M_N5	0.0237068965517241	9M	9
22	163438598	int_9M_N6	0.0449438202247191	9M	9
23	163438598	int_9M_N7	0.0297872340425532	9M	9
24	163438598	int_9M_N8	0.0346820809248555	9M	9
25	163438598	int_9M_N9	0.036101083032491	9M	9
26	163438598	int_9M_N10	0.0263157894736842	9M	9
27	163438598	int_9M_N11	0.0297723292469352	9M	9
28	163438598	int_9M_N12	0.0313199105145414	9M	9
29	163438598	int_9M_N13	0	9M	9
30	163438598	int_9M_N14	0.00833333333333333	9M	9
31	163438598	int_9M_N15	0.0401606425702811	9M	9
32	163438598	int_9M_N16	0.0292598967297762	9M	9
33	163438598	int_15M_N1	0	15M	15
34	163438598	int_15M_N2	0.0510948905109489	15M	15
35	163438598	int_15M_N3	0.0398773006134969	15M	15
36	163438598	int_15M_N4	0.0151006711409396	15M	15
37	163438598	int_15M_N5	0.195121951219512	15M	15
38	163438598	int_15M_N6	0.0570071258907363	15M	15
39	163438598	int_15M_N7	0.0576923076923077	15M	15
40	163438598	int_15M_N8	0.0793201133144476	15M	15
41	163438598	int_15M_N9	0.0409556313993174	15M	15
42	163438598	int_15M_N10	0.0430769230769231	15M	15
43	163438598	int_15M_N11	0.0441501103752759	15M	15
44	163438598	int_15M_N12	0.062015503875969	15M	15
45	163438598	int_15M_N13	0.0267379679144385	15M	15
46	163438598	int_15M_N14	0.0509666080843585	15M	15
47	163438598	int_15M_N15	0.0204545454545455	15M	15
48	163438598	int_15M_N16	0.0357142857142857	15M	15
49	163438598	int_24M_N1	0.047008547008547	24M	24
50	163438598	int_24M_N2	0.0649038461538462	24M	24
51	163438598	int_24M_N3	0.0635593220338983	24M	24
52	163438598	int_24M_N4	0.0669975186104218	24M	24
53	163438598	int_24M_N5	0.0690909090909091	24M	24
54	163438598	int_24M_N6	0.0573770491803279	24M	24
55	163438598	int_24M_N7	0.0860655737704918	24M	24
56	163438598	int_24M_N8	0.0446428571428571	24M	24
57	163438598	int_24M_N9	0.087719298245614	24M	24
58	163438598	int_24M_N10	0.0383631713554987	24M	24
59	163438598	int_24M_N11	0.0769230769230769	24M	24
60	163438598	int_24M_N12	0.104294478527607	24M	24
61	163438598	int_24M_N13	0.0558659217877095	24M	24
62	163438598	int_24M_N14	0.0358565737051793	24M	24
63	163438598	int_24M_N16	0.0606936416184971	24M	24
64	163438598	int_24M_N17	0.0961182994454713	24M	24
65	163438598	int_30M_N1	0.108187134502924	28M	28
66	163438598	int_30M_N2	0.131147540983607	28M	28
67	163438598	int_30M_N3	0.0403587443946188	28M	28
68	163438598	int_30M_N4	0.0817941952506596	28M	28
69	163438598	int_30M_N5	0.0615384615384615	28M	28
70	163438598	int_30M_N6	0.0622837370242214	28M	28
71	163438598	int_30M_N7	0.0666666666666667	28M	28
72	163438598	int_30M_N8	0.0682926829268293	28M	28
73	163438598	int_30M_N9	0.0813648293963255	28M	28
74	163438598	int_30M_N10	0.0641711229946524	28M	28
75	163438598	int_30M_N11	0.0829268292682927	28M	28
76	163438598	int_30M_N12	0.0580110497237569	28M	28
77	163438598	int_30M_N13	0.0567375886524823	28M	28
78	163438598	int_30M_N14	NA	28M	28
79	163438598	int_30M_N15	0.0515151515151515	28M	28
80	163438598	int_30M_N16	0.0733788395904437	28M	28
81	163438598	int_30M_N17	0.0484094052558783	28M	28
82	163438598	int_30M_N18	0.0511727078891258	28M	28
83	163438611	int_3M_N1	0.0342465753424658	3M	3
84	163438611	int_3M_N2	0.0583090379008746	3M	3
85	163438611	int_3M_N3	0.0870588235294118	3M	3
86	163438611	int_3M_N4	0.00826446280991736	3M	3
87	163438611	int_3M_N5	0.0269230769230769	3M	3
88	163438611	int_3M_N6	0.0317460317460317	3M	3
89	163438611	int_3M_N7	0.0712250712250712	3M	3
90	163438611	int_3M_N8	0.0531914893617021	3M	3
91	163438611	int_3M_N9	0.0424528301886792	3M	3
92	163438611	int_3M_N10	0.0373626373626374	3M	3
93	163438611	int_3M_N11	0.052924791086351	3M	3
94	163438611	int_3M_N12	0.06265664160401	3M	3
95	163438611	int_3M_N13	0.0303867403314917	3M	3
96	163438611	int_3M_N14	0.0556464811783961	3M	3
97	163438611	int_3M_N15	0.0459016393442623	3M	3
98	163438611	int_3M_N16	0.0831858407079646	3M	3
99	163438611	int_9M_N1	0.126016260162602	9M	9
100	163438611	int_9M_N2	0.0930232558139535	9M	9
101	163438611	int_9M_N3	0.134831460674157	9M	9
102	163438611	int_9M_N4	0.11353711790393	9M	9
103	163438611	int_9M_N5	0.0732758620689655	9M	9
104	163438611	int_9M_N6	0.143258426966292	9M	9
105	163438611	int_9M_N7	0.094017094017094	9M	9
106	163438611	int_9M_N8	0.106936416184971	9M	9
107	163438611	int_9M_N9	0.133574007220217	9M	9
108	163438611	int_9M_N10	0.0540540540540541	9M	9
109	163438611	int_9M_N11	0.0821678321678322	9M	9
110	163438611	int_9M_N12	0.058165548098434	9M	9
111	163438611	int_9M_N13	0.0894736842105263	9M	9
112	163438611	int_9M_N14	0.106029106029106	9M	9
113	163438611	int_9M_N15	0.0850202429149798	9M	9
114	163438611	int_9M_N16	0.0724137931034483	9M	9
115	163438611	int_15M_N1	0.03125	15M	15
116	163438611	int_15M_N2	0.104622871046229	15M	15
117	163438611	int_15M_N3	0.104294478527607	15M	15
118	163438611	int_15M_N4	0.129411764705882	15M	15
119	163438611	int_15M_N5	0	15M	15
120	163438611	int_15M_N6	0.135071090047393	15M	15
121	163438611	int_15M_N7	0.162087912087912	15M	15
122	163438611	int_15M_N8	0.147308781869688	15M	15
123	163438611	int_15M_N9	0.112627986348123	15M	15
124	163438611	int_15M_N10	0.110429447852761	15M	15
125	163438611	int_15M_N11	0.117516629711752	15M	15
126	163438611	int_15M_N12	0.135135135135135	15M	15
127	163438611	int_15M_N13	0.0670241286863271	15M	15
128	163438611	int_15M_N14	0.126315789473684	15M	15
129	163438611	int_15M_N15	0.0911161731207289	15M	15
130	163438611	int_15M_N16	0.105381165919283	15M	15
131	163438611	int_24M_N1	0.192307692307692	24M	24
132	163438611	int_24M_N2	0.185096153846154	24M	24
133	163438611	int_24M_N3	0.205508474576271	24M	24
134	163438611	int_24M_N4	0.183622828784119	24M	24
135	163438611	int_24M_N5	0.227941176470588	24M	24
136	163438611	int_24M_N6	0.167123287671233	24M	24
137	163438611	int_24M_N7	0.190082644628099	24M	24
138	163438611	int_24M_N8	0.238095238095238	24M	24
139	163438611	int_24M_N9	0.175438596491228	24M	24
140	163438611	int_24M_N10	0.156010230179028	24M	24
141	163438611	int_24M_N11	0.150990099009901	24M	24
142	163438611	int_24M_N12	0.181262729124236	24M	24
143	163438611	int_24M_N13	0.212290502793296	24M	24
144	163438611	int_24M_N14	0.141153081510934	24M	24
145	163438611	int_24M_N16	0.138728323699422	24M	24
146	163438611	int_24M_N17	0.214417744916821	24M	24
147	163438611	int_30M_N1	0.264705882352941	28M	28
148	163438611	int_30M_N2	0.19672131147541	28M	28
149	163438611	int_30M_N3	0.143497757847534	28M	28
150	163438611	int_30M_N4	0.197889182058047	28M	28
151	163438611	int_30M_N5	0.150769230769231	28M	28
152	163438611	int_30M_N6	0.166089965397924	28M	28
153	163438611	int_30M_N7	0.230769230769231	28M	28
154	163438611	int_30M_N8	0.180487804878049	28M	28
155	163438611	int_30M_N9	0.282321899736148	28M	28
156	163438611	int_30M_N10	0.166666666666667	28M	28
157	163438611	int_30M_N11	0.175609756097561	28M	28
158	163438611	int_30M_N12	0.140883977900552	28M	28
159	163438611	int_30M_N13	0.212765957446809	28M	28
160	163438611	int_30M_N14	NA	28M	28
161	163438611	int_30M_N15	0.209726443768997	28M	28
162	163438611	int_30M_N16	0.191126279863481	28M	28
163	163438611	int_30M_N17	0.167358229598893	28M	28
164	163438611	int_30M_N18	0.157782515991471	28M	28
165	163438625	int_3M_N1	0.0333333333333333	3M	3
166	163438625	int_3M_N2	0.036231884057971	3M	3
167	163438625	int_3M_N3	0.00662251655629139	3M	3
168	163438625	int_3M_N4	0.0206611570247934	3M	3
169	163438625	int_3M_N5	0.0142857142857143	3M	3
170	163438625	int_3M_N6	0.0176211453744493	3M	3
171	163438625	int_3M_N7	0.0414746543778802	3M	3
172	163438625	int_3M_N8	0.0170648464163823	3M	3
173	163438625	int_3M_N9	0.0413223140495868	3M	3
174	163438625	int_3M_N10	0.0200573065902579	3M	3
175	163438625	int_3M_N11	0.0105263157894737	3M	3
176	163438625	int_3M_N12	0.024896265560166	3M	3
177	163438625	int_3M_N13	0.0241545893719807	3M	3
178	163438625	int_3M_N14	0.0426666666666667	3M	3
179	163438625	int_3M_N15	0.014336917562724	3M	3
180	163438625	int_3M_N16	0.025974025974026	3M	3
181	163438625	int_9M_N1	0.038265306122449	9M	9
182	163438625	int_9M_N2	0.0206185567010309	9M	9
183	163438625	int_9M_N3	0.0382775119617225	9M	9
184	163438625	int_9M_N4	0.0763888888888889	9M	9
185	163438625	int_9M_N5	0.0586510263929619	9M	9
186	163438625	int_9M_N6	0.062992125984252	9M	9
187	163438625	int_9M_N7	0.0598290598290598	9M	9
188	163438625	int_9M_N8	0.0381679389312977	9M	9
189	163438625	int_9M_N9	0.0454545454545455	9M	9
190	163438625	int_9M_N10	0.0149253731343284	9M	9
191	163438625	int_9M_N11	0.0428211586901763	9M	9
192	163438625	int_9M_N12	0.0377358490566038	9M	9
193	163438625	int_9M_N13	0.0384615384615385	9M	9
194	163438625	int_9M_N14	0.0292207792207792	9M	9
195	163438625	int_9M_N15	0.0190114068441065	9M	9
196	163438625	int_9M_N16	0.0378250591016548	9M	9
197	163438625	int_15M_N1	0	15M	15
198	163438625	int_15M_N2	0.0625	15M	15
199	163438625	int_15M_N3	0.0535714285714286	15M	15
200	163438625	int_15M_N4	0.051948051948052	15M	15
201	163438625	int_15M_N5	0.0434782608695652	15M	15
202	163438625	int_15M_N6	0.0553191489361702	15M	15
203	163438625	int_15M_N7	0.0586080586080586	15M	15
204	163438625	int_15M_N8	0.0493273542600897	15M	15
205	163438625	int_15M_N9	0.0787878787878788	15M	15
206	163438625	int_15M_N10	0.132420091324201	15M	15
207	163438625	int_15M_N11	0.0959409594095941	15M	15
208	163438625	int_15M_N12	0.105	15M	15
209	163438625	int_15M_N13	0.0309278350515464	15M	15
210	163438625	int_15M_N14	0.0939226519337017	15M	15
211	163438625	int_15M_N15	0.055363321799308	15M	15
212	163438625	int_15M_N16	0.0474308300395257	15M	15
213	163438625	int_24M_N1	0.0813953488372093	24M	24
214	163438625	int_24M_N2	0.102112676056338	24M	24
215	163438625	int_24M_N3	0.0813559322033898	24M	24
216	163438625	int_24M_N4	0.118320610687023	24M	24
217	163438625	int_24M_N5	0.137142857142857	24M	24
218	163438625	int_24M_N6	0.0813953488372093	24M	24
219	163438625	int_24M_N7	0.105882352941176	24M	24
220	163438625	int_24M_N8	0.0836820083682008	24M	24
221	163438625	int_24M_N9	0.0812182741116751	24M	24
222	163438625	int_24M_N10	0.0730769230769231	24M	24
223	163438625	int_24M_N11	0.110236220472441	24M	24
224	163438625	int_24M_N12	0.0952380952380952	24M	24
225	163438625	int_24M_N13	0.086734693877551	24M	24
226	163438625	int_24M_N14	0.0731707317073171	24M	24
227	163438625	int_24M_N16	0.0969267139479905	24M	24
228	163438625	int_24M_N17	0.113149847094801	24M	24
229	163438625	int_30M_N1	0.0941704035874439	28M	28
230	163438625	int_30M_N2	0.0918367346938776	28M	28
231	163438625	int_30M_N3	0.0681818181818182	28M	28
232	163438625	int_30M_N4	0.116040955631399	28M	28
233	163438625	int_30M_N5	0.129353233830846	28M	28
234	163438625	int_30M_N6	0.0993377483443709	28M	28
235	163438625	int_30M_N7	0.156626506024096	28M	28
236	163438625	int_30M_N8	0.138364779874214	28M	28
237	163438625	int_30M_N9	0.175609756097561	28M	28
238	163438625	int_30M_N10	0.10126582278481	28M	28
239	163438625	int_30M_N11	0.10828025477707	28M	28
240	163438625	int_30M_N12	0.0772058823529412	28M	28
241	163438625	int_30M_N13	0.092436974789916	28M	28
242	163438625	int_30M_N14	0.0612244897959184	28M	28
243	163438625	int_30M_N15	0.0987654320987654	28M	28
244	163438625	int_30M_N16	0.120218579234973	28M	28
245	163438625	int_30M_N17	0.123949579831933	28M	28
246	163438625	int_30M_N18	0.159574468085106	28M	28
247	163438638	int_3M_N1	0	3M	3
248	163438638	int_3M_N2	0.00617283950617284	3M	3
249	163438638	int_3M_N3	0.0123456790123457	3M	3
250	163438638	int_3M_N4	0.0287769784172662	3M	3
251	163438638	int_3M_N5	0	3M	3
252	163438638	int_3M_N6	0	3M	3
253	163438638	int_3M_N7	0.0238095238095238	3M	3
254	163438638	int_3M_N8	0	3M	3
255	163438638	int_3M_N9	0	3M	3
256	163438638	int_3M_N10	0	3M	3
257	163438638	int_3M_N11	0.0261437908496732	3M	3
258	163438638	int_3M_N12	0	3M	3
259	163438638	int_3M_N13	0	3M	3
260	163438638	int_3M_N14	0	3M	3
261	163438638	int_3M_N15	0	3M	3
262	163438638	int_3M_N16	0	3M	3
263	163438638	int_9M_N1	0.0102564102564103	9M	9
264	163438638	int_9M_N2	0.0289855072463768	9M	9
265	163438638	int_9M_N3	0	9M	9
266	163438638	int_9M_N4	0	9M	9
267	163438638	int_9M_N5	0.0111111111111111	9M	9
268	163438638	int_9M_N6	0	9M	9
269	163438638	int_9M_N7	0.0218978102189781	9M	9
270	163438638	int_9M_N8	0.0188679245283019	9M	9
271	163438638	int_9M_N9	0	9M	9
272	163438638	int_9M_N10	0.013953488372093	9M	9
273	163438638	int_9M_N11	0	9M	9
274	163438638	int_9M_N12	0.0231481481481481	9M	9
275	163438638	int_9M_N13	0	9M	9
276	163438638	int_9M_N14	0.0423728813559322	9M	9
277	163438638	int_9M_N15	0.0545454545454545	9M	9
278	163438638	int_9M_N16	0	9M	9
279	163438638	int_15M_N1	0.105263157894737	15M	15
280	163438638	int_15M_N2	0.0365853658536585	15M	15
281	163438638	int_15M_N3	0.0705882352941176	15M	15
282	163438638	int_15M_N4	0.0105263157894737	15M	15
283	163438638	int_15M_N5	0	15M	15
284	163438638	int_15M_N6	0	15M	15
285	163438638	int_15M_N7	0.0172413793103448	15M	15
286	163438638	int_15M_N8	0.0147058823529412	15M	15
287	163438638	int_15M_N9	0.0666666666666667	15M	15
288	163438638	int_15M_N10	0.0526315789473684	15M	15
289	163438638	int_15M_N11	0.0163934426229508	15M	15
290	163438638	int_15M_N12	0.0945945945945946	15M	15
291	163438638	int_15M_N13	0.0357142857142857	15M	15
292	163438638	int_15M_N14	0.05	15M	15
293	163438638	int_15M_N15	0.0549450549450549	15M	15
294	163438638	int_15M_N16	0.0597014925373134	15M	15
295	163438638	int_24M_N1	0.0533333333333333	24M	24
296	163438638	int_24M_N2	0.0655737704918033	24M	24
297	163438638	int_24M_N3	0.0972222222222222	24M	24
298	163438638	int_24M_N4	0.0388349514563107	24M	24
299	163438638	int_24M_N5	0.129032258064516	24M	24
300	163438638	int_24M_N6	0.0188679245283019	24M	24
301	163438638	int_24M_N7	0.0563380281690141	24M	24
302	163438638	int_24M_N8	0.0147058823529412	24M	24
303	163438638	int_24M_N9	0.0113636363636364	24M	24
304	163438638	int_24M_N10	0.0447761194029851	24M	24
305	163438638	int_24M_N11	0	24M	24
306	163438638	int_24M_N12	0.0897435897435897	24M	24
307	163438638	int_24M_N13	0.0186335403726708	24M	24
308	163438638	int_24M_N14	0.0505050505050505	24M	24
309	163438638	int_24M_N16	0	24M	24
310	163438638	int_24M_N17	0.0692307692307692	24M	24
311	163438638	int_30M_N1	0	28M	28
312	163438638	int_30M_N2	0	28M	28
313	163438638	int_30M_N3	0.0138888888888889	28M	28
314	163438638	int_30M_N4	0.0353982300884956	28M	28
315	163438638	int_30M_N5	0.0212765957446809	28M	28
316	163438638	int_30M_N6	0.0112994350282486	28M	28
317	163438638	int_30M_N7	0.102941176470588	28M	28
318	163438638	int_30M_N8	0.0408163265306122	28M	28
319	163438638	int_30M_N9	0.0416666666666667	28M	28
320	163438638	int_30M_N10	0	28M	28
321	163438638	int_30M_N11	0.0169491525423729	28M	28
322	163438638	int_30M_N12	0.0769230769230769	28M	28
323	163438638	int_30M_N13	0.03125	28M	28
324	163438638	int_30M_N14	0.0579710144927536	28M	28
325	163438638	int_30M_N15	0	28M	28
326	163438638	int_30M_N16	0.0545454545454545	28M	28
327	163438638	int_30M_N17	0.0561797752808989	28M	28
328	163438638	int_30M_N18	0	28M	28
329	163438641	int_3M_N1	0	3M	3
330	163438641	int_3M_N2	0	3M	3
331	163438641	int_3M_N3	0.0123456790123457	3M	3
332	163438641	int_3M_N4	0.0215827338129496	3M	3
333	163438641	int_3M_N5	0.041025641025641	3M	3
334	163438641	int_3M_N6	0	3M	3
335	163438641	int_3M_N7	0	3M	3
336	163438641	int_3M_N8	0	3M	3
337	163438641	int_3M_N9	0.0588235294117647	3M	3
338	163438641	int_3M_N10	0.0143884892086331	3M	3
339	163438641	int_3M_N11	0.0196078431372549	3M	3
340	163438641	int_3M_N12	0	3M	3
341	163438641	int_3M_N13	0.0526315789473684	3M	3
342	163438641	int_3M_N14	0	3M	3
343	163438641	int_3M_N15	0.0104166666666667	3M	3
344	163438641	int_3M_N16	0.0975609756097561	3M	3
345	163438641	int_9M_N1	0.0358974358974359	9M	9
346	163438641	int_9M_N2	0.0144927536231884	9M	9
347	163438641	int_9M_N3	0.024390243902439	9M	9
348	163438641	int_9M_N4	0.0869565217391304	9M	9
349	163438641	int_9M_N5	0.0111111111111111	9M	9
350	163438641	int_9M_N6	0.0333333333333333	9M	9
351	163438641	int_9M_N7	0.0145985401459854	9M	9
352	163438641	int_9M_N8	0	9M	9
353	163438641	int_9M_N9	0	9M	9
354	163438641	int_9M_N10	0.037037037037037	9M	9
355	163438641	int_9M_N11	0.0298507462686567	9M	9
356	163438641	int_9M_N12	0.037037037037037	9M	9
357	163438641	int_9M_N13	0	9M	9
358	163438641	int_9M_N14	0.0423728813559322	9M	9
359	163438641	int_9M_N15	0.0545454545454545	9M	9
360	163438641	int_9M_N16	0.0510204081632653	9M	9
361	163438641	int_15M_N1	0.0526315789473684	15M	15
362	163438641	int_15M_N2	0.0365853658536585	15M	15
363	163438641	int_15M_N3	0.0117647058823529	15M	15
364	163438641	int_15M_N4	0.0736842105263158	15M	15
365	163438641	int_15M_N5	0.032258064516129	15M	15
366	163438641	int_15M_N6	0.0163934426229508	15M	15
367	163438641	int_15M_N7	0.103448275862069	15M	15
368	163438641	int_15M_N8	0	15M	15
369	163438641	int_15M_N9	0.0444444444444444	15M	15
370	163438641	int_15M_N10	0.0526315789473684	15M	15
371	163438641	int_15M_N11	0.0327868852459016	15M	15
372	163438641	int_15M_N12	0.027027027027027	15M	15
373	163438641	int_15M_N13	0.0357142857142857	15M	15
374	163438641	int_15M_N14	0.0125	15M	15
375	163438641	int_15M_N15	0.032967032967033	15M	15
376	163438641	int_15M_N16	0.0149253731343284	15M	15
377	163438641	int_24M_N1	0.0133333333333333	24M	24
378	163438641	int_24M_N2	0.0491803278688525	24M	24
379	163438641	int_24M_N3	0.0833333333333333	24M	24
380	163438641	int_24M_N4	0.0388349514563107	24M	24
381	163438641	int_24M_N5	0.245901639344262	24M	24
382	163438641	int_24M_N6	0.0377358490566038	24M	24
383	163438641	int_24M_N7	0	24M	24
384	163438641	int_24M_N8	0.176470588235294	24M	24
385	163438641	int_24M_N9	0.0113636363636364	24M	24
386	163438641	int_24M_N10	0.0447761194029851	24M	24
387	163438641	int_24M_N11	0.148148148148148	24M	24
388	163438641	int_24M_N12	0.0769230769230769	24M	24
389	163438641	int_24M_N13	0.093167701863354	24M	24
390	163438641	int_24M_N14	0.0808080808080808	24M	24
391	163438641	int_24M_N16	0	24M	24
392	163438641	int_24M_N17	0.0923076923076923	24M	24
393	163438641	int_30M_N1	0.0833333333333333	28M	28
394	163438641	int_30M_N2	0.015625	28M	28
395	163438641	int_30M_N3	0.0763888888888889	28M	28
396	163438641	int_30M_N4	0.0442477876106195	28M	28
397	163438641	int_30M_N5	0.0638297872340425	28M	28
398	163438641	int_30M_N6	0.0621468926553672	28M	28
399	163438641	int_30M_N7	0.132352941176471	28M	28
400	163438641	int_30M_N8	0.163265306122449	28M	28
401	163438641	int_30M_N9	0.0625	28M	28
402	163438641	int_30M_N10	0	28M	28
403	163438641	int_30M_N11	0.0169491525423729	28M	28
404	163438641	int_30M_N12	0.105769230769231	28M	28
405	163438641	int_30M_N13	0.0625	28M	28
406	163438641	int_30M_N14	0.0869565217391304	28M	28
407	163438641	int_30M_N15	0.0149253731343284	28M	28
408	163438641	int_30M_N16	0	28M	28
409	163438641	int_30M_N17	0.0898876404494382	28M	28
410	163438641	int_30M_N18	0.0434782608695652	28M	28
411	163438643	int_3M_N1	0	3M	3
412	163438643	int_3M_N2	0.0123456790123457	3M	3
413	163438643	int_3M_N3	0.024390243902439	3M	3
414	163438643	int_3M_N4	0.0431654676258993	3M	3
415	163438643	int_3M_N5	0.0153846153846154	3M	3
416	163438643	int_3M_N6	0	3M	3
417	163438643	int_3M_N7	0	3M	3
418	163438643	int_3M_N8	0	3M	3
419	163438643	int_3M_N9	0.0588235294117647	3M	3
420	163438643	int_3M_N10	0	3M	3
421	163438643	int_3M_N11	0	3M	3
422	163438643	int_3M_N12	0	3M	3
423	163438643	int_3M_N13	0.0526315789473684	3M	3
424	163438643	int_3M_N14	0	3M	3
425	163438643	int_3M_N15	0.0208333333333333	3M	3
426	163438643	int_3M_N16	0.146341463414634	3M	3
427	163438643	int_9M_N1	0.0256410256410256	9M	9
428	163438643	int_9M_N2	0	9M	9
429	163438643	int_9M_N3	0.170731707317073	9M	9
430	163438643	int_9M_N4	0.0217391304347826	9M	9
431	163438643	int_9M_N5	0.0222222222222222	9M	9
432	163438643	int_9M_N6	0.0166666666666667	9M	9
433	163438643	int_9M_N7	0.0218978102189781	9M	9
434	163438643	int_9M_N8	0.0283018867924528	9M	9
435	163438643	int_9M_N9	0	9M	9
436	163438643	int_9M_N10	0.0277777777777778	9M	9
437	163438643	int_9M_N11	0	9M	9
438	163438643	int_9M_N12	0.0694444444444444	9M	9
439	163438643	int_9M_N13	0	9M	9
440	163438643	int_9M_N14	0.00847457627118644	9M	9
441	163438643	int_9M_N15	0.00909090909090909	9M	9
442	163438643	int_9M_N16	0.0255102040816327	9M	9
443	163438643	int_15M_N1	0	15M	15
444	163438643	int_15M_N2	0.0609756097560976	15M	15
445	163438643	int_15M_N3	0.0117647058823529	15M	15
446	163438643	int_15M_N4	0	15M	15
447	163438643	int_15M_N5	0.032258064516129	15M	15
448	163438643	int_15M_N6	0.0327868852459016	15M	15
449	163438643	int_15M_N7	0.0689655172413793	15M	15
450	163438643	int_15M_N8	0.0294117647058824	15M	15
451	163438643	int_15M_N9	0.111111111111111	15M	15
452	163438643	int_15M_N10	0.087719298245614	15M	15
453	163438643	int_15M_N11	0.0327868852459016	15M	15
454	163438643	int_15M_N12	0.121621621621622	15M	15
455	163438643	int_15M_N13	0.0535714285714286	15M	15
456	163438643	int_15M_N14	0.025	15M	15
457	163438643	int_15M_N15	0.0769230769230769	15M	15
458	163438643	int_15M_N16	0	15M	15
459	163438643	int_24M_N1	0.0533333333333333	24M	24
460	163438643	int_24M_N2	0.0491803278688525	24M	24
461	163438643	int_24M_N3	0.152777777777778	24M	24
462	163438643	int_24M_N4	0.058252427184466	24M	24
463	163438643	int_24M_N5	0.241935483870968	24M	24
464	163438643	int_24M_N6	0.0377358490566038	24M	24
465	163438643	int_24M_N7	0	24M	24
466	163438643	int_24M_N8	0.149253731343284	24M	24
467	163438643	int_24M_N9	0.125	24M	24
468	163438643	int_24M_N10	0.0597014925373134	24M	24
469	163438643	int_24M_N11	0.1125	24M	24
470	163438643	int_24M_N12	0.115384615384615	24M	24
471	163438643	int_24M_N13	0.0869565217391304	24M	24
472	163438643	int_24M_N14	0.0404040404040404	24M	24
473	163438643	int_24M_N16	0.0202020202020202	24M	24
474	163438643	int_24M_N17	0.107692307692308	24M	24
475	163438643	int_30M_N1	0.0277777777777778	28M	28
476	163438643	int_30M_N2	0.015625	28M	28
477	163438643	int_30M_N3	0.0902777777777778	28M	28
478	163438643	int_30M_N4	0.0707964601769911	28M	28
479	163438643	int_30M_N5	0.0212765957446809	28M	28
480	163438643	int_30M_N6	0.107344632768362	28M	28
481	163438643	int_30M_N7	0.0882352941176471	28M	28
482	163438643	int_30M_N8	0.204081632653061	28M	28
483	163438643	int_30M_N9	0.0625	28M	28
484	163438643	int_30M_N10	0.0714285714285714	28M	28
485	163438643	int_30M_N11	0.0508474576271186	28M	28
486	163438643	int_30M_N12	0.115384615384615	28M	28
487	163438643	int_30M_N13	0.0625	28M	28
488	163438643	int_30M_N14	0.0579710144927536	28M	28
489	163438643	int_30M_N15	0	28M	28
490	163438643	int_30M_N16	0.0909090909090909	28M	28
491	163438643	int_30M_N17	0.0898876404494382	28M	28
492	163438643	int_30M_N18	0.152173913043478	28M	28
493	163438647	int_3M_N1	0.0555555555555556	3M	3
494	163438647	int_3M_N2	0.0122699386503067	3M	3
495	163438647	int_3M_N3	0	3M	3
496	163438647	int_3M_N4	0.00719424460431655	3M	3
497	163438647	int_3M_N5	0.00512820512820513	3M	3
498	163438647	int_3M_N6	0.028169014084507	3M	3
499	163438647	int_3M_N7	0	3M	3
500	163438647	int_3M_N8	0.0185185185185185	3M	3
501	163438647	int_3M_N9	0	3M	3
502	163438647	int_3M_N10	0.0143884892086331	3M	3
503	163438647	int_3M_N11	0	3M	3
504	163438647	int_3M_N12	0	3M	3
505	163438647	int_3M_N13	0	3M	3
506	163438647	int_3M_N14	0	3M	3
507	163438647	int_3M_N15	0	3M	3
508	163438647	int_3M_N16	0	3M	3
509	163438647	int_9M_N1	0.0461538461538462	9M	9
510	163438647	int_9M_N2	0.0277777777777778	9M	9
511	163438647	int_9M_N3	0	9M	9
512	163438647	int_9M_N4	0	9M	9
513	163438647	int_9M_N5	0.0333333333333333	9M	9
514	163438647	int_9M_N6	0	9M	9
515	163438647	int_9M_N7	0	9M	9
516	163438647	int_9M_N8	0.00943396226415094	9M	9
517	163438647	int_9M_N9	0	9M	9
518	163438647	int_9M_N10	0.037037037037037	9M	9
519	163438647	int_9M_N11	0.0149253731343284	9M	9
520	163438647	int_9M_N12	0.0416666666666667	9M	9
521	163438647	int_9M_N13	0	9M	9
522	163438647	int_9M_N14	0	9M	9
523	163438647	int_9M_N15	0.0454545454545455	9M	9
524	163438647	int_9M_N16	0	9M	9
525	163438647	int_15M_N1	0.0526315789473684	15M	15
526	163438647	int_15M_N2	0	15M	15
527	163438647	int_15M_N3	0	15M	15
528	163438647	int_15M_N4	0	15M	15
529	163438647	int_15M_N5	0	15M	15
530	163438647	int_15M_N6	0.0491803278688525	15M	15
531	163438647	int_15M_N7	0.0862068965517241	15M	15
532	163438647	int_15M_N8	0.0147058823529412	15M	15
533	163438647	int_15M_N9	0	15M	15
534	163438647	int_15M_N10	0.0701754385964912	15M	15
535	163438647	int_15M_N11	0.0163934426229508	15M	15
536	163438647	int_15M_N12	0.027027027027027	15M	15
537	163438647	int_15M_N13	0	15M	15
538	163438647	int_15M_N14	0.0375	15M	15
539	163438647	int_15M_N15	0.0555555555555556	15M	15
540	163438647	int_15M_N16	0	15M	15
541	163438647	int_24M_N1	0.0133333333333333	24M	24
542	163438647	int_24M_N2	0.040983606557377	24M	24
543	163438647	int_24M_N3	0.0972222222222222	24M	24
544	163438647	int_24M_N4	0.0679611650485437	24M	24
545	163438647	int_24M_N5	0.129032258064516	24M	24
546	163438647	int_24M_N6	0	24M	24
547	163438647	int_24M_N7	0.0985915492957746	24M	24
548	163438647	int_24M_N8	0.0447761194029851	24M	24
549	163438647	int_24M_N9	0.113636363636364	24M	24
550	163438647	int_24M_N10	0.0447761194029851	24M	24
551	163438647	int_24M_N11	0.075	24M	24
552	163438647	int_24M_N12	0.0512820512820513	24M	24
553	163438647	int_24M_N13	0.118012422360248	24M	24
554	163438647	int_24M_N14	0.0404040404040404	24M	24
555	163438647	int_24M_N16	0	24M	24
556	163438647	int_24M_N17	0.138461538461538	24M	24
557	163438647	int_30M_N1	0.166666666666667	28M	28
558	163438647	int_30M_N2	0	28M	28
559	163438647	int_30M_N3	0.0694444444444444	28M	28
560	163438647	int_30M_N4	0.0707964601769911	28M	28
561	163438647	int_30M_N5	0.0212765957446809	28M	28
562	163438647	int_30M_N6	0.0340909090909091	28M	28
563	163438647	int_30M_N7	0.0588235294117647	28M	28
564	163438647	int_30M_N8	0.0208333333333333	28M	28
565	163438647	int_30M_N9	0.0416666666666667	28M	28
566	163438647	int_30M_N10	0.119047619047619	28M	28
567	163438647	int_30M_N11	0.0338983050847458	28M	28
568	163438647	int_30M_N12	0.0961538461538462	28M	28
569	163438647	int_30M_N13	0.03125	28M	28
570	163438647	int_30M_N14	0.0289855072463768	28M	28
571	163438647	int_30M_N15	0	28M	28
572	163438647	int_30M_N16	0.0909090909090909	28M	28
573	163438647	int_30M_N17	0.0674157303370786	28M	28
574	163438647	int_30M_N18	0	28M	28
575	163438662	int_3M_N1	0	3M	3
576	163438662	int_3M_N2	0.0245398773006135	3M	3
577	163438662	int_3M_N3	0.024390243902439	3M	3
578	163438662	int_3M_N4	0.0431654676258993	3M	3
579	163438662	int_3M_N5	0.0307692307692308	3M	3
580	163438662	int_3M_N6	0.028169014084507	3M	3
581	163438662	int_3M_N7	0	3M	3
582	163438662	int_3M_N8	0.12962962962963	3M	3
583	163438662	int_3M_N9	0	3M	3
584	163438662	int_3M_N10	0.0215827338129496	3M	3
585	163438662	int_3M_N11	0.00657894736842105	3M	3
586	163438662	int_3M_N12	0.15	3M	3
587	163438662	int_3M_N13	0.131578947368421	3M	3
588	163438662	int_3M_N14	0.075	3M	3
589	163438662	int_3M_N15	0.0104166666666667	3M	3
590	163438662	int_3M_N16	0.0487804878048781	3M	3
591	163438662	int_9M_N1	0.0512820512820513	9M	9
592	163438662	int_9M_N2	0	9M	9
593	163438662	int_9M_N3	0.170731707317073	9M	9
594	163438662	int_9M_N4	0.0217391304347826	9M	9
595	163438662	int_9M_N5	0.0666666666666667	9M	9
596	163438662	int_9M_N6	0.0416666666666667	9M	9
597	163438662	int_9M_N7	0.0291970802919708	9M	9
598	163438662	int_9M_N8	0.0754716981132075	9M	9
599	163438662	int_9M_N9	0.0175438596491228	9M	9
600	163438662	int_9M_N10	0.0231481481481481	9M	9
601	163438662	int_9M_N11	0.0447761194029851	9M	9
602	163438662	int_9M_N12	0.087962962962963	9M	9
603	163438662	int_9M_N13	0	9M	9
604	163438662	int_9M_N14	0.0932203389830508	9M	9
605	163438662	int_9M_N15	0.0272727272727273	9M	9
606	163438662	int_9M_N16	0.0561224489795918	9M	9
607	163438662	int_15M_N1	0	15M	15
608	163438662	int_15M_N2	0.0487804878048781	15M	15
609	163438662	int_15M_N3	0	15M	15
610	163438662	int_15M_N4	0.115789473684211	15M	15
611	163438662	int_15M_N5	0.387096774193548	15M	15
612	163438662	int_15M_N6	0.0983606557377049	15M	15
613	163438662	int_15M_N7	0.103448275862069	15M	15
614	163438662	int_15M_N8	0.0882352941176471	15M	15
615	163438662	int_15M_N9	0.0444444444444444	15M	15
616	163438662	int_15M_N10	0.087719298245614	15M	15
617	163438662	int_15M_N11	0.0655737704918033	15M	15
618	163438662	int_15M_N12	0.162162162162162	15M	15
619	163438662	int_15M_N13	0.0803571428571429	15M	15
620	163438662	int_15M_N14	0.075	15M	15
621	163438662	int_15M_N15	0.0549450549450549	15M	15
622	163438662	int_15M_N16	0.134328358208955	15M	15
623	163438662	int_24M_N1	0.0933333333333333	24M	24
624	163438662	int_24M_N2	0.0573770491803279	24M	24
625	163438662	int_24M_N3	0.180555555555556	24M	24
626	163438662	int_24M_N4	0.0485436893203883	24M	24
627	163438662	int_24M_N5	0.112903225806452	24M	24
628	163438662	int_24M_N6	0.132075471698113	24M	24
629	163438662	int_24M_N7	0.0845070422535211	24M	24
630	163438662	int_24M_N8	0.147058823529412	24M	24
631	163438662	int_24M_N9	0.0795454545454545	24M	24
632	163438662	int_24M_N10	0.0597014925373134	24M	24
633	163438662	int_24M_N11	0.111111111111111	24M	24
634	163438662	int_24M_N12	0.0641025641025641	24M	24
635	163438662	int_24M_N13	0.105590062111801	24M	24
636	163438662	int_24M_N14	0.0606060606060606	24M	24
637	163438662	int_24M_N16	0.0606060606060606	24M	24
638	163438662	int_24M_N17	0.130769230769231	24M	24
639	163438662	int_30M_N1	0.0833333333333333	28M	28
640	163438662	int_30M_N2	0.171875	28M	28
641	163438662	int_30M_N3	0.0620689655172414	28M	28
642	163438662	int_30M_N4	0.079646017699115	28M	28
643	163438662	int_30M_N5	0.191489361702128	28M	28
644	163438662	int_30M_N6	0.129943502824859	28M	28
645	163438662	int_30M_N7	0.132352941176471	28M	28
646	163438662	int_30M_N8	0.208333333333333	28M	28
647	163438662	int_30M_N9	0.145833333333333	28M	28
648	163438662	int_30M_N10	0.119047619047619	28M	28
649	163438662	int_30M_N11	0.152542372881356	28M	28
650	163438662	int_30M_N12	0.125	28M	28
651	163438662	int_30M_N13	0.0625	28M	28
652	163438662	int_30M_N14	0.0579710144927536	28M	28
653	163438662	int_30M_N15	0.0597014925373134	28M	28
654	163438662	int_30M_N16	0.0909090909090909	28M	28
655	163438662	int_30M_N17	0.123595505617978	28M	28
656	163438662	int_30M_N18	0.108695652173913	28M	28
657	163438718	int_3M_N1	0	3M	3
658	163438718	int_3M_N2	0.0684931506849315	3M	3
659	163438718	int_3M_N3	0	3M	3
660	163438718	int_3M_N4	0	3M	3
661	163438718	int_3M_N5	0.0178571428571429	3M	3
662	163438718	int_3M_N6	0	3M	3
663	163438718	int_3M_N7	0	3M	3
664	163438718	int_3M_N8	0.0434782608695652	3M	3
665	163438718	int_3M_N9	0	3M	3
666	163438718	int_3M_N10	0.129032258064516	3M	3
667	163438718	int_3M_N11	0.0615384615384615	3M	3
668	163438718	int_3M_N12	0	3M	3
669	163438718	int_3M_N13	0	3M	3
670	163438718	int_3M_N14	0	3M	3
671	163438718	int_3M_N15	0.0263157894736842	3M	3
672	163438718	int_3M_N16	0	3M	3
673	163438718	int_9M_N1	0.0897435897435897	9M	9
674	163438718	int_9M_N2	0.103448275862069	9M	9
675	163438718	int_9M_N3	0	9M	9
676	163438718	int_9M_N4	0.0909090909090909	9M	9
677	163438718	int_9M_N5	0.0769230769230769	9M	9
678	163438718	int_9M_N6	0.0508474576271186	9M	9
679	163438718	int_9M_N7	0.0333333333333333	9M	9
680	163438718	int_9M_N8	0.12	9M	9
681	163438718	int_9M_N9	0	9M	9
682	163438718	int_9M_N10	0.0927835051546392	9M	9
683	163438718	int_9M_N11	0	9M	9
684	163438718	int_9M_N12	0.0326086956521739	9M	9
685	163438718	int_9M_N13	0	9M	9
686	163438718	int_9M_N14	0.046875	9M	9
687	163438718	int_9M_N15	0	9M	9
688	163438718	int_9M_N16	0.0645161290322581	9M	9
689	163438718	int_15M_N1	0	15M	15
690	163438718	int_15M_N2	0	15M	15
691	163438718	int_15M_N3	0.125	15M	15
692	163438718	int_15M_N4	0.0789473684210526	15M	15
693	163438718	int_15M_N5	0	15M	15
694	163438718	int_15M_N6	0.027027027027027	15M	15
695	163438718	int_15M_N7	0	15M	15
696	163438718	int_15M_N8	0.151515151515152	15M	15
697	163438718	int_15M_N9	0.277777777777778	15M	15
698	163438718	int_15M_N10	0.08	15M	15
699	163438718	int_15M_N11	0.1	15M	15
700	163438718	int_15M_N12	0.0810810810810811	15M	15
701	163438718	int_15M_N13	0.178571428571429	15M	15
702	163438718	int_15M_N14	0.0857142857142857	15M	15
703	163438718	int_15M_N15	0.0232558139534884	15M	15
704	163438718	int_15M_N16	0.0789473684210526	15M	15
705	163438718	int_24M_N1	0.210526315789474	24M	24
706	163438718	int_24M_N2	0.272727272727273	24M	24
707	163438718	int_24M_N3	0.222222222222222	24M	24
708	163438718	int_24M_N4	0.145833333333333	24M	24
709	163438718	int_24M_N5	0.151515151515152	24M	24
710	163438718	int_24M_N6	0.352941176470588	24M	24
711	163438718	int_24M_N7	0.0714285714285714	24M	24
712	163438718	int_24M_N8	0.0857142857142857	24M	24
713	163438718	int_24M_N9	0.08	24M	24
714	163438718	int_24M_N10	0.192307692307692	24M	24
715	163438718	int_24M_N11	0.238095238095238	24M	24
716	163438718	int_24M_N12	0.291666666666667	24M	24
717	163438718	int_24M_N13	0.211764705882353	24M	24
718	163438718	int_24M_N14	0.0571428571428571	24M	24
719	163438718	int_24M_N16	0.0517241379310345	24M	24
720	163438718	int_24M_N17	0.075	24M	24
721	163438718	int_30M_N1	0	28M	28
722	163438718	int_30M_N2	0.272727272727273	28M	28
723	163438718	int_30M_N3	0.226666666666667	28M	28
724	163438718	int_30M_N4	0.219512195121951	28M	28
725	163438718	int_30M_N5	0.0625	28M	28
726	163438718	int_30M_N6	0.210526315789474	28M	28
727	163438718	int_30M_N7	0.282051282051282	28M	28
728	163438718	int_30M_N8	0.0952380952380952	28M	28
729	163438718	int_30M_N9	0.19047619047619	28M	28
730	163438718	int_30M_N10	0	28M	28
731	163438718	int_30M_N11	0.037037037037037	28M	28
732	163438718	int_30M_N12	0.254545454545455	28M	28
733	163438718	int_30M_N13	0	28M	28
734	163438718	int_30M_N14	0.05	28M	28
735	163438718	int_30M_N15	0	28M	28
736	163438718	int_30M_N16	0.346153846153846	28M	28
737	163438718	int_30M_N17	0.0689655172413793	28M	28
738	163438718	int_30M_N18	0.217391304347826	28M	28
739	163438732	int_3M_N1	0.0185185185185185	3M	3
740	163438732	int_3M_N2	0.0925925925925926	3M	3
741	163438732	int_3M_N3	0.0813953488372093	3M	3
742	163438732	int_3M_N4	0.0719424460431655	3M	3
743	163438732	int_3M_N5	0.112820512820513	3M	3
744	163438732	int_3M_N6	0.115942028985507	3M	3
745	163438732	int_3M_N7	0.0476190476190476	3M	3
746	163438732	int_3M_N8	0.320754716981132	3M	3
747	163438732	int_3M_N9	0	3M	3
748	163438732	int_3M_N10	0.0942028985507246	3M	3
749	163438732	int_3M_N11	0.0469798657718121	3M	3
750	163438732	int_3M_N12	0.1	3M	3
751	163438732	int_3M_N13	0	3M	3
752	163438732	int_3M_N14	0.025	3M	3
753	163438732	int_3M_N15	0.0531914893617021	3M	3
754	163438732	int_3M_N16	0.0487804878048781	3M	3
755	163438732	int_9M_N1	0.123711340206186	9M	9
756	163438732	int_9M_N2	0.138888888888889	9M	9
757	163438732	int_9M_N3	0.268292682926829	9M	9
758	163438732	int_9M_N4	0.0444444444444444	9M	9
759	163438732	int_9M_N5	0.1	9M	9
760	163438732	int_9M_N6	0.116666666666667	9M	9
761	163438732	int_9M_N7	0.145985401459854	9M	9
762	163438732	int_9M_N8	0.141509433962264	9M	9
763	163438732	int_9M_N9	0.0701754385964912	9M	9
764	163438732	int_9M_N10	0.0947867298578199	9M	9
765	163438732	int_9M_N11	0.0895522388059701	9M	9
766	163438732	int_9M_N12	0.138888888888889	9M	9
767	163438732	int_9M_N13	0	9M	9
768	163438732	int_9M_N14	0.0819672131147541	9M	9
769	163438732	int_9M_N15	0.127272727272727	9M	9
770	163438732	int_9M_N16	0.16243654822335	9M	9
771	163438732	int_15M_N1	0.210526315789474	15M	15
772	163438732	int_15M_N2	0.148148148148148	15M	15
773	163438732	int_15M_N3	0.317647058823529	15M	15
774	163438732	int_15M_N4	0.0526315789473684	15M	15
775	163438732	int_15M_N5	0.419354838709677	15M	15
776	163438732	int_15M_N6	0.101694915254237	15M	15
777	163438732	int_15M_N7	0.0517241379310345	15M	15
778	163438732	int_15M_N8	0.161764705882353	15M	15
779	163438732	int_15M_N9	0.204545454545455	15M	15
780	163438732	int_15M_N10	0.2	15M	15
781	163438732	int_15M_N11	0.285714285714286	15M	15
782	163438732	int_15M_N12	0.0945945945945946	15M	15
783	163438732	int_15M_N13	0.2	15M	15
784	163438732	int_15M_N14	0.0886075949367089	15M	15
785	163438732	int_15M_N15	0.142857142857143	15M	15
786	163438732	int_15M_N16	0.194029850746269	15M	15
787	163438732	int_24M_N1	0.2	24M	24
788	163438732	int_24M_N2	0.347107438016529	24M	24
789	163438732	int_24M_N3	0.472222222222222	24M	24
790	163438732	int_24M_N4	0.233009708737864	24M	24
791	163438732	int_24M_N5	0.283333333333333	24M	24
792	163438732	int_24M_N6	0.0980392156862745	24M	24
793	163438732	int_24M_N7	0.208955223880597	24M	24
794	163438732	int_24M_N8	0.333333333333333	24M	24
795	163438732	int_24M_N9	0.159090909090909	24M	24
796	163438732	int_24M_N10	0.194029850746269	24M	24
797	163438732	int_24M_N11	0.135802469135802	24M	24
798	163438732	int_24M_N12	0.32	24M	24
799	163438732	int_24M_N13	0.11875	24M	24
800	163438732	int_24M_N14	0.189473684210526	24M	24
801	163438732	int_24M_N16	0.141414141414141	24M	24
802	163438732	int_24M_N17	0.184615384615385	24M	24
803	163438732	int_30M_N1	0.166666666666667	28M	28
804	163438732	int_30M_N2	0.15625	28M	28
805	163438732	int_30M_N3	0.309859154929577	28M	28
806	163438732	int_30M_N4	0.15929203539823	28M	28
807	163438732	int_30M_N5	0.204545454545455	28M	28
808	163438732	int_30M_N6	0.248587570621469	28M	28
809	163438732	int_30M_N7	0.147058823529412	28M	28
810	163438732	int_30M_N8	0.183673469387755	28M	28
811	163438732	int_30M_N9	0.166666666666667	28M	28
812	163438732	int_30M_N10	0.142857142857143	28M	28
813	163438732	int_30M_N11	0.305084745762712	28M	28
814	163438732	int_30M_N12	0.277227722772277	28M	28
815	163438732	int_30M_N13	0.0967741935483871	28M	28
816	163438732	int_30M_N14	0.173913043478261	28M	28
817	163438732	int_30M_N15	0.184615384615385	28M	28
818	163438732	int_30M_N16	0.236363636363636	28M	28
819	163438732	int_30M_N17	0.147727272727273	28M	28
820	163438732	int_30M_N18	0.0652173913043478	28M	28
821	163438736	int_3M_N1	0	3M	3
822	163438736	int_3M_N2	0.0184049079754601	3M	3
823	163438736	int_3M_N3	0.0930232558139535	3M	3
824	163438736	int_3M_N4	0.0215827338129496	3M	3
825	163438736	int_3M_N5	0.0358974358974359	3M	3
826	163438736	int_3M_N6	0.0144927536231884	3M	3
827	163438736	int_3M_N7	0	3M	3
828	163438736	int_3M_N8	0.0185185185185185	3M	3
829	163438736	int_3M_N9	0.0294117647058824	3M	3
830	163438736	int_3M_N10	0	3M	3
831	163438736	int_3M_N11	0.00671140939597315	3M	3
832	163438736	int_3M_N12	0	3M	3
833	163438736	int_3M_N13	0	3M	3
834	163438736	int_3M_N14	0.05	3M	3
835	163438736	int_3M_N15	0.0526315789473684	3M	3
836	163438736	int_3M_N16	0	3M	3
837	163438736	int_9M_N1	0.0463917525773196	9M	9
838	163438736	int_9M_N2	0.0833333333333333	9M	9
839	163438736	int_9M_N3	0	9M	9
840	163438736	int_9M_N4	0.0888888888888889	9M	9
841	163438736	int_9M_N5	0.0444444444444444	9M	9
842	163438736	int_9M_N6	0.0833333333333333	9M	9
843	163438736	int_9M_N7	0.0510948905109489	9M	9
844	163438736	int_9M_N8	0.0849056603773585	9M	9
845	163438736	int_9M_N9	0.0350877192982456	9M	9
846	163438736	int_9M_N10	0.109004739336493	9M	9
847	163438736	int_9M_N11	0.00746268656716418	9M	9
848	163438736	int_9M_N12	0.0509259259259259	9M	9
849	163438736	int_9M_N13	0	9M	9
850	163438736	int_9M_N14	0.00819672131147541	9M	9
851	163438736	int_9M_N15	0.0363636363636364	9M	9
852	163438736	int_9M_N16	0.0812182741116751	9M	9
853	163438736	int_15M_N1	0.0526315789473684	15M	15
854	163438736	int_15M_N2	0.037037037037037	15M	15
855	163438736	int_15M_N3	0.152941176470588	15M	15
856	163438736	int_15M_N4	0.136842105263158	15M	15
857	163438736	int_15M_N5	0.258064516129032	15M	15
858	163438736	int_15M_N6	0.0338983050847458	15M	15
859	163438736	int_15M_N7	0.155172413793103	15M	15
860	163438736	int_15M_N8	0.0147058823529412	15M	15
861	163438736	int_15M_N9	0.133333333333333	15M	15
862	163438736	int_15M_N10	0.0363636363636364	15M	15
863	163438736	int_15M_N11	0.0793650793650794	15M	15
864	163438736	int_15M_N12	0.0945945945945946	15M	15
865	163438736	int_15M_N13	0.1	15M	15
866	163438736	int_15M_N14	0.0769230769230769	15M	15
867	163438736	int_15M_N15	0.032967032967033	15M	15
868	163438736	int_15M_N16	0.104477611940299	15M	15
869	163438736	int_24M_N1	0.2	24M	24
870	163438736	int_24M_N2	0.0573770491803279	24M	24
871	163438736	int_24M_N3	0.152777777777778	24M	24
872	163438736	int_24M_N4	0.12621359223301	24M	24
873	163438736	int_24M_N5	0.133333333333333	24M	24
874	163438736	int_24M_N6	0.0980392156862745	24M	24
875	163438736	int_24M_N7	0.119402985074627	24M	24
876	163438736	int_24M_N8	0.26865671641791	24M	24
877	163438736	int_24M_N9	0.170454545454545	24M	24
878	163438736	int_24M_N10	0.134328358208955	24M	24
879	163438736	int_24M_N11	0.135802469135802	24M	24
880	163438736	int_24M_N12	0.146666666666667	24M	24
881	163438736	int_24M_N13	0.113207547169811	24M	24
882	163438736	int_24M_N14	0.168421052631579	24M	24
883	163438736	int_24M_N16	0.0714285714285714	24M	24
884	163438736	int_24M_N17	0.130769230769231	24M	24
885	163438736	int_30M_N1	0.0833333333333333	28M	28
886	163438736	int_30M_N2	0.109375	28M	28
887	163438736	int_30M_N3	0.198581560283688	28M	28
888	163438736	int_30M_N4	0.151785714285714	28M	28
889	163438736	int_30M_N5	0.0454545454545455	28M	28
890	163438736	int_30M_N6	0.124293785310734	28M	28
891	163438736	int_30M_N7	0.132352941176471	28M	28
892	163438736	int_30M_N8	0.183673469387755	28M	28
893	163438736	int_30M_N9	0.148936170212766	28M	28
894	163438736	int_30M_N10	0.166666666666667	28M	28
895	163438736	int_30M_N11	0.0847457627118644	28M	28
896	163438736	int_30M_N12	0.128712871287129	28M	28
897	163438736	int_30M_N13	0.032258064516129	28M	28
898	163438736	int_30M_N14	0.115942028985507	28M	28
899	163438736	int_30M_N15	0.0769230769230769	28M	28
900	163438736	int_30M_N16	0.0909090909090909	28M	28
901	163438736	int_30M_N17	0.170454545454545	28M	28
902	163438736	int_30M_N18	0.108695652173913	28M	28
903	163438738	int_3M_N1	0	3M	3
904	163438738	int_3M_N2	0.0184049079754601	3M	3
905	163438738	int_3M_N3	0.0116279069767442	3M	3
906	163438738	int_3M_N4	0.00719424460431655	3M	3
907	163438738	int_3M_N5	0.0153846153846154	3M	3
908	163438738	int_3M_N6	0.0434782608695652	3M	3
909	163438738	int_3M_N7	0.0952380952380952	3M	3
910	163438738	int_3M_N8	0	3M	3
911	163438738	int_3M_N9	0.117647058823529	3M	3
912	163438738	int_3M_N10	0	3M	3
913	163438738	int_3M_N11	0.0201342281879195	3M	3
914	163438738	int_3M_N12	0	3M	3
915	163438738	int_3M_N13	0.0789473684210526	3M	3
916	163438738	int_3M_N14	0	3M	3
917	163438738	int_3M_N15	0.0421052631578947	3M	3
918	163438738	int_3M_N16	0	3M	3
919	163438738	int_9M_N1	0.0666666666666667	9M	9
920	163438738	int_9M_N2	0.0277777777777778	9M	9
921	163438738	int_9M_N3	0	9M	9
922	163438738	int_9M_N4	0.111111111111111	9M	9
923	163438738	int_9M_N5	0.0222222222222222	9M	9
924	163438738	int_9M_N6	0.075	9M	9
925	163438738	int_9M_N7	0.0510948905109489	9M	9
926	163438738	int_9M_N8	0.0660377358490566	9M	9
927	163438738	int_9M_N9	0.0175438596491228	9M	9
928	163438738	int_9M_N10	0	9M	9
929	163438738	int_9M_N11	0.0149253731343284	9M	9
930	163438738	int_9M_N12	0.0231481481481481	9M	9
931	163438738	int_9M_N13	0	9M	9
932	163438738	int_9M_N14	0.00819672131147541	9M	9
933	163438738	int_9M_N15	0.0909090909090909	9M	9
934	163438738	int_9M_N16	0.0304568527918782	9M	9
935	163438738	int_15M_N1	0.315789473684211	15M	15
936	163438738	int_15M_N2	0.0740740740740741	15M	15
937	163438738	int_15M_N3	0.129411764705882	15M	15
938	163438738	int_15M_N4	0.0947368421052632	15M	15
939	163438738	int_15M_N5	0	15M	15
940	163438738	int_15M_N6	0.101694915254237	15M	15
941	163438738	int_15M_N7	0.0344827586206897	15M	15
942	163438738	int_15M_N8	0.0294117647058824	15M	15
943	163438738	int_15M_N9	0.0888888888888889	15M	15
944	163438738	int_15M_N10	0.0545454545454545	15M	15
945	163438738	int_15M_N11	0.0793650793650794	15M	15
946	163438738	int_15M_N12	0.0405405405405405	15M	15
947	163438738	int_15M_N13	0.0363636363636364	15M	15
948	163438738	int_15M_N14	0.113924050632911	15M	15
949	163438738	int_15M_N15	0	15M	15
950	163438738	int_15M_N16	0.119402985074627	15M	15
951	163438738	int_24M_N1	0.142857142857143	24M	24
952	163438738	int_24M_N2	0.147540983606557	24M	24
953	163438738	int_24M_N3	0.166666666666667	24M	24
954	163438738	int_24M_N4	0.145631067961165	24M	24
955	163438738	int_24M_N5	0.15	24M	24
956	163438738	int_24M_N6	0.137254901960784	24M	24
957	163438738	int_24M_N7	0.0441176470588235	24M	24
958	163438738	int_24M_N8	0.253731343283582	24M	24
959	163438738	int_24M_N9	0.125	24M	24
960	163438738	int_24M_N10	0.0149253731343284	24M	24
961	163438738	int_24M_N11	0.0740740740740741	24M	24
962	163438738	int_24M_N12	0.0933333333333333	24M	24
963	163438738	int_24M_N13	0.1125	24M	24
964	163438738	int_24M_N14	0.189473684210526	24M	24
965	163438738	int_24M_N16	0.0404040404040404	24M	24
966	163438738	int_24M_N17	0.123076923076923	24M	24
967	163438738	int_30M_N1	0.166666666666667	28M	28
968	163438738	int_30M_N2	0.111111111111111	28M	28
969	163438738	int_30M_N3	0.204225352112676	28M	28
970	163438738	int_30M_N4	0.176991150442478	28M	28
971	163438738	int_30M_N5	0.0227272727272727	28M	28
972	163438738	int_30M_N6	0.11864406779661	28M	28
973	163438738	int_30M_N7	0.191176470588235	28M	28
974	163438738	int_30M_N8	0.285714285714286	28M	28
975	163438738	int_30M_N9	0.208333333333333	28M	28
976	163438738	int_30M_N10	0.166666666666667	28M	28
977	163438738	int_30M_N11	0.135593220338983	28M	28
978	163438738	int_30M_N12	0.118811881188119	28M	28
979	163438738	int_30M_N13	0.0967741935483871	28M	28
980	163438738	int_30M_N14	0.159420289855072	28M	28
981	163438738	int_30M_N15	0.123076923076923	28M	28
982	163438738	int_30M_N16	0.218181818181818	28M	28
983	163438738	int_30M_N17	0.227272727272727	28M	28
984	163438738	int_30M_N18	0.152173913043478	28M	28
985	163438745	int_3M_N1	0.0566037735849057	3M	3
986	163438745	int_3M_N2	0.110429447852761	3M	3
987	163438745	int_3M_N3	0.0348837209302326	3M	3
988	163438745	int_3M_N4	0.0719424460431655	3M	3
989	163438745	int_3M_N5	0.107692307692308	3M	3
990	163438745	int_3M_N6	0.0140845070422535	3M	3
991	163438745	int_3M_N7	0.0476190476190476	3M	3
992	163438745	int_3M_N8	0.0740740740740741	3M	3
993	163438745	int_3M_N9	0.147058823529412	3M	3
994	163438745	int_3M_N10	0.107913669064748	3M	3
995	163438745	int_3M_N11	0.0789473684210526	3M	3
996	163438745	int_3M_N12	0.1	3M	3
997	163438745	int_3M_N13	0.105263157894737	3M	3
998	163438745	int_3M_N14	0.175	3M	3
999	163438745	int_3M_N15	0.0729166666666667	3M	3
1000	163438745	int_3M_N16	0.121951219512195	3M	3
1001	163438745	int_9M_N1	0.143589743589744	9M	9
1002	163438745	int_9M_N2	0.0972222222222222	9M	9
1003	163438745	int_9M_N3	0.0487804878048781	9M	9
1004	163438745	int_9M_N4	0.0434782608695652	9M	9
1005	163438745	int_9M_N5	0.144444444444444	9M	9
1006	163438745	int_9M_N6	0.2	9M	9
1007	163438745	int_9M_N7	0.153284671532847	9M	9
1008	163438745	int_9M_N8	0.219047619047619	9M	9
1009	163438745	int_9M_N9	0.140350877192982	9M	9
1010	163438745	int_9M_N10	0.175925925925926	9M	9
1011	163438745	int_9M_N11	0.156716417910448	9M	9
1012	163438745	int_9M_N12	0.152777777777778	9M	9
1013	163438745	int_9M_N13	0.161290322580645	9M	9
1014	163438745	int_9M_N14	0.131147540983607	9M	9
1015	163438745	int_9M_N15	0.218181818181818	9M	9
1016	163438745	int_9M_N16	0.203045685279188	9M	9
1017	163438745	int_15M_N1	0.263157894736842	15M	15
1018	163438745	int_15M_N2	0.185185185185185	15M	15
1019	163438745	int_15M_N3	0.188235294117647	15M	15
1020	163438745	int_15M_N4	0.221052631578947	15M	15
1021	163438745	int_15M_N5	0.161290322580645	15M	15
1022	163438745	int_15M_N6	0.131147540983607	15M	15
1023	163438745	int_15M_N7	0.241379310344828	15M	15
1024	163438745	int_15M_N8	0.323529411764706	15M	15
1025	163438745	int_15M_N9	0.2	15M	15
1026	163438745	int_15M_N10	0.263157894736842	15M	15
1027	163438745	int_15M_N11	0.238095238095238	15M	15
1028	163438745	int_15M_N12	0.256756756756757	15M	15
1029	163438745	int_15M_N13	0.227272727272727	15M	15
1030	163438745	int_15M_N14	0.1625	15M	15
1031	163438745	int_15M_N15	0.274725274725275	15M	15
1032	163438745	int_15M_N16	0.343283582089552	15M	15
1033	163438745	int_24M_N1	0.351351351351351	24M	24
1034	163438745	int_24M_N2	0.272727272727273	24M	24
1035	163438745	int_24M_N3	0.388888888888889	24M	24
1036	163438745	int_24M_N4	0.300970873786408	24M	24
1037	163438745	int_24M_N5	0.370967741935484	24M	24
1038	163438745	int_24M_N6	0.415094339622642	24M	24
1039	163438745	int_24M_N7	0.253521126760563	24M	24
1040	163438745	int_24M_N8	0.441176470588235	24M	24
1041	163438745	int_24M_N9	0.261363636363636	24M	24
1042	163438745	int_24M_N10	0.149253731343284	24M	24
1043	163438745	int_24M_N11	0.197530864197531	24M	24
1044	163438745	int_24M_N12	0.243589743589744	24M	24
1045	163438745	int_24M_N13	0.236024844720497	24M	24
1046	163438745	int_24M_N14	0.305263157894737	24M	24
1047	163438745	int_24M_N16	0.242424242424242	24M	24
1048	163438745	int_24M_N17	0.292307692307692	24M	24
1049	163438745	int_30M_N1	0.305555555555556	28M	28
1050	163438745	int_30M_N2	0.1875	28M	28
1051	163438745	int_30M_N3	0.402777777777778	28M	28
1052	163438745	int_30M_N4	0.309734513274336	28M	28
1053	163438745	int_30M_N5	0.234042553191489	28M	28
1054	163438745	int_30M_N6	0.338983050847458	28M	28
1055	163438745	int_30M_N7	0.426470588235294	28M	28
1056	163438745	int_30M_N8	0.122448979591837	28M	28
1057	163438745	int_30M_N9	0.333333333333333	28M	28
1058	163438745	int_30M_N10	0.238095238095238	28M	28
1059	163438745	int_30M_N11	0.288135593220339	28M	28
1060	163438745	int_30M_N12	0.317307692307692	28M	28
1061	163438745	int_30M_N13	0.25	28M	28
1062	163438745	int_30M_N14	0.289855072463768	28M	28
1063	163438745	int_30M_N15	0.283582089552239	28M	28
1064	163438745	int_30M_N16	0.290909090909091	28M	28
1065	163438745	int_30M_N17	0.303370786516854	28M	28
1066	163438745	int_30M_N18	0.260869565217391	28M	28
1067	163438753	int_3M_N1	0	3M	3
1068	163438753	int_3M_N2	0.0613496932515337	3M	3
1069	163438753	int_3M_N3	0.0116279069767442	3M	3
1070	163438753	int_3M_N4	0.036231884057971	3M	3
1071	163438753	int_3M_N5	0.0102564102564103	3M	3
1072	163438753	int_3M_N6	0	3M	3
1073	163438753	int_3M_N7	0.0714285714285714	3M	3
1074	163438753	int_3M_N8	0.0185185185185185	3M	3
1075	163438753	int_3M_N9	0	3M	3
1076	163438753	int_3M_N10	0.0359712230215827	3M	3
1077	163438753	int_3M_N11	0.0131578947368421	3M	3
1078	163438753	int_3M_N12	0	3M	3
1079	163438753	int_3M_N13	0	3M	3
1080	163438753	int_3M_N14	0.05	3M	3
1081	163438753	int_3M_N15	0.0104166666666667	3M	3
1082	163438753	int_3M_N16	0	3M	3
1083	163438753	int_9M_N1	0.102564102564103	9M	9
1084	163438753	int_9M_N2	0.0416666666666667	9M	9
1085	163438753	int_9M_N3	0.0487804878048781	9M	9
1086	163438753	int_9M_N4	0.108695652173913	9M	9
1087	163438753	int_9M_N5	0.0888888888888889	9M	9
1088	163438753	int_9M_N6	0.141666666666667	9M	9
1089	163438753	int_9M_N7	0.0510948905109489	9M	9
1090	163438753	int_9M_N8	0.0380952380952381	9M	9
1091	163438753	int_9M_N9	0.087719298245614	9M	9
1092	163438753	int_9M_N10	0.087962962962963	9M	9
1093	163438753	int_9M_N11	0.0300751879699248	9M	9
1094	163438753	int_9M_N12	0.0601851851851852	9M	9
1095	163438753	int_9M_N13	0	9M	9
1096	163438753	int_9M_N14	0.10655737704918	9M	9
1097	163438753	int_9M_N15	0.0727272727272727	9M	9
1098	163438753	int_9M_N16	0.0564102564102564	9M	9
1099	163438753	int_15M_N1	0.157894736842105	15M	15
1100	163438753	int_15M_N2	0.0987654320987654	15M	15
1101	163438753	int_15M_N3	0.0117647058823529	15M	15
1102	163438753	int_15M_N4	0.168421052631579	15M	15
1103	163438753	int_15M_N5	0	15M	15
1104	163438753	int_15M_N6	0.131147540983607	15M	15
1105	163438753	int_15M_N7	0.0172413793103448	15M	15
1106	163438753	int_15M_N8	0.191176470588235	15M	15
1107	163438753	int_15M_N9	0.111111111111111	15M	15
1108	163438753	int_15M_N10	0.192982456140351	15M	15
1109	163438753	int_15M_N11	0.126984126984127	15M	15
1110	163438753	int_15M_N12	0.136986301369863	15M	15
1111	163438753	int_15M_N13	0.0636363636363636	15M	15
1112	163438753	int_15M_N14	0.1375	15M	15
1113	163438753	int_15M_N15	0.021978021978022	15M	15
1114	163438753	int_15M_N16	0.104477611940299	15M	15
1115	163438753	int_24M_N1	0.121621621621622	24M	24
1116	163438753	int_24M_N2	0.0991735537190083	24M	24
1117	163438753	int_24M_N3	0.125	24M	24
1118	163438753	int_24M_N4	0.145631067961165	24M	24
1119	163438753	int_24M_N5	0.258064516129032	24M	24
1120	163438753	int_24M_N6	0.150943396226415	24M	24
1121	163438753	int_24M_N7	0.112676056338028	24M	24
1122	163438753	int_24M_N8	0.264705882352941	24M	24
1123	163438753	int_24M_N9	0.284090909090909	24M	24
1124	163438753	int_24M_N10	0.119402985074627	24M	24
1125	163438753	int_24M_N11	0.197530864197531	24M	24
1126	163438753	int_24M_N12	0.0512820512820513	24M	24
1127	163438753	int_24M_N13	0.0683229813664596	24M	24
1128	163438753	int_24M_N14	0.147368421052632	24M	24
1129	163438753	int_24M_N16	0.242424242424242	24M	24
1130	163438753	int_24M_N17	0.130769230769231	24M	24
1131	163438753	int_30M_N1	0.235294117647059	28M	28
1132	163438753	int_30M_N2	0.109375	28M	28
1133	163438753	int_30M_N3	0.2	28M	28
1134	163438753	int_30M_N4	0.123893805309735	28M	28
1135	163438753	int_30M_N5	0.127659574468085	28M	28
1136	163438753	int_30M_N6	0.175141242937853	28M	28
1137	163438753	int_30M_N7	0.382352941176471	28M	28
1138	163438753	int_30M_N8	0.183673469387755	28M	28
1139	163438753	int_30M_N9	0.208333333333333	28M	28
1140	163438753	int_30M_N10	0.0952380952380952	28M	28
1141	163438753	int_30M_N11	0.0677966101694915	28M	28
1142	163438753	int_30M_N12	0.163461538461538	28M	28
1143	163438753	int_30M_N13	0	28M	28
1144	163438753	int_30M_N14	0.130434782608696	28M	28
1145	163438753	int_30M_N15	0.104477611940299	28M	28
1146	163438753	int_30M_N16	0.290909090909091	28M	28
1147	163438753	int_30M_N17	0.168539325842697	28M	28
1148	163438753	int_30M_N18	0.0652173913043478	28M	28
1149	163438768	int_3M_N1	0	3M	3
1150	163438768	int_3M_N2	0.232876712328767	3M	3
1151	163438768	int_3M_N3	0.0555555555555556	3M	3
1152	163438768	int_3M_N4	0.131578947368421	3M	3
1153	163438768	int_3M_N5	0.125	3M	3
1154	163438768	int_3M_N6	0.243243243243243	3M	3
1155	163438768	int_3M_N7	0.0526315789473684	3M	3
1156	163438768	int_3M_N8	0.0869565217391304	3M	3
1157	163438768	int_3M_N9	0	3M	3
1158	163438768	int_3M_N10	0.123076923076923	3M	3
1159	163438768	int_3M_N11	0.220588235294118	3M	3
1160	163438768	int_3M_N12	NA	3M	3
1161	163438768	int_3M_N13	0.454545454545455	3M	3
1162	163438768	int_3M_N14	0.545454545454545	3M	3
1163	163438768	int_3M_N15	0.24390243902439	3M	3
1164	163438768	int_3M_N16	0.130434782608696	3M	3
1165	163438768	int_9M_N1	0.265822784810127	9M	9
1166	163438768	int_9M_N2	0.620689655172414	9M	9
1167	163438768	int_9M_N3	NA	9M	9
1168	163438768	int_9M_N4	0.541666666666667	9M	9
1169	163438768	int_9M_N5	0.341463414634146	9M	9
1170	163438768	int_9M_N6	0.533333333333333	9M	9
1171	163438768	int_9M_N7	0.338709677419355	9M	9
1172	163438768	int_9M_N8	0.346938775510204	9M	9
1173	163438768	int_9M_N9	0.352941176470588	9M	9
1174	163438768	int_9M_N10	0.447619047619048	9M	9
1175	163438768	int_9M_N11	0.186440677966102	9M	9
1176	163438768	int_9M_N12	0.347368421052632	9M	9
1177	163438768	int_9M_N13	0.357142857142857	9M	9
1178	163438768	int_9M_N14	0.415384615384615	9M	9
1179	163438768	int_9M_N15	0.46875	9M	9
1180	163438768	int_9M_N16	0.293478260869565	9M	9
1181	163438768	int_15M_N1	0.3	15M	15
1182	163438768	int_15M_N2	0.515151515151515	15M	15
1183	163438768	int_15M_N3	0.28	15M	15
1184	163438768	int_15M_N4	0.615384615384615	15M	15
1185	163438768	int_15M_N5	0.642857142857143	15M	15
1186	163438768	int_15M_N6	0.41025641025641	15M	15
1187	163438768	int_15M_N7	0.142857142857143	15M	15
1188	163438768	int_15M_N8	0.405405405405405	15M	15
1189	163438768	int_15M_N9	0.555555555555556	15M	15
1190	163438768	int_15M_N10	0.37037037037037	15M	15
1191	163438768	int_15M_N11	0.425	15M	15
1192	163438768	int_15M_N12	0.444444444444444	15M	15
1193	163438768	int_15M_N13	0.53125	15M	15
1194	163438768	int_15M_N14	0.421052631578947	15M	15
1195	163438768	int_15M_N15	0.511627906976744	15M	15
1196	163438768	int_15M_N16	0.631578947368421	15M	15
1197	163438768	int_24M_N1	0.634146341463415	24M	24
1198	163438768	int_24M_N2	0.606060606060606	24M	24
1199	163438768	int_24M_N3	0.638888888888889	24M	24
1200	163438768	int_24M_N4	0.26530612244898	24M	24
1201	163438768	int_24M_N5	0.742857142857143	24M	24
1202	163438768	int_24M_N6	0.526315789473684	24M	24
1203	163438768	int_24M_N7	0.333333333333333	24M	24
1204	163438768	int_24M_N8	0.694444444444444	24M	24
1205	163438768	int_24M_N9	0.384615384615385	24M	24
1206	163438768	int_24M_N10	0.555555555555556	24M	24
1207	163438768	int_24M_N11	0.369565217391304	24M	24
1208	163438768	int_24M_N12	0.592592592592593	24M	24
1209	163438768	int_24M_N13	0.576086956521739	24M	24
1210	163438768	int_24M_N14	0.324324324324324	24M	24
1211	163438768	int_24M_N16	0.311475409836066	24M	24
1212	163438768	int_24M_N17	0.619047619047619	24M	24
1213	163438768	int_30M_N1	0.5	28M	28
1214	163438768	int_30M_N2	0.521739130434783	28M	28
1215	163438768	int_30M_N3	0.609756097560976	28M	28
1216	163438768	int_30M_N4	0.452380952380952	28M	28
1217	163438768	int_30M_N5	0.473684210526316	28M	28
1218	163438768	int_30M_N6	0.641025641025641	28M	28
1219	163438768	int_30M_N7	0.641025641025641	28M	28
1220	163438768	int_30M_N8	0.521739130434783	28M	28
1221	163438768	int_30M_N9	0.304347826086957	28M	28
1222	163438768	int_30M_N10	0.409090909090909	28M	28
1223	163438768	int_30M_N11	0.62962962962963	28M	28
1224	163438768	int_30M_N12	0.526315789473684	28M	28
1225	163438768	int_30M_N13	0.5	28M	28
1226	163438768	int_30M_N14	0.181818181818182	28M	28
1227	163438768	int_30M_N15	0.566666666666667	28M	28
1228	163438768	int_30M_N16	0.758620689655172	28M	28
1229	163438768	int_30M_N17	0.448275862068966	28M	28
1230	163438768	int_30M_N18	0.260869565217391	28M	28
1231	163438800	int_3M_N1	0.0686274509803922	3M	3
1232	163438800	int_3M_N2	0.140845070422535	3M	3
1233	163438800	int_3M_N3	0.0588235294117647	3M	3
1234	163438800	int_3M_N4	0.0887096774193548	3M	3
1235	163438800	int_3M_N5	0.163793103448276	3M	3
1236	163438800	int_3M_N6	0.0547945205479452	3M	3
1237	163438800	int_3M_N7	0.0166666666666667	3M	3
1238	163438800	int_3M_N8	0.115942028985507	3M	3
1239	163438800	int_3M_N9	0.125	3M	3
1240	163438800	int_3M_N10	0.0303030303030303	3M	3
1241	163438800	int_3M_N11	0.0138888888888889	3M	3
1242	163438800	int_3M_N12	0.075	3M	3
1243	163438800	int_3M_N13	0.108910891089109	3M	3
1244	163438800	int_3M_N14	0.00819672131147541	3M	3
1245	163438800	int_3M_N15	0.104895104895105	3M	3
1246	163438800	int_3M_N16	0.0392156862745098	3M	3
1247	163438800	int_9M_N1	0.1375	9M	9
1248	163438800	int_9M_N2	0.114942528735632	9M	9
1249	163438800	int_9M_N3	0.224719101123595	9M	9
1250	163438800	int_9M_N4	0.3	9M	9
1251	163438800	int_9M_N5	0.129032258064516	9M	9
1252	163438800	int_9M_N6	0.181818181818182	9M	9
1253	163438800	int_9M_N7	0.151515151515152	9M	9
1254	163438800	int_9M_N8	0.14	9M	9
1255	163438800	int_9M_N9	0.08	9M	9
1256	163438800	int_9M_N10	0.0792079207920792	9M	9
1257	163438800	int_9M_N11	0.189189189189189	9M	9
1258	163438800	int_9M_N12	0.2	9M	9
1259	163438800	int_9M_N13	0.181818181818182	9M	9
1260	163438800	int_9M_N14	0.215686274509804	9M	9
1261	163438800	int_9M_N15	0.261904761904762	9M	9
1262	163438800	int_9M_N16	0.19	9M	9
1263	163438800	int_15M_N1	0	15M	15
1264	163438800	int_15M_N2	0.340425531914894	15M	15
1265	163438800	int_15M_N3	0.205128205128205	15M	15
1266	163438800	int_15M_N4	0.19672131147541	15M	15
1267	163438800	int_15M_N5	0	15M	15
1268	163438800	int_15M_N6	0.121212121212121	15M	15
1269	163438800	int_15M_N7	0.184210526315789	15M	15
1270	163438800	int_15M_N8	0	15M	15
1271	163438800	int_15M_N9	0.111111111111111	15M	15
1272	163438800	int_15M_N10	0.0689655172413793	15M	15
1273	163438800	int_15M_N11	0.363636363636364	15M	15
1274	163438800	int_15M_N12	0.222222222222222	15M	15
1275	163438800	int_15M_N13	0.0897435897435897	15M	15
1276	163438800	int_15M_N14	0.285714285714286	15M	15
1277	163438800	int_15M_N15	0.0625	15M	15
1278	163438800	int_15M_N16	0.1	15M	15
1279	163438800	int_24M_N1	0.324324324324324	24M	24
1280	163438800	int_24M_N2	0.133333333333333	24M	24
1281	163438800	int_24M_N3	0.228070175438596	24M	24
1282	163438800	int_24M_N4	0.185185185185185	24M	24
1283	163438800	int_24M_N5	0.272727272727273	24M	24
1284	163438800	int_24M_N6	0.129032258064516	24M	24
1285	163438800	int_24M_N7	0.212121212121212	24M	24
1286	163438800	int_24M_N8	0.153846153846154	24M	24
1287	163438800	int_24M_N9	0.430769230769231	24M	24
1288	163438800	int_24M_N10	0.185567010309278	24M	24
1289	163438800	int_24M_N11	0.435897435897436	24M	24
1290	163438800	int_24M_N12	0.315789473684211	24M	24
1291	163438800	int_24M_N13	0.153846153846154	24M	24
1292	163438800	int_24M_N14	0.238095238095238	24M	24
1293	163438800	int_24M_N16	0.12280701754386	24M	24
1294	163438800	int_24M_N17	0.156862745098039	24M	24
1295	163438800	int_30M_N1	0.204081632653061	28M	28
1296	163438800	int_30M_N2	0.353448275862069	28M	28
1297	163438800	int_30M_N3	0.360824742268041	28M	28
1298	163438800	int_30M_N4	0.322916666666667	28M	28
1299	163438800	int_30M_N5	0.228070175438596	28M	28
1300	163438800	int_30M_N6	0.295774647887324	28M	28
1301	163438800	int_30M_N7	0.290322580645161	28M	28
1302	163438800	int_30M_N8	0.28125	28M	28
1303	163438800	int_30M_N9	0.307692307692308	28M	28
1304	163438800	int_30M_N10	0.197368421052632	28M	28
1305	163438800	int_30M_N11	0.161290322580645	28M	28
1306	163438800	int_30M_N12	0.27906976744186	28M	28
1307	163438800	int_30M_N13	0.293478260869565	28M	28
1308	163438800	int_30M_N14	0.224137931034483	28M	28
1309	163438800	int_30M_N15	0.147540983606557	28M	28
1310	163438800	int_30M_N16	0.178082191780822	28M	28
1311	163438800	int_30M_N17	0.277777777777778	28M	28
1312	163438800	int_30M_N18	0.263888888888889	28M	28
1313	163438823	int_3M_N1	0.0353535353535354	3M	3
1314	163438823	int_3M_N2	0.11038961038961	3M	3
1315	163438823	int_3M_N3	0.167832167832168	3M	3
1316	163438823	int_3M_N4	0.0901960784313725	3M	3
1317	163438823	int_3M_N5	0.155778894472362	3M	3
1318	163438823	int_3M_N6	0.115702479338843	3M	3
1319	163438823	int_3M_N7	0.0571428571428571	3M	3
1320	163438823	int_3M_N8	0.12	3M	3
1321	163438823	int_3M_N9	0.130434782608696	3M	3
1322	163438823	int_3M_N10	0.0921985815602837	3M	3
1323	163438823	int_3M_N11	0.171052631578947	3M	3
1324	163438823	int_3M_N12	0.174528301886792	3M	3
1325	163438823	int_3M_N13	0.139705882352941	3M	3
1326	163438823	int_3M_N14	0.0803571428571429	3M	3
1327	163438823	int_3M_N15	0.099290780141844	3M	3
1328	163438823	int_3M_N16	0.0480769230769231	3M	3
1329	163438823	int_9M_N1	0.216216216216216	9M	9
1330	163438823	int_9M_N2	0.096045197740113	9M	9
1331	163438823	int_9M_N3	0.155844155844156	9M	9
1332	163438823	int_9M_N4	0.0769230769230769	9M	9
1333	163438823	int_9M_N5	0.0917431192660551	9M	9
1334	163438823	int_9M_N6	0.0444444444444444	9M	9
1335	163438823	int_9M_N7	0.154761904761905	9M	9
1336	163438823	int_9M_N8	0.185567010309278	9M	9
1337	163438823	int_9M_N9	0.0869565217391304	9M	9
1338	163438823	int_9M_N10	0.260869565217391	9M	9
1339	163438823	int_9M_N11	0.0970873786407767	9M	9
1340	163438823	int_9M_N12	0.0916666666666667	9M	9
1341	163438823	int_9M_N13	0.214285714285714	9M	9
1342	163438823	int_9M_N14	0.266666666666667	9M	9
1343	163438823	int_9M_N15	0.120253164556962	9M	9
1344	163438823	int_9M_N16	0.176470588235294	9M	9
1345	163438823	int_15M_N1	0.333333333333333	15M	15
1346	163438823	int_15M_N2	0.175675675675676	15M	15
1347	163438823	int_15M_N3	0.246753246753247	15M	15
1348	163438823	int_15M_N4	0.25	15M	15
1349	163438823	int_15M_N5	0.2	15M	15
1350	163438823	int_15M_N6	0.235294117647059	15M	15
1351	163438823	int_15M_N7	0.196969696969697	15M	15
1352	163438823	int_15M_N8	0.0727272727272727	15M	15
1353	163438823	int_15M_N9	0.290322580645161	15M	15
1354	163438823	int_15M_N10	0.156862745098039	15M	15
1355	163438823	int_15M_N11	0.0862068965517241	15M	15
1356	163438823	int_15M_N12	0.147058823529412	15M	15
1357	163438823	int_15M_N13	0.141843971631206	15M	15
1358	163438823	int_15M_N14	0.263736263736264	15M	15
1359	163438823	int_15M_N15	0.194805194805195	15M	15
1360	163438823	int_15M_N16	0.108108108108108	15M	15
1361	163438823	int_24M_N1	0.138888888888889	24M	24
1362	163438823	int_24M_N2	0.3	24M	24
1363	163438823	int_24M_N3	0.147540983606557	24M	24
1364	163438823	int_24M_N4	0.366666666666667	24M	24
1365	163438823	int_24M_N5	0.289473684210526	24M	24
1366	163438823	int_24M_N6	0.126984126984127	24M	24
1367	163438823	int_24M_N7	0.254545454545455	24M	24
1368	163438823	int_24M_N8	0.259259259259259	24M	24
1369	163438823	int_24M_N9	0.244274809160305	24M	24
1370	163438823	int_24M_N10	0.245098039215686	24M	24
1371	163438823	int_24M_N11	0.328947368421053	24M	24
1372	163438823	int_24M_N12	0.209677419354839	24M	24
1373	163438823	int_24M_N13	0.222222222222222	24M	24
1374	163438823	int_24M_N14	0.223300970873786	24M	24
1375	163438823	int_24M_N16	0.217821782178218	24M	24
1376	163438823	int_24M_N17	0.133333333333333	24M	24
1377	163438823	int_30M_N1	0.222222222222222	28M	28
1378	163438823	int_30M_N2	0.28921568627451	28M	28
1379	163438823	int_30M_N3	0.27979274611399	28M	28
1380	163438823	int_30M_N4	0.25	28M	28
1381	163438823	int_30M_N5	0.260162601626016	28M	28
1382	163438823	int_30M_N6	0.316546762589928	28M	28
1383	163438823	int_30M_N7	0.317647058823529	28M	28
1384	163438823	int_30M_N8	0.234375	28M	28
1385	163438823	int_30M_N9	0.297872340425532	28M	28
1386	163438823	int_30M_N10	0.208	28M	28
1387	163438823	int_30M_N11	0.27906976744186	28M	28
1388	163438823	int_30M_N12	0.25625	28M	28
1389	163438823	int_30M_N13	0.286666666666667	28M	28
1390	163438823	int_30M_N14	0.22962962962963	28M	28
1391	163438823	int_30M_N15	0.247706422018349	28M	28
1392	163438823	int_30M_N16	0.21830985915493	28M	28
1393	163438823	int_30M_N17	0.230125523012552	28M	28
1394	163438823	int_30M_N18	0.25	28M	28
1395	163438865	int_3M_N1	0	3M	3
1396	163438865	int_3M_N2	0.0261437908496732	3M	3
1397	163438865	int_3M_N3	0.041958041958042	3M	3
1398	163438865	int_3M_N4	0.0196850393700787	3M	3
1399	163438865	int_3M_N5	0.0202020202020202	3M	3
1400	163438865	int_3M_N6	0.00826446280991736	3M	3
1401	163438865	int_3M_N7	0	3M	3
1402	163438865	int_3M_N8	0.0268456375838926	3M	3
1403	163438865	int_3M_N9	0	3M	3
1404	163438865	int_3M_N10	0	3M	3
1405	163438865	int_3M_N11	0.0466666666666667	3M	3
1406	163438865	int_3M_N12	0	3M	3
1407	163438865	int_3M_N13	0.00740740740740741	3M	3
1408	163438865	int_3M_N14	0.00896860986547085	3M	3
1409	163438865	int_3M_N15	0.046594982078853	3M	3
1410	163438865	int_3M_N16	0.0495049504950495	3M	3
1411	163438865	int_9M_N1	0.0137931034482759	9M	9
1412	163438865	int_9M_N2	0.0171428571428571	9M	9
1413	163438865	int_9M_N3	0.0454545454545455	9M	9
1414	163438865	int_9M_N4	0.0256410256410256	9M	9
1415	163438865	int_9M_N5	0.055045871559633	9M	9
1416	163438865	int_9M_N6	0	9M	9
1417	163438865	int_9M_N7	0.0178571428571429	9M	9
1418	163438865	int_9M_N8	0.0106382978723404	9M	9
1419	163438865	int_9M_N9	0	9M	9
1420	163438865	int_9M_N10	0.0217391304347826	9M	9
1421	163438865	int_9M_N11	0.0196078431372549	9M	9
1422	163438865	int_9M_N12	0.00833333333333333	9M	9
1423	163438865	int_9M_N13	0	9M	9
1424	163438865	int_9M_N14	0	9M	9
1425	163438865	int_9M_N15	0.0573248407643312	9M	9
1426	163438865	int_9M_N16	0	9M	9
1427	163438865	int_15M_N1	0.0392156862745098	15M	15
1428	163438865	int_15M_N2	0	15M	15
1429	163438865	int_15M_N3	0.108108108108108	15M	15
1430	163438865	int_15M_N4	0	15M	15
1431	163438865	int_15M_N5	0	15M	15
1432	163438865	int_15M_N6	0.08	15M	15
1433	163438865	int_15M_N7	0	15M	15
1434	163438865	int_15M_N8	0	15M	15
1435	163438865	int_15M_N9	0	15M	15
1436	163438865	int_15M_N10	0.0392156862745098	15M	15
1437	163438865	int_15M_N11	0.0175438596491228	15M	15
1438	163438865	int_15M_N12	0	15M	15
1439	163438865	int_15M_N13	0.0140845070422535	15M	15
1440	163438865	int_15M_N14	0.032967032967033	15M	15
1441	163438865	int_15M_N15	0.025974025974026	15M	15
1442	163438865	int_15M_N16	0	15M	15
1443	163438865	int_24M_N1	0.0416666666666667	24M	24
1444	163438865	int_24M_N2	0.0125	24M	24
1445	163438865	int_24M_N3	0	24M	24
1446	163438865	int_24M_N4	0	24M	24
1447	163438865	int_24M_N5	0.0933333333333333	24M	24
1448	163438865	int_24M_N6	0.0396825396825397	24M	24
1449	163438865	int_24M_N7	0.127272727272727	24M	24
1450	163438865	int_24M_N8	0.0555555555555556	24M	24
1451	163438865	int_24M_N9	0.00763358778625954	24M	24
1452	163438865	int_24M_N10	0.0689655172413793	24M	24
1453	163438865	int_24M_N11	0.0277777777777778	24M	24
1454	163438865	int_24M_N12	0.114754098360656	24M	24
1455	163438865	int_24M_N13	0	24M	24
1456	163438865	int_24M_N14	0.0392156862745098	24M	24
1457	163438865	int_24M_N16	0.0495049504950495	24M	24
1458	163438865	int_24M_N17	0.0769230769230769	24M	24
1459	163438865	int_30M_N1	0.0659340659340659	28M	28
1460	163438865	int_30M_N2	0.0147783251231527	28M	28
1461	163438865	int_30M_N3	0.0425531914893617	28M	28
1462	163438865	int_30M_N4	0.032967032967033	28M	28
1463	163438865	int_30M_N5	0.00826446280991736	28M	28
1464	163438865	int_30M_N6	0.0144927536231884	28M	28
1465	163438865	int_30M_N7	0.031496062992126	28M	28
1466	163438865	int_30M_N8	0.0161290322580645	28M	28
1467	163438865	int_30M_N9	0	28M	28
1468	163438865	int_30M_N10	0.032	28M	28
1469	163438865	int_30M_N11	0.0823529411764706	28M	28
1470	163438865	int_30M_N12	0.0569620253164557	28M	28
1471	163438865	int_30M_N13	0.02	28M	28
1472	163438865	int_30M_N14	0.0223880597014925	28M	28
1473	163438865	int_30M_N15	0.0184331797235023	28M	28
1474	163438865	int_30M_N16	0.00704225352112676	28M	28
1475	163438865	int_30M_N17	0.0337552742616034	28M	28
1476	163438865	int_30M_N18	0	28M	28
1477	163438904	int_3M_N1	0	3M	3
1478	163438904	int_3M_N2	0.037037037037037	3M	3
1479	163438904	int_3M_N3	0	3M	3
1480	163438904	int_3M_N4	0.0387596899224806	3M	3
1481	163438904	int_3M_N5	0	3M	3
1482	163438904	int_3M_N6	0	3M	3
1483	163438904	int_3M_N7	0	3M	3
1484	163438904	int_3M_N8	0.0121951219512195	3M	3
1485	163438904	int_3M_N9	0	3M	3
1486	163438904	int_3M_N10	0.0684931506849315	3M	3
1487	163438904	int_3M_N11	0.0759493670886076	3M	3
1488	163438904	int_3M_N12	0	3M	3
1489	163438904	int_3M_N13	0	3M	3
1490	163438904	int_3M_N14	0	3M	3
1491	163438904	int_3M_N15	0.0364963503649635	3M	3
1492	163438904	int_3M_N16	0.0769230769230769	3M	3
1493	163438904	int_9M_N1	0.0454545454545455	9M	9
1494	163438904	int_9M_N2	0.0340909090909091	9M	9
1495	163438904	int_9M_N3	0	9M	9
1496	163438904	int_9M_N4	0	9M	9
1497	163438904	int_9M_N5	0.0851063829787234	9M	9
1498	163438904	int_9M_N6	0	9M	9
1499	163438904	int_9M_N7	0.0579710144927536	9M	9
1500	163438904	int_9M_N8	0.0212765957446809	9M	9
1501	163438904	int_9M_N9	0	9M	9
1502	163438904	int_9M_N10	0.121951219512195	9M	9
1503	163438904	int_9M_N11	0	9M	9
1504	163438904	int_9M_N12	0.0344827586206897	9M	9
1505	163438904	int_9M_N13	0	9M	9
1506	163438904	int_9M_N14	0.139240506329114	9M	9
1507	163438904	int_9M_N15	0.0675675675675676	9M	9
1508	163438904	int_9M_N16	0.0952380952380952	9M	9
1509	163438904	int_15M_N1	0.166666666666667	15M	15
1510	163438904	int_15M_N2	0.032258064516129	15M	15
1511	163438904	int_15M_N3	0.125	15M	15
1512	163438904	int_15M_N4	0.0363636363636364	15M	15
1513	163438904	int_15M_N5	NA	15M	15
1514	163438904	int_15M_N6	0	15M	15
1515	163438904	int_15M_N7	0	15M	15
1516	163438904	int_15M_N8	0	15M	15
1517	163438904	int_15M_N9	0	15M	15
1518	163438904	int_15M_N10	0.0952380952380952	15M	15
1519	163438904	int_15M_N11	0	15M	15
1520	163438904	int_15M_N12	0.125	15M	15
1521	163438904	int_15M_N13	0	15M	15
1522	163438904	int_15M_N14	0.0612244897959184	15M	15
1523	163438904	int_15M_N15	0.233333333333333	15M	15
1524	163438904	int_15M_N16	0	15M	15
1525	163438904	int_24M_N1	0.0882352941176471	24M	24
1526	163438904	int_24M_N2	0.0588235294117647	24M	24
1527	163438904	int_24M_N3	0	24M	24
1528	163438904	int_24M_N4	0.242424242424242	24M	24
1529	163438904	int_24M_N5	0.15625	24M	24
1530	163438904	int_24M_N6	0.0163934426229508	24M	24
1531	163438904	int_24M_N7	0	24M	24
1532	163438904	int_24M_N8	0.0714285714285714	24M	24
1533	163438904	int_24M_N9	0.109375	24M	24
1534	163438904	int_24M_N10	0.00943396226415094	24M	24
1535	163438904	int_24M_N11	0.117647058823529	24M	24
1536	163438904	int_24M_N12	0.0416666666666667	24M	24
1537	163438904	int_24M_N13	0.0338983050847458	24M	24
1538	163438904	int_24M_N14	0.0526315789473684	24M	24
1539	163438904	int_24M_N16	0.0217391304347826	24M	24
1540	163438904	int_24M_N17	0.0925925925925926	24M	24
1541	163438904	int_30M_N1	0.0952380952380952	28M	28
1542	163438904	int_30M_N2	0.103448275862069	28M	28
1543	163438904	int_30M_N3	0.032258064516129	28M	28
1544	163438904	int_30M_N4	0.116279069767442	28M	28
1545	163438904	int_30M_N5	0.123076923076923	28M	28
1546	163438904	int_30M_N6	0.0298507462686567	28M	28
1547	163438904	int_30M_N7	0.102040816326531	28M	28
1548	163438904	int_30M_N8	0.0357142857142857	28M	28
1549	163438904	int_30M_N9	0.157894736842105	28M	28
1550	163438904	int_30M_N10	0.1	28M	28
1551	163438904	int_30M_N11	0.0545454545454545	28M	28
1552	163438904	int_30M_N12	0.0675675675675676	28M	28
1553	163438904	int_30M_N13	0.0508474576271186	28M	28
1554	163438904	int_30M_N14	0.0933333333333333	28M	28
1555	163438904	int_30M_N15	0.0625	28M	28
1556	163438904	int_30M_N16	0.104477611940299	28M	28
1557	163438904	int_30M_N17	0.0687022900763359	28M	28
1558	163438904	int_30M_N18	0.121212121212121	28M	28
1559	163438924	int_3M_N1	0.0181818181818182	3M	3
1560	163438924	int_3M_N2	0.021978021978022	3M	3
1561	163438924	int_3M_N3	0.00961538461538462	3M	3
1562	163438924	int_3M_N4	NA	3M	3
1563	163438924	int_3M_N5	0.06	3M	3
1564	163438924	int_3M_N6	0	3M	3
1565	163438924	int_3M_N7	0.0116279069767442	3M	3
1566	163438924	int_3M_N8	0.0101010101010101	3M	3
1567	163438924	int_3M_N9	0	3M	3
1568	163438924	int_3M_N10	0.0263157894736842	3M	3
1569	163438924	int_3M_N11	0.00740740740740741	3M	3
1570	163438924	int_3M_N12	0.0571428571428571	3M	3
1571	163438924	int_3M_N13	0.0121951219512195	3M	3
1572	163438924	int_3M_N14	0.0449438202247191	3M	3
1573	163438924	int_3M_N15	0	3M	3
1574	163438924	int_3M_N16	0.0283687943262411	3M	3
1575	163438924	int_9M_N1	0.0819672131147541	9M	9
1576	163438924	int_9M_N2	0	9M	9
1577	163438924	int_9M_N3	0.0560747663551402	9M	9
1578	163438924	int_9M_N4	0.0238095238095238	9M	9
1579	163438924	int_9M_N5	0.0592592592592593	9M	9
1580	163438924	int_9M_N6	0.0645161290322581	9M	9
1581	163438924	int_9M_N7	0.0714285714285714	9M	9
1582	163438924	int_9M_N8	0.0140845070422535	9M	9
1583	163438924	int_9M_N9	0.0444444444444444	9M	9
1584	163438924	int_9M_N10	NA	9M	9
1585	163438924	int_9M_N11	0.0487804878048781	9M	9
1586	163438924	int_9M_N12	0.0380952380952381	9M	9
1587	163438924	int_9M_N13	0.0970873786407767	9M	9
1588	163438924	int_9M_N14	0.0658682634730539	9M	9
1589	163438924	int_9M_N15	0	9M	9
1590	163438924	int_9M_N16	0.0596026490066225	9M	9
1591	163438924	int_15M_N1	0.109090909090909	15M	15
1592	163438924	int_15M_N2	0.0677966101694915	15M	15
1593	163438924	int_15M_N3	0.0416666666666667	15M	15
1594	163438924	int_15M_N4	0.0625	15M	15
1595	163438924	int_15M_N5	0.075	15M	15
1596	163438924	int_15M_N6	0.0592592592592593	15M	15
1597	163438924	int_15M_N7	0.0747663551401869	15M	15
1598	163438924	int_15M_N8	0.05	15M	15
1599	163438924	int_15M_N9	0.0901639344262295	15M	15
1600	163438924	int_15M_N10	0.0571428571428571	15M	15
1601	163438924	int_15M_N11	0.0617283950617284	15M	15
1602	163438924	int_15M_N12	0.0185185185185185	15M	15
1603	163438924	int_15M_N13	0.0727272727272727	15M	15
1604	163438924	int_15M_N14	0.0648148148148148	15M	15
1605	163438924	int_15M_N15	0.0466666666666667	15M	15
1606	163438924	int_15M_N16	0.0485436893203883	15M	15
1607	163438924	int_24M_N1	0.0808080808080808	24M	24
1608	163438924	int_24M_N2	0.087378640776699	24M	24
1609	163438924	int_24M_N3	0.0860215053763441	24M	24
1610	163438924	int_24M_N4	0.0540540540540541	24M	24
1611	163438924	int_24M_N5	0.0833333333333333	24M	24
1612	163438924	int_24M_N6	0.0869565217391304	24M	24
1613	163438924	int_24M_N7	0.0684931506849315	24M	24
1614	163438924	int_24M_N8	0.114583333333333	24M	24
1615	163438924	int_24M_N9	NA	24M	24
1616	163438924	int_24M_N10	0.0740740740740741	24M	24
1617	163438924	int_24M_N11	0.0909090909090909	24M	24
1618	163438924	int_24M_N12	0.0913461538461538	24M	24
1619	163438924	int_24M_N13	0	24M	24
1620	163438924	int_24M_N14	0.0359712230215827	24M	24
1621	163438924	int_24M_N16	0.0604651162790698	24M	24
1622	163438924	int_24M_N17	0.10989010989011	24M	24
1623	163438924	int_30M_N1	0.0444444444444444	28M	28
1624	163438924	int_30M_N2	NA	28M	28
1625	163438924	int_30M_N3	0	28M	28
1626	163438924	int_30M_N4	0.105263157894737	28M	28
1627	163438924	int_30M_N5	0.0324675324675325	28M	28
1628	163438924	int_30M_N6	0.2	28M	28
1629	163438924	int_30M_N7	0	28M	28
1630	163438924	int_30M_N8	0	28M	28
1631	163438924	int_30M_N9	0.0873015873015873	28M	28
1632	163438924	int_30M_N10	0	28M	28
1633	163438924	int_30M_N11	0.0909090909090909	28M	28
1634	163438924	int_30M_N12	0.0697674418604651	28M	28
1635	163438924	int_30M_N13	NA	28M	28
1636	163438924	int_30M_N14	NA	28M	28
1637	163438924	int_30M_N15	0	28M	28
1638	163438924	int_30M_N16	0.0710059171597633	28M	28
1639	163438924	int_30M_N17	0.0574712643678161	28M	28
1640	163438924	int_30M_N18	0.0645161290322581	28M	28
1641	163438931	int_3M_N1	0.0909090909090909	3M	3
1642	163438931	int_3M_N2	0.0751173708920188	3M	3
1643	163438931	int_3M_N3	0.0833333333333333	3M	3
1644	163438931	int_3M_N4	0.0387596899224806	3M	3
1645	163438931	int_3M_N5	0.0895833333333333	3M	3
1646	163438931	int_3M_N6	0.0766550522648084	3M	3
1647	163438931	int_3M_N7	0.064	3M	3
1648	163438931	int_3M_N8	0.0791896869244936	3M	3
1649	163438931	int_3M_N9	0.0610079575596817	3M	3
1650	163438931	int_3M_N10	0.0737864077669903	3M	3
1651	163438931	int_3M_N11	0.0896414342629482	3M	3
1652	163438931	int_3M_N12	0.1152	3M	3
1653	163438931	int_3M_N13	0.0863636363636364	3M	3
1654	163438931	int_3M_N14	0.0581395348837209	3M	3
1655	163438931	int_3M_N15	0.0528846153846154	3M	3
1656	163438931	int_3M_N16	0.097972972972973	3M	3
1657	163438931	int_9M_N1	0.120772946859903	9M	9
1658	163438931	int_9M_N2	0.0955882352941176	9M	9
1659	163438931	int_9M_N3	0.136082474226804	9M	9
1660	163438931	int_9M_N4	0.103125	9M	9
1661	163438931	int_9M_N5	0.10321489001692	9M	9
1662	163438931	int_9M_N6	0.14519427402863	9M	9
1663	163438931	int_9M_N7	0.114406779661017	9M	9
1664	163438931	int_9M_N8	0.135838150289017	9M	9
1665	163438931	int_9M_N9	0.13	9M	9
1666	163438931	int_9M_N10	NA	9M	9
1667	163438931	int_9M_N11	0.117460317460317	9M	9
1668	163438931	int_9M_N12	0.106761565836299	9M	9
1669	163438931	int_9M_N13	0.148648648648649	9M	9
1670	163438931	int_9M_N14	0.12	9M	9
1671	163438931	int_9M_N15	0.148148148148148	9M	9
1672	163438931	int_9M_N16	0.119309262166405	9M	9
1673	163438931	int_15M_N1	0.180722891566265	15M	15
1674	163438931	int_15M_N2	0.140540540540541	15M	15
1675	163438931	int_15M_N3	0.14745308310992	15M	15
1676	163438931	int_15M_N4	0.134762633996937	15M	15
1677	163438931	int_15M_N5	0.240875912408759	15M	15
1678	163438931	int_15M_N6	0.130019120458891	15M	15
1679	163438931	int_15M_N7	0.161925601750547	15M	15
1680	163438931	int_15M_N8	0.121140142517815	15M	15
1681	163438931	int_15M_N9	0.136239782016349	15M	15
1682	163438931	int_15M_N10	0.21875	15M	15
1683	163438931	int_15M_N11	0.139047619047619	15M	15
1684	163438931	int_15M_N12	0.220338983050847	15M	15
1685	163438931	int_15M_N13	0.143769968051118	15M	15
1686	163438931	int_15M_N14	0.154907975460123	15M	15
1687	163438931	int_15M_N15	0.16030534351145	15M	15
1688	163438931	int_15M_N16	0.119850187265918	15M	15
1689	163438931	int_24M_N1	0.12962962962963	24M	24
1690	163438931	int_24M_N2	0.176470588235294	24M	24
1691	163438931	int_24M_N3	0.174528301886792	24M	24
1692	163438931	int_24M_N4	0.121535181236674	24M	24
1693	163438931	int_24M_N5	0.210227272727273	24M	24
1694	163438931	int_24M_N6	0.224867724867725	24M	24
1695	163438931	int_24M_N7	0.204861111111111	24M	24
1696	163438931	int_24M_N8	0.175710594315245	24M	24
1697	163438931	int_24M_N9	0.157894736842105	24M	24
1698	163438931	int_24M_N10	0.188524590163934	24M	24
1699	163438931	int_24M_N11	0.191304347826087	24M	24
1700	163438931	int_24M_N12	0.241187384044527	24M	24
1701	163438931	int_24M_N13	0.204081632653061	24M	24
1702	163438931	int_24M_N14	0.196319018404908	24M	24
1703	163438931	int_24M_N16	0.177040110650069	24M	24
1704	163438931	int_24M_N17	0.202380952380952	24M	24
1705	163438931	int_30M_N1	0.225454545454545	28M	28
1706	163438931	int_30M_N2	0.117647058823529	28M	28
1707	163438931	int_30M_N3	0.205405405405405	28M	28
1708	163438931	int_30M_N4	0.198019801980198	28M	28
1709	163438931	int_30M_N5	0.200892857142857	28M	28
1710	163438931	int_30M_N6	0.223048327137546	28M	28
1711	163438931	int_30M_N7	0.189655172413793	28M	28
1712	163438931	int_30M_N8	0.169014084507042	28M	28
1713	163438931	int_30M_N9	0.173708920187793	28M	28
1714	163438931	int_30M_N10	0.137931034482759	28M	28
1715	163438931	int_30M_N11	0.237704918032787	28M	28
1716	163438931	int_30M_N12	0.232484076433121	28M	28
1717	163438931	int_30M_N13	0.23469387755102	28M	28
1718	163438931	int_30M_N14	NA	28M	28
1719	163438931	int_30M_N15	0.132352941176471	28M	28
1720	163438931	int_30M_N16	0.161888701517707	28M	28
1721	163438931	int_30M_N17	0.235934664246824	28M	28
1722	163438931	int_30M_N18	0.197849462365591	28M	28
1723	163439179	int_3M_N1	0.0482456140350877	3M	3
1724	163439179	int_3M_N2	0.0513595166163142	3M	3
1725	163439179	int_3M_N3	0.0730897009966777	3M	3
1726	163439179	int_3M_N4	0.117647058823529	3M	3
1727	163439179	int_3M_N5	0.0778301886792453	3M	3
1728	163439179	int_3M_N6	0.097165991902834	3M	3
1729	163439179	int_3M_N7	0.041958041958042	3M	3
1730	163439179	int_3M_N8	0.113122171945701	3M	3
1731	163439179	int_3M_N9	0.0625	3M	3
1732	163439179	int_3M_N10	0.0551378446115288	3M	3
1733	163439179	int_3M_N11	0.108991825613079	3M	3
1734	163439179	int_3M_N12	0.0484496124031008	3M	3
1735	163439179	int_3M_N13	0.0681818181818182	3M	3
1736	163439179	int_3M_N14	0.0743405275779376	3M	3
1737	163439179	int_3M_N15	0.0714285714285714	3M	3
1738	163439179	int_3M_N16	0.0801781737193764	3M	3
1739	163439179	int_9M_N1	0.146198830409357	9M	9
1740	163439179	int_9M_N2	0.105263157894737	9M	9
1741	163439179	int_9M_N3	0.150943396226415	9M	9
1742	163439179	int_9M_N4	0.211206896551724	9M	9
1743	163439179	int_9M_N5	0.117391304347826	9M	9
1744	163439179	int_9M_N6	0.21606648199446	9M	9
1745	163439179	int_9M_N7	0.184331797235023	9M	9
1746	163439179	int_9M_N8	0.144927536231884	9M	9
1747	163439179	int_9M_N9	0.138263665594855	9M	9
1748	163439179	int_9M_N10	NA	9M	9
1749	163439179	int_9M_N11	0.157327586206897	9M	9
1750	163439179	int_9M_N12	0.141906873614191	9M	9
1751	163439179	int_9M_N13	0.119791666666667	9M	9
1752	163439179	int_9M_N14	0.118811881188119	9M	9
1753	163439179	int_9M_N15	0.115646258503401	9M	9
1754	163439179	int_9M_N16	0.183716075156576	9M	9
1755	163439179	int_15M_N1	0.189189189189189	15M	15
1756	163439179	int_15M_N2	0.187250996015936	15M	15
1757	163439179	int_15M_N3	0.170648464163823	15M	15
1758	163439179	int_15M_N4	0.192079207920792	15M	15
1759	163439179	int_15M_N5	0.26530612244898	15M	15
1760	163439179	int_15M_N6	0.227390180878553	15M	15
1761	163439179	int_15M_N7	0.236467236467236	15M	15
1762	163439179	int_15M_N8	0.148936170212766	15M	15
1763	163439179	int_15M_N9	0.204918032786885	15M	15
1764	163439179	int_15M_N10	0.263852242744063	15M	15
1765	163439179	int_15M_N11	0.186111111111111	15M	15
1766	163439179	int_15M_N12	0.2125	15M	15
1767	163439179	int_15M_N13	0.18503937007874	15M	15
1768	163439179	int_15M_N14	0.23094688221709	15M	15
1769	163439179	int_15M_N15	0.242021276595745	15M	15
1770	163439179	int_15M_N16	0.144549763033175	15M	15
1771	163439179	int_24M_N1	0.257918552036199	24M	24
1772	163439179	int_24M_N2	0.257217847769029	24M	24
1773	163439179	int_24M_N3	0.210059171597633	24M	24
1774	163439179	int_24M_N4	0.254237288135593	24M	24
1775	163439179	int_24M_N5	0.292592592592593	24M	24
1776	163439179	int_24M_N6	0.291666666666667	24M	24
1777	163439179	int_24M_N7	0.280952380952381	24M	24
1778	163439179	int_24M_N8	0.249122807017544	24M	24
1779	163439179	int_24M_N9	0.247311827956989	24M	24
1780	163439179	int_24M_N10	0.268965517241379	24M	24
1781	163439179	int_24M_N11	0.247349823321555	24M	24
1782	163439179	int_24M_N12	0.272727272727273	24M	24
1783	163439179	int_24M_N13	0.26865671641791	24M	24
1784	163439179	int_24M_N14	0.278735632183908	24M	24
1785	163439179	int_24M_N16	0.204724409448819	24M	24
1786	163439179	int_24M_N17	0.233606557377049	24M	24
1787	163439179	int_30M_N1	0.236607142857143	28M	28
1788	163439179	int_30M_N2	0.117647058823529	28M	28
1789	163439179	int_30M_N3	0.261627906976744	28M	28
1790	163439179	int_30M_N4	0.283524904214559	28M	28
1791	163439179	int_30M_N5	0.278846153846154	28M	28
1792	163439179	int_30M_N6	0.306451612903226	28M	28
1793	163439179	int_30M_N7	0.310975609756098	28M	28
1794	163439179	int_30M_N8	0.236559139784946	28M	28
1795	163439179	int_30M_N9	0.286689419795222	28M	28
1796	163439179	int_30M_N10	0.21875	28M	28
1797	163439179	int_30M_N11	0.304761904761905	28M	28
1798	163439179	int_30M_N12	0.314814814814815	28M	28
1799	163439179	int_30M_N13	0.266666666666667	28M	28
1800	163439179	int_30M_N14	NA	28M	28
1801	163439179	int_30M_N15	0.223628691983122	28M	28
1802	163439179	int_30M_N16	0.288416075650118	28M	28
1803	163439179	int_30M_N17	0.275488069414317	28M	28
1804	163439179	int_30M_N18	0.270408163265306	28M	28
1805	163439262	int_3M_N1	0.0290697674418605	3M	3
1806	163439262	int_3M_N2	0.0459770114942529	3M	3
1807	163439262	int_3M_N3	0.0335570469798658	3M	3
1808	163439262	int_3M_N4	0.0615384615384615	3M	3
1809	163439262	int_3M_N5	0	3M	3
1810	163439262	int_3M_N6	0.0108695652173913	3M	3
1811	163439262	int_3M_N7	0.0493827160493827	3M	3
1812	163439262	int_3M_N8	0.0220994475138122	3M	3
1813	163439262	int_3M_N9	0.0246913580246914	3M	3
1814	163439262	int_3M_N10	0.0125	3M	3
1815	163439262	int_3M_N11	0.0529411764705882	3M	3
1816	163439262	int_3M_N12	0.0232558139534884	3M	3
1817	163439262	int_3M_N13	0.0138888888888889	3M	3
1818	163439262	int_3M_N14	0.0337078651685393	3M	3
1819	163439262	int_3M_N15	0.0736842105263158	3M	3
1820	163439262	int_3M_N16	0.0261437908496732	3M	3
1821	163439262	int_9M_N1	0.0710382513661202	9M	9
1822	163439262	int_9M_N2	0.0169491525423729	9M	9
1823	163439262	int_9M_N3	0.0387596899224806	9M	9
1824	163439262	int_9M_N4	0.0609756097560976	9M	9
1825	163439262	int_9M_N5	0.0334928229665072	9M	9
1826	163439262	int_9M_N6	0.0852017937219731	9M	9
1827	163439262	int_9M_N7	0.0645161290322581	9M	9
1828	163439262	int_9M_N8	0.0769230769230769	9M	9
1829	163439262	int_9M_N9	0.0573770491803279	9M	9
1830	163439262	int_9M_N10	NA	9M	9
1831	163439262	int_9M_N11	0.0829268292682927	9M	9
1832	163439262	int_9M_N12	0.0625	9M	9
1833	163439262	int_9M_N13	0.0909090909090909	9M	9
1834	163439262	int_9M_N14	0.0368421052631579	9M	9
1835	163439262	int_9M_N15	0.0588235294117647	9M	9
1836	163439262	int_9M_N16	0.106060606060606	9M	9
1837	163439262	int_15M_N1	0	15M	15
1838	163439262	int_15M_N2	0.101694915254237	15M	15
1839	163439262	int_15M_N3	0.145299145299145	15M	15
1840	163439262	int_15M_N4	0.106481481481481	15M	15
1841	163439262	int_15M_N5	0.135135135135135	15M	15
1842	163439262	int_15M_N6	0.0852272727272727	15M	15
1843	163439262	int_15M_N7	0.0476190476190476	15M	15
1844	163439262	int_15M_N8	0.0927152317880795	15M	15
1845	163439262	int_15M_N9	0.047244094488189	15M	15
1846	163439262	int_15M_N10	0.208791208791209	15M	15
1847	163439262	int_15M_N11	0.075	15M	15
1848	163439262	int_15M_N12	0.0310077519379845	15M	15
1849	163439262	int_15M_N13	0.0618556701030928	15M	15
1850	163439262	int_15M_N14	0.104545454545455	15M	15
1851	163439262	int_15M_N15	0.11340206185567	15M	15
1852	163439262	int_15M_N16	0.104868913857678	15M	15
1853	163439262	int_24M_N1	0.111111111111111	24M	24
1854	163439262	int_24M_N2	0.163841807909605	24M	24
1855	163439262	int_24M_N3	0.14375	24M	24
1856	163439262	int_24M_N4	0.152317880794702	24M	24
1857	163439262	int_24M_N5	0.155737704918033	24M	24
1858	163439262	int_24M_N6	0.124087591240876	24M	24
1859	163439262	int_24M_N7	0.0606060606060606	24M	24
1860	163439262	int_24M_N8	0.144144144144144	24M	24
1861	163439262	int_24M_N9	0.0987654320987654	24M	24
1862	163439262	int_24M_N10	0.12	24M	24
1863	163439262	int_24M_N11	0.177631578947368	24M	24
1864	163439262	int_24M_N12	0.125	24M	24
1865	163439262	int_24M_N13	0.0793650793650794	24M	24
1866	163439262	int_24M_N14	0.176470588235294	24M	24
1867	163439262	int_24M_N16	0.125984251968504	24M	24
1868	163439262	int_24M_N17	0.150485436893204	24M	24
1869	163439262	int_30M_N1	0.0628930817610063	28M	28
1870	163439262	int_30M_N2	0.0714285714285714	28M	28
1871	163439262	int_30M_N3	0.152380952380952	28M	28
1872	163439262	int_30M_N4	0.103703703703704	28M	28
1873	163439262	int_30M_N5	0.129032258064516	28M	28
1874	163439262	int_30M_N6	0.176470588235294	28M	28
1875	163439262	int_30M_N7	0.120967741935484	28M	28
1876	163439262	int_30M_N8	0.122222222222222	28M	28
1877	163439262	int_30M_N9	0.122093023255814	28M	28
1878	163439262	int_30M_N10	0.136986301369863	28M	28
1879	163439262	int_30M_N11	0.154761904761905	28M	28
1880	163439262	int_30M_N12	0.151832460732984	28M	28
1881	163439262	int_30M_N13	0.101449275362319	28M	28
1882	163439262	int_30M_N14	NA	28M	28
1883	163439262	int_30M_N15	0.150684931506849	28M	28
1884	163439262	int_30M_N16	0.129032258064516	28M	28
1885	163439262	int_30M_N17	0.0950413223140496	28M	28
1886	163439262	int_30M_N18	0.108695652173913	28M	28
1887	163439271	int_3M_N1	0.266666666666667	3M	3
1888	163439271	int_3M_N2	0.225653206650831	3M	3
1889	163439271	int_3M_N3	0.217488789237668	3M	3
1890	163439271	int_3M_N4	0.222591362126246	3M	3
1891	163439271	int_3M_N5	0.232974910394265	3M	3
1892	163439271	int_3M_N6	0.225433526011561	3M	3
1893	163439271	int_3M_N7	0.263586956521739	3M	3
1894	163439271	int_3M_N8	0.192697768762677	3M	3
1895	163439271	int_3M_N9	0.21875	3M	3
1896	163439271	int_3M_N10	0.18082788671024	3M	3
1897	163439271	int_3M_N11	0.232779097387173	3M	3
1898	163439271	int_3M_N12	0.235067437379576	3M	3
1899	163439271	int_3M_N13	0.146739130434783	3M	3
1900	163439271	int_3M_N14	0.270042194092827	3M	3
1901	163439271	int_3M_N15	0.26046511627907	3M	3
1902	163439271	int_3M_N16	0.23094688221709	3M	3
1903	163439271	int_9M_N1	0.346715328467153	9M	9
1904	163439271	int_9M_N2	0.311864406779661	9M	9
1905	163439271	int_9M_N3	0.279411764705882	9M	9
1906	163439271	int_9M_N4	0.418867924528302	9M	9
1907	163439271	int_9M_N5	0.312127236580517	9M	9
1908	163439271	int_9M_N6	0.375984251968504	9M	9
1909	163439271	int_9M_N7	0.344615384615385	9M	9
1910	163439271	int_9M_N8	0.301298701298701	9M	9
1911	163439271	int_9M_N9	0.383033419023136	9M	9
1912	163439271	int_9M_N10	0.416666666666667	9M	9
1913	163439271	int_9M_N11	0.377659574468085	9M	9
1914	163439271	int_9M_N12	0.39041095890411	9M	9
1915	163439271	int_9M_N13	0.219626168224299	9M	9
1916	163439271	int_9M_N14	0.333938294010889	9M	9
1917	163439271	int_9M_N15	0.411267605633803	9M	9
1918	163439271	int_9M_N16	0.314366998577525	9M	9
1919	163439271	int_15M_N1	0.319727891156463	15M	15
1920	163439271	int_15M_N2	0.371980676328502	15M	15
1921	163439271	int_15M_N3	0.408695652173913	15M	15
1922	163439271	int_15M_N4	0.410934744268078	15M	15
1923	163439271	int_15M_N5	0.740740740740741	15M	15
1924	163439271	int_15M_N6	0.389473684210526	15M	15
1925	163439271	int_15M_N7	0.413394919168591	15M	15
1926	163439271	int_15M_N8	0.415	15M	15
1927	163439271	int_15M_N9	0.385269121813031	15M	15
1928	163439271	int_15M_N10	0.516574585635359	15M	15
1929	163439271	int_15M_N11	0.38663967611336	15M	15
1930	163439271	int_15M_N12	0.412073490813648	15M	15
1931	163439271	int_15M_N13	0.369369369369369	15M	15
1932	163439271	int_15M_N14	0.385321100917431	15M	15
1933	163439271	int_15M_N15	0.410989010989011	15M	15
1934	163439271	int_15M_N16	0.393203883495146	15M	15
1935	163439271	int_24M_N1	0.369905956112853	24M	24
1936	163439271	int_24M_N2	0.426124197002141	24M	24
1937	163439271	int_24M_N3	0.394335511982571	24M	24
1938	163439271	int_24M_N4	0.385093167701863	24M	24
1939	163439271	int_24M_N5	0.415204678362573	24M	24
1940	163439271	int_24M_N6	0.411602209944751	24M	24
1941	163439271	int_24M_N7	0.421818181818182	24M	24
1942	163439271	int_24M_N8	0.468468468468468	24M	24
1943	163439271	int_24M_N9	0.469314079422383	24M	24
1944	163439271	int_24M_N10	0.403755868544601	24M	24
1945	163439271	int_24M_N11	0.488126649076517	24M	24
1946	163439271	int_24M_N12	0.466666666666667	24M	24
1947	163439271	int_24M_N13	0.491525423728814	24M	24
1948	163439271	int_24M_N14	0.460385438972163	24M	24
1949	163439271	int_24M_N16	0.393491124260355	24M	24
1950	163439271	int_24M_N17	0.37228714524207	24M	24
1951	163439271	int_30M_N1	0.457446808510638	28M	28
1952	163439271	int_30M_N2	0.378205128205128	28M	28
1953	163439271	int_30M_N3	0.408108108108108	28M	28
1954	163439271	int_30M_N4	0.423167848699764	28M	28
1955	163439271	int_30M_N5	0.426724137931034	28M	28
1956	163439271	int_30M_N6	0.447300771208226	28M	28
1957	163439271	int_30M_N7	0.378973105134474	28M	28
1958	163439271	int_30M_N8	0.440251572327044	28M	28
1959	163439271	int_30M_N9	0.406175771971496	28M	28
1960	163439271	int_30M_N10	0.443298969072165	28M	28
1961	163439271	int_30M_N11	0.45	28M	28
1962	163439271	int_30M_N12	0.428571428571429	28M	28
1963	163439271	int_30M_N13	0.477832512315271	28M	28
1964	163439271	int_30M_N14	NA	28M	28
1965	163439271	int_30M_N15	0.456709956709957	28M	28
1966	163439271	int_30M_N16	0.4176	28M	28
1967	163439271	int_30M_N17	0.478390461997019	28M	28
1968	163439271	int_30M_N18	0.432712215320911	28M	28
1969	163439299	int_3M_N1	0.123393316195373	3M	3
1970	163439299	int_3M_N2	0.0783847980997625	3M	3
1971	163439299	int_3M_N3	0.109619686800895	3M	3
1972	163439299	int_3M_N4	0.132450331125828	3M	3
1973	163439299	int_3M_N5	0.0803571428571429	3M	3
1974	163439299	int_3M_N6	0.0809248554913295	3M	3
1975	163439299	int_3M_N7	0.0896739130434783	3M	3
1976	163439299	int_3M_N8	0.0567951318458418	3M	3
1977	163439299	int_3M_N9	0.118466898954704	3M	3
1978	163439299	int_3M_N10	0.093681917211329	3M	3
1979	163439299	int_3M_N11	0.0878859857482185	3M	3
1980	163439299	int_3M_N12	0.0481695568400771	3M	3
1981	163439299	int_3M_N13	0.0790190735694823	3M	3
1982	163439299	int_3M_N14	0.0886075949367089	3M	3
1983	163439299	int_3M_N15	0.102564102564103	3M	3
1984	163439299	int_3M_N16	0.0739030023094688	3M	3
1985	163439299	int_9M_N1	0.173357664233577	9M	9
1986	163439299	int_9M_N2	0.133105802047782	9M	9
1987	163439299	int_9M_N3	0.115196078431373	9M	9
1988	163439299	int_9M_N4	0.161048689138577	9M	9
1989	163439299	int_9M_N5	0.120792079207921	9M	9
1990	163439299	int_9M_N6	0.129666011787819	9M	9
1991	163439299	int_9M_N7	0.138888888888889	9M	9
1992	163439299	int_9M_N8	0.116883116883117	9M	9
1993	163439299	int_9M_N9	0.143958868894602	9M	9
1994	163439299	int_9M_N10	0.133333333333333	9M	9
1995	163439299	int_9M_N11	0.125441696113074	9M	9
1996	163439299	int_9M_N12	0.178387650085763	9M	9
1997	163439299	int_9M_N13	0.153488372093023	9M	9
1998	163439299	int_9M_N14	0.137931034482759	9M	9
1999	163439299	int_9M_N15	0.106442577030812	9M	9
[truncated: 543 more rows]
