# Supplementary material for: Nonlinear DNA methylation trajectories in aging male mice
Source: Nat Commun. 2024 Apr 9;15:3074. doi: 10.1038/s41467-024-47316-2 (PMC11004021; doi:10.1038/s41467-024-47316-2)
Supplement: Supplementary file 7 — Source Data [file 41467_2024_47316_MOESM7_ESM.zip › Source Data/SupplementaryFigures/data.gc_Itga4.methylation.boxplots.csv]

	start	sample	methyl	age	age_num
1	79255430	int_3M_N1	0	3M	3
2	79255430	int_3M_N2	0.0593220338983051	3M	3
3	79255430	int_3M_N3	0.0540540540540541	3M	3
4	79255430	int_3M_N4	0.0561797752808989	3M	3
5	79255430	int_3M_N5	0.0162162162162162	3M	3
6	79255430	int_3M_N6	0.0125	3M	3
7	79255430	int_3M_N7	0	3M	3
8	79255430	int_3M_N8	0	3M	3
9	79255430	int_3M_N9	0	3M	3
10	79255430	int_3M_N10	0.0143884892086331	3M	3
11	79255430	int_3M_N11	0.0535714285714286	3M	3
12	79255430	int_3M_N12	0.153846153846154	3M	3
13	79255430	int_3M_N13	0	3M	3
14	79255430	int_3M_N14	0.0273972602739726	3M	3
15	79255430	int_3M_N15	0	3M	3
16	79255430	int_3M_N16	0.108108108108108	3M	3
17	79255430	int_9M_N1	0.0714285714285714	9M	9
18	79255430	int_9M_N2	0.163265306122449	9M	9
19	79255430	int_9M_N3	0	9M	9
20	79255430	int_9M_N4	0.103448275862069	9M	9
21	79255430	int_9M_N5	0.122448979591837	9M	9
22	79255430	int_9M_N6	0.0897435897435897	9M	9
23	79255430	int_9M_N7	0.114754098360656	9M	9
24	79255430	int_9M_N8	0.0789473684210526	9M	9
25	79255430	int_9M_N9	0.0638297872340425	9M	9
26	79255430	int_9M_N10	0.0402684563758389	9M	9
27	79255430	int_9M_N11	0.114754098360656	9M	9
28	79255430	int_9M_N12	0.0406976744186047	9M	9
29	79255430	int_9M_N13	0	9M	9
30	79255430	int_9M_N14	0.0821917808219178	9M	9
31	79255430	int_9M_N15	0.151260504201681	9M	9
32	79255430	int_9M_N16	0.0481927710843374	9M	9
33	79255430	int_15M_N1	0.0923076923076923	15M	15
34	79255430	int_15M_N2	0.160493827160494	15M	15
35	79255430	int_15M_N3	0.207792207792208	15M	15
36	79255430	int_15M_N4	0.325842696629214	15M	15
37	79255430	int_15M_N5	0	15M	15
38	79255430	int_15M_N6	0.108695652173913	15M	15
39	79255430	int_15M_N7	0.169491525423729	15M	15
40	79255430	int_15M_N8	0.0740740740740741	15M	15
41	79255430	int_15M_N9	0	15M	15
42	79255430	int_15M_N10	0.166666666666667	15M	15
43	79255430	int_15M_N11	0.114754098360656	15M	15
44	79255430	int_15M_N12	0.05	15M	15
45	79255430	int_15M_N13	0.0252100840336134	15M	15
46	79255430	int_15M_N14	0.0869565217391304	15M	15
47	79255430	int_15M_N15	0.0588235294117647	15M	15
48	79255430	int_15M_N16	0.102040816326531	15M	15
49	79255430	int_24M_N1	0.0793650793650794	24M	24
50	79255430	int_24M_N2	0.260416666666667	24M	24
51	79255430	int_24M_N3	0.314285714285714	24M	24
52	79255430	int_24M_N4	0.148148148148148	24M	24
53	79255430	int_24M_N5	0.12280701754386	24M	24
54	79255430	int_24M_N6	0.25	24M	24
55	79255430	int_24M_N7	0.222222222222222	24M	24
56	79255430	int_24M_N8	0.216216216216216	24M	24
57	79255430	int_24M_N9	0.102941176470588	24M	24
58	79255430	int_24M_N10	0.136986301369863	24M	24
59	79255430	int_24M_N11	0.146341463414634	24M	24
60	79255430	int_24M_N12	0.229508196721311	24M	24
61	79255430	int_24M_N13	0.301204819277108	24M	24
62	79255430	int_24M_N14	0.272727272727273	24M	24
63	79255430	int_24M_N16	0.2	24M	24
64	79255430	int_24M_N17	0.262626262626263	24M	24
65	79255430	int_30M_N1	0.333333333333333	28M	28
66	79255430	int_30M_N2	0.444444444444444	28M	28
67	79255430	int_30M_N3	0.0378787878787879	28M	28
68	79255430	int_30M_N4	0.08	28M	28
69	79255430	int_30M_N5	0.267605633802817	28M	28
70	79255430	int_30M_N6	0.0487804878048781	28M	28
71	79255430	int_30M_N7	0.254237288135593	28M	28
72	79255430	int_30M_N8	0.315789473684211	28M	28
73	79255430	int_30M_N9	0.210526315789474	28M	28
74	79255430	int_30M_N10	0.260869565217391	28M	28
75	79255430	int_30M_N11	0.260869565217391	28M	28
76	79255430	int_30M_N12	0.0909090909090909	28M	28
77	79255430	int_30M_N13	0.25	28M	28
78	79255430	int_30M_N14	0.155038759689922	28M	28
79	79255430	int_30M_N15	0.0555555555555556	28M	28
80	79255430	int_30M_N16	0.225352112676056	28M	28
81	79255430	int_30M_N17	0.168674698795181	28M	28
82	79255430	int_30M_N18	0.15625	28M	28
83	79255435	int_3M_N1	0.0192307692307692	3M	3
84	79255435	int_3M_N2	0.0423728813559322	3M	3
85	79255435	int_3M_N3	0.0405405405405405	3M	3
86	79255435	int_3M_N4	0.0561797752808989	3M	3
87	79255435	int_3M_N5	0.0162162162162162	3M	3
88	79255435	int_3M_N6	0	3M	3
89	79255435	int_3M_N7	0	3M	3
90	79255435	int_3M_N8	0	3M	3
91	79255435	int_3M_N9	0.08	3M	3
92	79255435	int_3M_N10	0.00719424460431655	3M	3
93	79255435	int_3M_N11	0.00892857142857143	3M	3
94	79255435	int_3M_N12	0.0576923076923077	3M	3
95	79255435	int_3M_N13	0	3M	3
96	79255435	int_3M_N14	0	3M	3
97	79255435	int_3M_N15	0.0442477876106195	3M	3
98	79255435	int_3M_N16	0	3M	3
99	79255435	int_9M_N1	0.025974025974026	9M	9
100	79255435	int_9M_N2	0.163265306122449	9M	9
101	79255435	int_9M_N3	0	9M	9
102	79255435	int_9M_N4	0.0689655172413793	9M	9
103	79255435	int_9M_N5	0.112244897959184	9M	9
104	79255435	int_9M_N6	0.102564102564103	9M	9
105	79255435	int_9M_N7	0.0491803278688525	9M	9
106	79255435	int_9M_N8	0.087719298245614	9M	9
107	79255435	int_9M_N9	0	9M	9
108	79255435	int_9M_N10	0.107023411371237	9M	9
109	79255435	int_9M_N11	0.0901639344262295	9M	9
110	79255435	int_9M_N12	0.0930232558139535	9M	9
111	79255435	int_9M_N13	0.0769230769230769	9M	9
112	79255435	int_9M_N14	0.0479452054794521	9M	9
113	79255435	int_9M_N15	0.092436974789916	9M	9
114	79255435	int_9M_N16	0.0602409638554217	9M	9
115	79255435	int_15M_N1	0.169230769230769	15M	15
116	79255435	int_15M_N2	0.0617283950617284	15M	15
117	79255435	int_15M_N3	0.116883116883117	15M	15
118	79255435	int_15M_N4	0.261363636363636	15M	15
119	79255435	int_15M_N5	0	15M	15
120	79255435	int_15M_N6	0.108695652173913	15M	15
121	79255435	int_15M_N7	0.186440677966102	15M	15
122	79255435	int_15M_N8	0.0555555555555556	15M	15
123	79255435	int_15M_N9	0	15M	15
124	79255435	int_15M_N10	0.185185185185185	15M	15
125	79255435	int_15M_N11	0.0491803278688525	15M	15
126	79255435	int_15M_N12	0.0833333333333333	15M	15
127	79255435	int_15M_N13	0	15M	15
128	79255435	int_15M_N14	0.130434782608696	15M	15
129	79255435	int_15M_N15	0.176470588235294	15M	15
130	79255435	int_15M_N16	0.244897959183673	15M	15
131	79255435	int_24M_N1	0.333333333333333	24M	24
132	79255435	int_24M_N2	0.197916666666667	24M	24
133	79255435	int_24M_N3	0.314285714285714	24M	24
134	79255435	int_24M_N4	0.157407407407407	24M	24
135	79255435	int_24M_N5	0.157894736842105	24M	24
136	79255435	int_24M_N6	0.25	24M	24
137	79255435	int_24M_N7	0.226415094339623	24M	24
138	79255435	int_24M_N8	0.27027027027027	24M	24
139	79255435	int_24M_N9	0.323529411764706	24M	24
140	79255435	int_24M_N10	0.0136986301369863	24M	24
141	79255435	int_24M_N11	0.146341463414634	24M	24
142	79255435	int_24M_N12	0.147540983606557	24M	24
143	79255435	int_24M_N13	0.120481927710843	24M	24
144	79255435	int_24M_N14	0.181818181818182	24M	24
145	79255435	int_24M_N16	0.242857142857143	24M	24
146	79255435	int_24M_N17	0.212121212121212	24M	24
147	79255435	int_30M_N1	0.277777777777778	28M	28
148	79255435	int_30M_N2	0.333333333333333	28M	28
149	79255435	int_30M_N3	0.0984848484848485	28M	28
150	79255435	int_30M_N4	0.09	28M	28
151	79255435	int_30M_N5	0.23943661971831	28M	28
152	79255435	int_30M_N6	0.121951219512195	28M	28
153	79255435	int_30M_N7	0.11864406779661	28M	28
154	79255435	int_30M_N8	0.192982456140351	28M	28
155	79255435	int_30M_N9	0.342105263157895	28M	28
156	79255435	int_30M_N10	0.260869565217391	28M	28
157	79255435	int_30M_N11	0.369565217391304	28M	28
158	79255435	int_30M_N12	0.118421052631579	28M	28
159	79255435	int_30M_N13	0.107142857142857	28M	28
160	79255435	int_30M_N14	0.147286821705426	28M	28
161	79255435	int_30M_N15	0.0555555555555556	28M	28
162	79255435	int_30M_N16	0.267605633802817	28M	28
163	79255435	int_30M_N17	0.192771084337349	28M	28
164	79255435	int_30M_N18	0.109375	28M	28
165	79255511	int_3M_N1	0	3M	3
166	79255511	int_3M_N2	0.0169491525423729	3M	3
167	79255511	int_3M_N3	0.0410958904109589	3M	3
168	79255511	int_3M_N4	0	3M	3
169	79255511	int_3M_N5	0.0162162162162162	3M	3
170	79255511	int_3M_N6	0	3M	3
171	79255511	int_3M_N7	0.0545454545454545	3M	3
172	79255511	int_3M_N8	0.0277777777777778	3M	3
173	79255511	int_3M_N9	0	3M	3
174	79255511	int_3M_N10	0	3M	3
175	79255511	int_3M_N11	0.027027027027027	3M	3
176	79255511	int_3M_N12	0.0384615384615385	3M	3
177	79255511	int_3M_N13	0	3M	3
178	79255511	int_3M_N14	0.0136986301369863	3M	3
179	79255511	int_3M_N15	0	3M	3
180	79255511	int_3M_N16	0.0810810810810811	3M	3
181	79255511	int_9M_N1	0.051948051948052	9M	9
182	79255511	int_9M_N2	0.0612244897959184	9M	9
183	79255511	int_9M_N3	0	9M	9
184	79255511	int_9M_N4	0	9M	9
185	79255511	int_9M_N5	0.0721649484536082	9M	9
186	79255511	int_9M_N6	0.0256410256410256	9M	9
187	79255511	int_9M_N7	0.040983606557377	9M	9
188	79255511	int_9M_N8	0.106194690265487	9M	9
189	79255511	int_9M_N9	0.0851063829787234	9M	9
190	79255511	int_9M_N10	0.0915032679738562	9M	9
191	79255511	int_9M_N11	0.0413223140495868	9M	9
192	79255511	int_9M_N12	0.0529411764705882	9M	9
193	79255511	int_9M_N13	0	9M	9
194	79255511	int_9M_N14	0	9M	9
195	79255511	int_9M_N15	0.0508474576271186	9M	9
196	79255511	int_9M_N16	0.0121212121212121	9M	9
197	79255511	int_15M_N1	0.0461538461538462	15M	15
198	79255511	int_15M_N2	0.160493827160494	15M	15
199	79255511	int_15M_N3	0.051948051948052	15M	15
200	79255511	int_15M_N4	0.186046511627907	15M	15
201	79255511	int_15M_N5	0	15M	15
202	79255511	int_15M_N6	0.0444444444444444	15M	15
203	79255511	int_15M_N7	0.0338983050847458	15M	15
204	79255511	int_15M_N8	0.12962962962963	15M	15
205	79255511	int_15M_N9	0.133333333333333	15M	15
206	79255511	int_15M_N10	0.0925925925925926	15M	15
207	79255511	int_15M_N11	0.0819672131147541	15M	15
208	79255511	int_15M_N12	0.105263157894737	15M	15
209	79255511	int_15M_N13	0	15M	15
210	79255511	int_15M_N14	0.0521739130434783	15M	15
211	79255511	int_15M_N15	0.169230769230769	15M	15
212	79255511	int_15M_N16	0.204081632653061	15M	15
213	79255511	int_24M_N1	0.142857142857143	24M	24
214	79255511	int_24M_N2	0.263157894736842	24M	24
215	79255511	int_24M_N3	0.0434782608695652	24M	24
216	79255511	int_24M_N4	0.130841121495327	24M	24
217	79255511	int_24M_N5	0.140350877192982	24M	24
218	79255511	int_24M_N6	0.0416666666666667	24M	24
219	79255511	int_24M_N7	0.0816326530612245	24M	24
220	79255511	int_24M_N8	0.162162162162162	24M	24
221	79255511	int_24M_N9	0.0746268656716418	24M	24
222	79255511	int_24M_N10	0.0428571428571429	24M	24
223	79255511	int_24M_N11	0.0853658536585366	24M	24
224	79255511	int_24M_N12	0.0163934426229508	24M	24
225	79255511	int_24M_N13	0.0609756097560976	24M	24
226	79255511	int_24M_N14	0.128205128205128	24M	24
227	79255511	int_24M_N16	0.1	24M	24
228	79255511	int_24M_N17	0.13265306122449	24M	24
229	79255511	int_30M_N1	0.0555555555555556	28M	28
230	79255511	int_30M_N2	0.185185185185185	28M	28
231	79255511	int_30M_N3	0.128787878787879	28M	28
232	79255511	int_30M_N4	0.12	28M	28
233	79255511	int_30M_N5	0.128571428571429	28M	28
234	79255511	int_30M_N6	0.113821138211382	28M	28
235	79255511	int_30M_N7	0.0677966101694915	28M	28
236	79255511	int_30M_N8	0.157894736842105	28M	28
237	79255511	int_30M_N9	0.210526315789474	28M	28
238	79255511	int_30M_N10	0.0434782608695652	28M	28
239	79255511	int_30M_N11	0.0666666666666667	28M	28
240	79255511	int_30M_N12	0.0384615384615385	28M	28
241	79255511	int_30M_N13	0.214285714285714	28M	28
242	79255511	int_30M_N14	0.0775193798449612	28M	28
243	79255511	int_30M_N15	0.0277777777777778	28M	28
244	79255511	int_30M_N16	0.0563380281690141	28M	28
245	79255511	int_30M_N17	0.24390243902439	28M	28
246	79255511	int_30M_N18	0.0161290322580645	28M	28
247	79255523	int_3M_N1	0	3M	3
248	79255523	int_3M_N2	0.00862068965517241	3M	3
249	79255523	int_3M_N3	0.027027027027027	3M	3
250	79255523	int_3M_N4	0.0224719101123595	3M	3
251	79255523	int_3M_N5	0.0327868852459016	3M	3
252	79255523	int_3M_N6	0	3M	3
253	79255523	int_3M_N7	0.0727272727272727	3M	3
254	79255523	int_3M_N8	0.0277777777777778	3M	3
255	79255523	int_3M_N9	0	3M	3
256	79255523	int_3M_N10	0.0289855072463768	3M	3
257	79255523	int_3M_N11	0.126126126126126	3M	3
258	79255523	int_3M_N12	0.0392156862745098	3M	3
259	79255523	int_3M_N13	0.0476190476190476	3M	3
260	79255523	int_3M_N14	0.10958904109589	3M	3
261	79255523	int_3M_N15	0.0545454545454545	3M	3
262	79255523	int_3M_N16	0.0833333333333333	3M	3
263	79255523	int_9M_N1	0.181818181818182	9M	9
264	79255523	int_9M_N2	0.1875	9M	9
265	79255523	int_9M_N3	0.162790697674419	9M	9
266	79255523	int_9M_N4	0.0833333333333333	9M	9
267	79255523	int_9M_N5	0.0412371134020619	9M	9
268	79255523	int_9M_N6	0.108108108108108	9M	9
269	79255523	int_9M_N7	0.168067226890756	9M	9
270	79255523	int_9M_N8	0.132743362831858	9M	9
271	79255523	int_9M_N9	0.0851063829787234	9M	9
272	79255523	int_9M_N10	0.118421052631579	9M	9
273	79255523	int_9M_N11	0.1	9M	9
274	79255523	int_9M_N12	0.107142857142857	9M	9
275	79255523	int_9M_N13	0	9M	9
276	79255523	int_9M_N14	0.0563380281690141	9M	9
277	79255523	int_9M_N15	0.181034482758621	9M	9
278	79255523	int_9M_N16	0.0925925925925926	9M	9
279	79255523	int_15M_N1	0.475409836065574	15M	15
280	79255523	int_15M_N2	0.379746835443038	15M	15
281	79255523	int_15M_N3	0.210526315789474	15M	15
282	79255523	int_15M_N4	0.255813953488372	15M	15
283	79255523	int_15M_N5	0	15M	15
284	79255523	int_15M_N6	0.0888888888888889	15M	15
285	79255523	int_15M_N7	0.192982456140351	15M	15
286	79255523	int_15M_N8	0.0555555555555556	15M	15
287	79255523	int_15M_N9	0.133333333333333	15M	15
288	79255523	int_15M_N10	0.333333333333333	15M	15
289	79255523	int_15M_N11	0.114754098360656	15M	15
290	79255523	int_15M_N12	0.210526315789474	15M	15
291	79255523	int_15M_N13	0	15M	15
292	79255523	int_15M_N14	0.160714285714286	15M	15
293	79255523	int_15M_N15	0.276923076923077	15M	15
294	79255523	int_15M_N16	0.122448979591837	15M	15
295	79255523	int_24M_N1	0.145161290322581	24M	24
296	79255523	int_24M_N2	0.378947368421053	24M	24
297	79255523	int_24M_N3	0.304347826086957	24M	24
298	79255523	int_24M_N4	0.113207547169811	24M	24
299	79255523	int_24M_N5	0.298245614035088	24M	24
300	79255523	int_24M_N6	0.166666666666667	24M	24
301	79255523	int_24M_N7	0.297872340425532	24M	24
302	79255523	int_24M_N8	0.472222222222222	24M	24
303	79255523	int_24M_N9	0.171875	24M	24
304	79255523	int_24M_N10	0.102941176470588	24M	24
305	79255523	int_24M_N11	0.195121951219512	24M	24
306	79255523	int_24M_N12	0.355932203389831	24M	24
307	79255523	int_24M_N13	0.20253164556962	24M	24
308	79255523	int_24M_N14	0.315789473684211	24M	24
309	79255523	int_24M_N16	0.318840579710145	24M	24
310	79255523	int_24M_N17	0.309278350515464	24M	24
311	79255523	int_30M_N1	0.176470588235294	28M	28
312	79255523	int_30M_N2	0.230769230769231	28M	28
313	79255523	int_30M_N3	0.169230769230769	28M	28
314	79255523	int_30M_N4	0.17	28M	28
315	79255523	int_30M_N5	0.28169014084507	28M	28
316	79255523	int_30M_N6	0.203389830508475	28M	28
317	79255523	int_30M_N7	0.203389830508475	28M	28
318	79255523	int_30M_N8	0.327272727272727	28M	28
319	79255523	int_30M_N9	0.216216216216216	28M	28
320	79255523	int_30M_N10	0	28M	28
321	79255523	int_30M_N11	0.288888888888889	28M	28
322	79255523	int_30M_N12	0.179487179487179	28M	28
323	79255523	int_30M_N13	0.307692307692308	28M	28
324	79255523	int_30M_N14	0.193798449612403	28M	28
325	79255523	int_30M_N15	0.222222222222222	28M	28
326	79255523	int_30M_N16	0.114285714285714	28M	28
327	79255523	int_30M_N17	0.317073170731707	28M	28
328	79255523	int_30M_N18	0.0967741935483871	28M	28
329	79255532	int_3M_N1	0	3M	3
330	79255532	int_3M_N2	0	3M	3
331	79255532	int_3M_N3	0	3M	3
332	79255532	int_3M_N4	0	3M	3
333	79255532	int_3M_N5	0.00540540540540541	3M	3
334	79255532	int_3M_N6	0.0128205128205128	3M	3
335	79255532	int_3M_N7	0.0545454545454545	3M	3
336	79255532	int_3M_N8	0	3M	3
337	79255532	int_3M_N9	0.0454545454545455	3M	3
338	79255532	int_3M_N10	0	3M	3
339	79255532	int_3M_N11	0.036036036036036	3M	3
340	79255532	int_3M_N12	0	3M	3
341	79255532	int_3M_N13	0.0476190476190476	3M	3
342	79255532	int_3M_N14	0.0136986301369863	3M	3
343	79255532	int_3M_N15	0	3M	3
344	79255532	int_3M_N16	0	3M	3
345	79255532	int_9M_N1	0.0844155844155844	9M	9
346	79255532	int_9M_N2	0.0816326530612245	9M	9
347	79255532	int_9M_N3	0.159090909090909	9M	9
348	79255532	int_9M_N4	0.166666666666667	9M	9
349	79255532	int_9M_N5	0	9M	9
350	79255532	int_9M_N6	0.0649350649350649	9M	9
351	79255532	int_9M_N7	0.0655737704918033	9M	9
352	79255532	int_9M_N8	0.0176991150442478	9M	9
353	79255532	int_9M_N9	0	9M	9
354	79255532	int_9M_N10	0.0686274509803922	9M	9
355	79255532	int_9M_N11	0.10655737704918	9M	9
356	79255532	int_9M_N12	0.0233918128654971	9M	9
357	79255532	int_9M_N13	0	9M	9
358	79255532	int_9M_N14	0.0684931506849315	9M	9
359	79255532	int_9M_N15	0.0847457627118644	9M	9
360	79255532	int_9M_N16	0.0484848484848485	9M	9
361	79255532	int_15M_N1	0.138461538461538	15M	15
362	79255532	int_15M_N2	0.185185185185185	15M	15
363	79255532	int_15M_N3	0.0649350649350649	15M	15
364	79255532	int_15M_N4	0.0465116279069767	15M	15
365	79255532	int_15M_N5	0	15M	15
366	79255532	int_15M_N6	0.0222222222222222	15M	15
367	79255532	int_15M_N7	0.0338983050847458	15M	15
368	79255532	int_15M_N8	0.0555555555555556	15M	15
369	79255532	int_15M_N9	0.0681818181818182	15M	15
370	79255532	int_15M_N10	0.245283018867925	15M	15
371	79255532	int_15M_N11	0.114754098360656	15M	15
372	79255532	int_15M_N12	0.105263157894737	15M	15
373	79255532	int_15M_N13	0.0431034482758621	15M	15
374	79255532	int_15M_N14	0.0434782608695652	15M	15
375	79255532	int_15M_N15	0.0746268656716418	15M	15
376	79255532	int_15M_N16	0.204081632653061	15M	15
377	79255532	int_24M_N1	0.142857142857143	24M	24
378	79255532	int_24M_N2	0.114583333333333	24M	24
379	79255532	int_24M_N3	0.104477611940299	24M	24
380	79255532	int_24M_N4	0.037037037037037	24M	24
381	79255532	int_24M_N5	0.263157894736842	24M	24
382	79255532	int_24M_N6	0.104166666666667	24M	24
383	79255532	int_24M_N7	0.326530612244898	24M	24
384	79255532	int_24M_N8	0.108108108108108	24M	24
385	79255532	int_24M_N9	0.208955223880597	24M	24
386	79255532	int_24M_N10	0.0704225352112676	24M	24
387	79255532	int_24M_N11	0.0731707317073171	24M	24
388	79255532	int_24M_N12	0.0819672131147541	24M	24
389	79255532	int_24M_N13	0.0602409638554217	24M	24
390	79255532	int_24M_N14	0.256410256410256	24M	24
391	79255532	int_24M_N16	0.242857142857143	24M	24
392	79255532	int_24M_N17	0.181818181818182	24M	24
393	79255532	int_30M_N1	0.0555555555555556	28M	28
394	79255532	int_30M_N2	0.0769230769230769	28M	28
395	79255532	int_30M_N3	0.106060606060606	28M	28
396	79255532	int_30M_N4	0.14	28M	28
397	79255532	int_30M_N5	0.0985915492957746	28M	28
398	79255532	int_30M_N6	0.0894308943089431	28M	28
399	79255532	int_30M_N7	0.0508474576271186	28M	28
400	79255532	int_30M_N8	0.157894736842105	28M	28
401	79255532	int_30M_N9	0.157894736842105	28M	28
402	79255532	int_30M_N10	0	28M	28
403	79255532	int_30M_N11	0.260869565217391	28M	28
404	79255532	int_30M_N12	0.126582278481013	28M	28
405	79255532	int_30M_N13	0.111111111111111	28M	28
406	79255532	int_30M_N14	0.0775193798449612	28M	28
407	79255532	int_30M_N15	0.0645161290322581	28M	28
408	79255532	int_30M_N16	0.169014084507042	28M	28
409	79255532	int_30M_N17	0.0963855421686747	28M	28
410	79255532	int_30M_N18	0.0161290322580645	28M	28
411	79255545	int_3M_N1	0.0597014925373134	3M	3
412	79255545	int_3M_N2	0.038135593220339	3M	3
413	79255545	int_3M_N3	0.0251256281407035	3M	3
414	79255545	int_3M_N4	0.0506756756756757	3M	3
415	79255545	int_3M_N5	0.0296296296296296	3M	3
416	79255545	int_3M_N6	0.0267379679144385	3M	3
417	79255545	int_3M_N7	0.103896103896104	3M	3
418	79255545	int_3M_N8	0.0625	3M	3
419	79255545	int_3M_N9	0.043956043956044	3M	3
420	79255545	int_3M_N10	0.0240963855421687	3M	3
421	79255545	int_3M_N11	0.025531914893617	3M	3
422	79255545	int_3M_N12	0.065359477124183	3M	3
423	79255545	int_3M_N13	0.0612244897959184	3M	3
424	79255545	int_3M_N14	0.025	3M	3
425	79255545	int_3M_N15	0.037037037037037	3M	3
426	79255545	int_3M_N16	0.0223880597014925	3M	3
427	79255545	int_9M_N1	0.0759878419452888	9M	9
428	79255545	int_9M_N2	0.16580310880829	9M	9
429	79255545	int_9M_N3	0.151162790697674	9M	9
430	79255545	int_9M_N4	0.175	9M	9
431	79255545	int_9M_N5	0.114173228346457	9M	9
432	79255545	int_9M_N6	0.0806451612903226	9M	9
433	79255545	int_9M_N7	0.0839416058394161	9M	9
434	79255545	int_9M_N8	0.144578313253012	9M	9
435	79255545	int_9M_N9	0.13986013986014	9M	9
436	79255545	int_9M_N10	0.0418604651162791	9M	9
437	79255545	int_9M_N11	0.105263157894737	9M	9
438	79255545	int_9M_N12	0.0980392156862745	9M	9
439	79255545	int_9M_N13	0	9M	9
440	79255545	int_9M_N14	0.108490566037736	9M	9
441	79255545	int_9M_N15	0.147335423197492	9M	9
442	79255545	int_9M_N16	0.0964912280701754	9M	9
443	79255545	int_15M_N1	0.159574468085106	15M	15
444	79255545	int_15M_N2	0.167539267015707	15M	15
445	79255545	int_15M_N3	0.111111111111111	15M	15
446	79255545	int_15M_N4	0.142241379310345	15M	15
447	79255545	int_15M_N5	0.0208333333333333	15M	15
448	79255545	int_15M_N6	0.195121951219512	15M	15
449	79255545	int_15M_N7	0.0980392156862745	15M	15
450	79255545	int_15M_N8	0.141732283464567	15M	15
451	79255545	int_15M_N9	0.114754098360656	15M	15
452	79255545	int_15M_N10	0.0955414012738854	15M	15
453	79255545	int_15M_N11	0.120481927710843	15M	15
454	79255545	int_15M_N12	0.102040816326531	15M	15
455	79255545	int_15M_N13	0.126865671641791	15M	15
456	79255545	int_15M_N14	0.142857142857143	15M	15
457	79255545	int_15M_N15	0.123529411764706	15M	15
458	79255545	int_15M_N16	0.19047619047619	15M	15
459	79255545	int_24M_N1	0.208333333333333	24M	24
460	79255545	int_24M_N2	0.333333333333333	24M	24
461	79255545	int_24M_N3	0.29608938547486	24M	24
462	79255545	int_24M_N4	0.1625	24M	24
463	79255545	int_24M_N5	0.266666666666667	24M	24
464	79255545	int_24M_N6	0.281045751633987	24M	24
465	79255545	int_24M_N7	0.237113402061856	24M	24
466	79255545	int_24M_N8	0.211920529801325	24M	24
467	79255545	int_24M_N9	0.268518518518519	24M	24
468	79255545	int_24M_N10	0.204545454545455	24M	24
469	79255545	int_24M_N11	0.212435233160622	24M	24
470	79255545	int_24M_N12	0.243093922651934	24M	24
471	79255545	int_24M_N13	0.117469879518072	24M	24
472	79255545	int_24M_N14	0.171597633136095	24M	24
473	79255545	int_24M_N16	0.155038759689922	24M	24
474	79255545	int_24M_N17	0.239316239316239	24M	24
475	79255545	int_30M_N1	0.251968503937008	28M	28
476	79255545	int_30M_N2	0.296296296296296	28M	28
477	79255545	int_30M_N3	0.209219858156028	28M	28
478	79255545	int_30M_N4	0.23125	28M	28
479	79255545	int_30M_N5	0.243386243386243	28M	28
480	79255545	int_30M_N6	0.238845144356955	28M	28
481	79255545	int_30M_N7	0.263888888888889	28M	28
482	79255545	int_30M_N8	0.22	28M	28
483	79255545	int_30M_N9	0.347107438016529	28M	28
484	79255545	int_30M_N10	0.347457627118644	28M	28
485	79255545	int_30M_N11	0.33112582781457	28M	28
486	79255545	int_30M_N12	0.201834862385321	28M	28
487	79255545	int_30M_N13	0.346938775510204	28M	28
488	79255545	int_30M_N14	0.12962962962963	28M	28
489	79255545	int_30M_N15	0.24203821656051	28M	28
490	79255545	int_30M_N16	0.267281105990783	28M	28
491	79255545	int_30M_N17	0.308300395256917	28M	28
492	79255545	int_30M_N18	0.259259259259259	28M	28
493	79255551	int_3M_N1	0.003690036900369	3M	3
494	79255551	int_3M_N2	0.0033003300330033	3M	3
495	79255551	int_3M_N3	0.00593471810089021	3M	3
496	79255551	int_3M_N4	0.0117924528301887	3M	3
497	79255551	int_3M_N5	0	3M	3
498	79255551	int_3M_N6	0.00348432055749129	3M	3
499	79255551	int_3M_N7	0	3M	3
500	79255551	int_3M_N8	0.00458715596330275	3M	3
501	79255551	int_3M_N9	0	3M	3
502	79255551	int_3M_N10	0.0172910662824208	3M	3
503	79255551	int_3M_N11	0	3M	3
504	79255551	int_3M_N12	0.008	3M	3
505	79255551	int_3M_N13	0.0169491525423729	3M	3
506	79255551	int_3M_N14	0.00539083557951483	3M	3
507	79255551	int_3M_N15	0.00627615062761506	3M	3
508	79255551	int_3M_N16	0.00446428571428571	3M	3
509	79255551	int_9M_N1	0.0323974082073434	9M	9
510	79255551	int_9M_N2	0.0218978102189781	9M	9
511	79255551	int_9M_N3	0.0356083086053412	9M	9
512	79255551	int_9M_N4	0.0537634408602151	9M	9
513	79255551	int_9M_N5	0.0112359550561798	9M	9
514	79255551	int_9M_N6	0.0120481927710843	9M	9
515	79255551	int_9M_N7	0.010989010989011	9M	9
516	79255551	int_9M_N8	0.0127388535031847	9M	9
517	79255551	int_9M_N9	0.0375586854460094	9M	9
518	79255551	int_9M_N10	0.0572390572390572	9M	9
519	79255551	int_9M_N11	0.0567010309278351	9M	9
520	79255551	int_9M_N12	0.026246719160105	9M	9
521	79255551	int_9M_N13	0.0256410256410256	9M	9
522	79255551	int_9M_N14	0.0189393939393939	9M	9
523	79255551	int_9M_N15	0.0833333333333333	9M	9
524	79255551	int_9M_N16	0.0475161987041037	9M	9
525	79255551	int_15M_N1	0.0510204081632653	15M	15
526	79255551	int_15M_N2	0.0177304964539007	15M	15
527	79255551	int_15M_N3	0.0230769230769231	15M	15
528	79255551	int_15M_N4	0.025706940874036	15M	15
529	79255551	int_15M_N5	0.0579710144927536	15M	15
530	79255551	int_15M_N6	0.0599078341013825	15M	15
531	79255551	int_15M_N7	0.0967741935483871	15M	15
532	79255551	int_15M_N8	0.0700636942675159	15M	15
533	79255551	int_15M_N9	0.0331491712707182	15M	15
534	79255551	int_15M_N10	0.0337552742616034	15M	15
535	79255551	int_15M_N11	0.0544747081712062	15M	15
536	79255551	int_15M_N12	0.0714285714285714	15M	15
537	79255551	int_15M_N13	0.0820668693009119	15M	15
538	79255551	int_15M_N14	0.0269360269360269	15M	15
539	79255551	int_15M_N15	0.0806451612903226	15M	15
540	79255551	int_15M_N16	0.062015503875969	15M	15
541	79255551	int_24M_N1	0.0793650793650794	24M	24
542	79255551	int_24M_N2	0.0787671232876712	24M	24
543	79255551	int_24M_N3	0.0928571428571429	24M	24
544	79255551	int_24M_N4	0.0278884462151394	24M	24
545	79255551	int_24M_N5	0.0930232558139535	24M	24
546	79255551	int_24M_N6	0.126353790613718	24M	24
547	79255551	int_24M_N7	0.0760869565217391	24M	24
548	79255551	int_24M_N8	0.103053435114504	24M	24
549	79255551	int_24M_N9	0.128125	24M	24
550	79255551	int_24M_N10	0.108910891089109	24M	24
551	79255551	int_24M_N11	0.0471014492753623	24M	24
552	79255551	int_24M_N12	0.0590277777777778	24M	24
553	79255551	int_24M_N13	0.0533642691415313	24M	24
554	79255551	int_24M_N14	0.0489296636085627	24M	24
555	79255551	int_24M_N16	0.0482954545454545	24M	24
556	79255551	int_24M_N17	0.134556574923547	24M	24
557	79255551	int_30M_N1	0.1	28M	28
558	79255551	int_30M_N2	0.108490566037736	28M	28
559	79255551	int_30M_N3	0.114525139664804	28M	28
560	79255551	int_30M_N4	0.121412803532009	28M	28
561	79255551	int_30M_N5	0.129310344827586	28M	28
562	79255551	int_30M_N6	0.134502923976608	28M	28
563	79255551	int_30M_N7	0.107042253521127	28M	28
564	79255551	int_30M_N8	0.143564356435644	28M	28
565	79255551	int_30M_N9	0.121212121212121	28M	28
566	79255551	int_30M_N10	0.108910891089109	28M	28
567	79255551	int_30M_N11	0.08	28M	28
568	79255551	int_30M_N12	0.0813253012048193	28M	28
569	79255551	int_30M_N13	0.129032258064516	28M	28
570	79255551	int_30M_N14	0.108527131782946	28M	28
571	79255551	int_30M_N15	0.0919117647058824	28M	28
572	79255551	int_30M_N16	0.115264797507788	28M	28
573	79255551	int_30M_N17	0.0831408775981524	28M	28
574	79255551	int_30M_N18	0.0723270440251572	28M	28
575	79255576	int_3M_N1	0	3M	3
576	79255576	int_3M_N2	0.00993377483443709	3M	3
577	79255576	int_3M_N3	0.0178571428571429	3M	3
578	79255576	int_3M_N4	0.0260047281323877	3M	3
579	79255576	int_3M_N5	0.0271317829457364	3M	3
580	79255576	int_3M_N6	0.034965034965035	3M	3
581	79255576	int_3M_N7	0.0272373540856031	3M	3
582	79255576	int_3M_N8	0.0137614678899083	3M	3
583	79255576	int_3M_N9	0	3M	3
584	79255576	int_3M_N10	0.0290697674418605	3M	3
585	79255576	int_3M_N11	0.0116618075801749	3M	3
586	79255576	int_3M_N12	0.0281124497991968	3M	3
587	79255576	int_3M_N13	0.0223463687150838	3M	3
588	79255576	int_3M_N14	0.0483870967741935	3M	3
589	79255576	int_3M_N15	0.0356394129979036	3M	3
590	79255576	int_3M_N16	0.0358744394618834	3M	3
591	79255576	int_9M_N1	0.0867678958785249	9M	9
592	79255576	int_9M_N2	0.0656934306569343	9M	9
593	79255576	int_9M_N3	0.115384615384615	9M	9
594	79255576	int_9M_N4	0.0752688172043011	9M	9
595	79255576	int_9M_N5	0.0448179271708683	9M	9
596	79255576	int_9M_N6	0.115501519756839	9M	9
597	79255576	int_9M_N7	0.0767123287671233	9M	9
598	79255576	int_9M_N8	0.0732484076433121	9M	9
599	79255576	int_9M_N9	0.108490566037736	9M	9
600	79255576	int_9M_N10	0.0536912751677852	9M	9
601	79255576	int_9M_N11	0.0779220779220779	9M	9
602	79255576	int_9M_N12	0.031496062992126	9M	9
603	79255576	int_9M_N13	0.0512820512820513	9M	9
604	79255576	int_9M_N14	0.0833333333333333	9M	9
605	79255576	int_9M_N15	0.0576368876080692	9M	9
606	79255576	int_9M_N16	0.0305010893246187	9M	9
607	79255576	int_15M_N1	0.0306122448979592	15M	15
608	79255576	int_15M_N2	0.133802816901408	15M	15
609	79255576	int_15M_N3	0.15	15M	15
610	79255576	int_15M_N4	0.129198966408269	15M	15
611	79255576	int_15M_N5	0.188405797101449	15M	15
612	79255576	int_15M_N6	0.13302752293578	15M	15
613	79255576	int_15M_N7	0.152073732718894	15M	15
614	79255576	int_15M_N8	0.125786163522013	15M	15
615	79255576	int_15M_N9	0.116022099447514	15M	15
616	79255576	int_15M_N10	0.114893617021277	15M	15
617	79255576	int_15M_N11	0.14453125	15M	15
618	79255576	int_15M_N12	0.0512820512820513	15M	15
619	79255576	int_15M_N13	0.0911854103343465	15M	15
620	79255576	int_15M_N14	0.101010101010101	15M	15
621	79255576	int_15M_N15	0.153846153846154	15M	15
622	79255576	int_15M_N16	0.158914728682171	15M	15
623	79255576	int_24M_N1	0.206349206349206	24M	24
624	79255576	int_24M_N2	0.236301369863014	24M	24
625	79255576	int_24M_N3	0.235714285714286	24M	24
626	79255576	int_24M_N4	0.288	24M	24
627	79255576	int_24M_N5	0.180555555555556	24M	24
628	79255576	int_24M_N6	0.23826714801444	24M	24
629	79255576	int_24M_N7	0.190217391304348	24M	24
630	79255576	int_24M_N8	0.171102661596958	24M	24
631	79255576	int_24M_N9	0.118380062305296	24M	24
632	79255576	int_24M_N10	0.2	24M	24
633	79255576	int_24M_N11	0.101083032490975	24M	24
634	79255576	int_24M_N12	0.202797202797203	24M	24
635	79255576	int_24M_N13	0.134570765661253	24M	24
636	79255576	int_24M_N14	0.206060606060606	24M	24
637	79255576	int_24M_N16	0.165242165242165	24M	24
638	79255576	int_24M_N17	0.17737003058104	24M	24
639	79255576	int_30M_N1	0.232365145228216	28M	28
640	79255576	int_30M_N2	0.226415094339623	28M	28
641	79255576	int_30M_N3	0.220670391061453	28M	28
642	79255576	int_30M_N4	0.197339246119734	28M	28
643	79255576	int_30M_N5	0.175792507204611	28M	28
644	79255576	int_30M_N6	0.177606177606178	28M	28
645	79255576	int_30M_N7	0.227272727272727	28M	28
646	79255576	int_30M_N8	0.215686274509804	28M	28
647	79255576	int_30M_N9	0.242424242424242	28M	28
648	79255576	int_30M_N10	0.228855721393035	28M	28
649	79255576	int_30M_N11	0.184	28M	28
650	79255576	int_30M_N12	0.151515151515152	28M	28
651	79255576	int_30M_N13	0.220779220779221	28M	28
652	79255576	int_30M_N14	0.246153846153846	28M	28
653	79255576	int_30M_N15	0.228782287822878	28M	28
654	79255576	int_30M_N16	0.229559748427673	28M	28
655	79255576	int_30M_N17	0.231481481481481	28M	28
656	79255576	int_30M_N18	0.226415094339623	28M	28
657	79255667	int_3M_N1	0.140740740740741	3M	3
658	79255667	int_3M_N2	0.0825082508250825	3M	3
659	79255667	int_3M_N3	0.148367952522255	3M	3
660	79255667	int_3M_N4	0.145882352941176	3M	3
661	79255667	int_3M_N5	0.147509578544061	3M	3
662	79255667	int_3M_N6	0.13840830449827	3M	3
663	79255667	int_3M_N7	0.09375	3M	3
664	79255667	int_3M_N8	0.13302752293578	3M	3
665	79255667	int_3M_N9	0.0632911392405063	3M	3
666	79255667	int_3M_N10	0.109510086455331	3M	3
667	79255667	int_3M_N11	0.146974063400576	3M	3
668	79255667	int_3M_N12	0.116	3M	3
669	79255667	int_3M_N13	0.0391061452513966	3M	3
670	79255667	int_3M_N14	0.166219839142091	3M	3
671	79255667	int_3M_N15	0.127348643006263	3M	3
672	79255667	int_3M_N16	0.0625	3M	3
673	79255667	int_9M_N1	0.30952380952381	9M	9
674	79255667	int_9M_N2	0.327272727272727	9M	9
675	79255667	int_9M_N3	0.337278106508876	9M	9
676	79255667	int_9M_N4	0.336842105263158	9M	9
677	79255667	int_9M_N5	0.19047619047619	9M	9
678	79255667	int_9M_N6	0.240963855421687	9M	9
679	79255667	int_9M_N7	0.263013698630137	9M	9
680	79255667	int_9M_N8	0.335443037974684	9M	9
681	79255667	int_9M_N9	0.252336448598131	9M	9
682	79255667	int_9M_N10	0.304054054054054	9M	9
683	79255667	int_9M_N11	0.287917737789203	9M	9
684	79255667	int_9M_N12	0.230569948186528	9M	9
685	79255667	int_9M_N13	0.256410256410256	9M	9
686	79255667	int_9M_N14	0.291666666666667	9M	9
687	79255667	int_9M_N15	0.301136363636364	9M	9
688	79255667	int_9M_N16	0.228144989339019	9M	9
689	79255667	int_15M_N1	0.418367346938776	15M	15
690	79255667	int_15M_N2	0.47887323943662	15M	15
691	79255667	int_15M_N3	0.349019607843137	15M	15
692	79255667	int_15M_N4	0.408740359897172	15M	15
693	79255667	int_15M_N5	0.318181818181818	15M	15
694	79255667	int_15M_N6	0.431818181818182	15M	15
695	79255667	int_15M_N7	0.344036697247706	15M	15
696	79255667	int_15M_N8	0.29375	15M	15
697	79255667	int_15M_N9	0.373626373626374	15M	15
698	79255667	int_15M_N10	0.466386554621849	15M	15
699	79255667	int_15M_N11	0.3671875	15M	15
700	79255667	int_15M_N12	0.402010050251256	15M	15
701	79255667	int_15M_N13	0.260606060606061	15M	15
702	79255667	int_15M_N14	0.346801346801347	15M	15
703	79255667	int_15M_N15	0.453061224489796	15M	15
704	79255667	int_15M_N16	0.395348837209302	15M	15
705	79255667	int_24M_N1	0.430278884462151	24M	24
706	79255667	int_24M_N2	0.524137931034483	24M	24
707	79255667	int_24M_N3	0.545126353790614	24M	24
708	79255667	int_24M_N4	0.50199203187251	24M	24
709	79255667	int_24M_N5	0.529953917050691	24M	24
710	79255667	int_24M_N6	0.588028169014085	24M	24
711	79255667	int_24M_N7	0.429319371727749	24M	24
712	79255667	int_24M_N8	0.447761194029851	24M	24
713	79255667	int_24M_N9	0.506211180124224	24M	24
714	79255667	int_24M_N10	0.428571428571429	24M	24
715	79255667	int_24M_N11	0.447653429602888	24M	24
716	79255667	int_24M_N12	0.45993031358885	24M	24
717	79255667	int_24M_N13	0.412037037037037	24M	24
718	79255667	int_24M_N14	0.397626112759644	24M	24
719	79255667	int_24M_N16	0.487323943661972	24M	24
720	79255667	int_24M_N17	0.558282208588957	24M	24
721	79255667	int_30M_N1	0.338842975206612	28M	28
722	79255667	int_30M_N2	0.366197183098592	28M	28
723	79255667	int_30M_N3	0.472067039106145	28M	28
724	79255667	int_30M_N4	0.465783664459161	28M	28
725	79255667	int_30M_N5	0.485632183908046	28M	28
726	79255667	int_30M_N6	0.468085106382979	28M	28
727	79255667	int_30M_N7	0.535612535612536	28M	28
728	79255667	int_30M_N8	0.490384615384615	28M	28
729	79255667	int_30M_N9	0.514970059880239	28M	28
730	79255667	int_30M_N10	0.393034825870647	28M	28
731	79255667	int_30M_N11	0.474308300395257	28M	28
732	79255667	int_30M_N12	0.529761904761905	28M	28
733	79255667	int_30M_N13	0.462962962962963	28M	28
734	79255667	int_30M_N14	0.438461538461538	28M	28
735	79255667	int_30M_N15	0.421245421245421	28M	28
736	79255667	int_30M_N16	0.5	28M	28
737	79255667	int_30M_N17	0.509216589861751	28M	28
738	79255667	int_30M_N18	0.4375	28M	28
739	79255673	int_3M_N1	0.044280442804428	3M	3
740	79255673	int_3M_N2	0.0396039603960396	3M	3
741	79255673	int_3M_N3	0.0207715133531157	3M	3
742	79255673	int_3M_N4	0.0352941176470588	3M	3
743	79255673	int_3M_N5	0.0363984674329502	3M	3
744	79255673	int_3M_N6	0.055363321799308	3M	3
745	79255673	int_3M_N7	0.0311284046692607	3M	3
746	79255673	int_3M_N8	0.055045871559633	3M	3
747	79255673	int_3M_N9	0.0253164556962025	3M	3
748	79255673	int_3M_N10	0.0288184438040346	3M	3
749	79255673	int_3M_N11	0.0518731988472622	3M	3
750	79255673	int_3M_N12	0.032	3M	3
751	79255673	int_3M_N13	0.0893854748603352	3M	3
752	79255673	int_3M_N14	0.0833333333333333	3M	3
753	79255673	int_3M_N15	0.0501043841336117	3M	3
754	79255673	int_3M_N16	0.0535714285714286	3M	3
755	79255673	int_9M_N1	0.144708423326134	9M	9
756	79255673	int_9M_N2	0.14963503649635	9M	9
757	79255673	int_9M_N3	0.136094674556213	9M	9
758	79255673	int_9M_N4	0.116402116402116	9M	9
759	79255673	int_9M_N5	0.165266106442577	9M	9
760	79255673	int_9M_N6	0.117469879518072	9M	9
761	79255673	int_9M_N7	0.122950819672131	9M	9
762	79255673	int_9M_N8	0.123417721518987	9M	9
763	79255673	int_9M_N9	0.130841121495327	9M	9
764	79255673	int_9M_N10	0.157718120805369	9M	9
765	79255673	int_9M_N11	0.15681233933162	9M	9
766	79255673	int_9M_N12	0.155440414507772	9M	9
767	79255673	int_9M_N13	0.145299145299145	9M	9
768	79255673	int_9M_N14	0.0946969696969697	9M	9
769	79255673	int_9M_N15	0.159090909090909	9M	9
770	79255673	int_9M_N16	0.106609808102345	9M	9
771	79255673	int_15M_N1	0.163265306122449	15M	15
772	79255673	int_15M_N2	0.178947368421053	15M	15
773	79255673	int_15M_N3	0.177165354330709	15M	15
774	79255673	int_15M_N4	0.19280205655527	15M	15
775	79255673	int_15M_N5	0.166666666666667	15M	15
776	79255673	int_15M_N6	0.298642533936652	15M	15
777	79255673	int_15M_N7	0.276497695852535	15M	15
778	79255673	int_15M_N8	0.11875	15M	15
779	79255673	int_15M_N9	0.225274725274725	15M	15
780	79255673	int_15M_N10	0.305439330543933	15M	15
781	79255673	int_15M_N11	0.21011673151751	15M	15
782	79255673	int_15M_N12	0.214285714285714	15M	15
783	79255673	int_15M_N13	0.0939393939393939	15M	15
784	79255673	int_15M_N14	0.202020202020202	15M	15
785	79255673	int_15M_N15	0.26530612244898	15M	15
786	79255673	int_15M_N16	0.178294573643411	15M	15
787	79255673	int_24M_N1	0.304347826086957	24M	24
788	79255673	int_24M_N2	0.305841924398625	24M	24
789	79255673	int_24M_N3	0.399280575539568	24M	24
790	79255673	int_24M_N4	0.314741035856574	24M	24
791	79255673	int_24M_N5	0.41743119266055	24M	24
792	79255673	int_24M_N6	0.293286219081272	24M	24
793	79255673	int_24M_N7	0.335078534031414	24M	24
794	79255673	int_24M_N8	0.283582089552239	24M	24
795	79255673	int_24M_N9	0.310344827586207	24M	24
796	79255673	int_24M_N10	0.289036544850498	24M	24
797	79255673	int_24M_N11	0.310469314079422	24M	24
798	79255673	int_24M_N12	0.3125	24M	24
799	79255673	int_24M_N13	0.323325635103926	24M	24
800	79255673	int_24M_N14	0.28486646884273	24M	24
801	79255673	int_24M_N16	0.290140845070423	24M	24
802	79255673	int_24M_N17	0.324159021406728	24M	24
803	79255673	int_30M_N1	0.298755186721992	28M	28
804	79255673	int_30M_N2	0.254716981132075	28M	28
805	79255673	int_30M_N3	0.391061452513966	28M	28
806	79255673	int_30M_N4	0.308370044052863	28M	28
807	79255673	int_30M_N5	0.343839541547278	28M	28
808	79255673	int_30M_N6	0.369439071566731	28M	28
809	79255673	int_30M_N7	0.335227272727273	28M	28
810	79255673	int_30M_N8	0.375	28M	28
811	79255673	int_30M_N9	0.413173652694611	28M	28
812	79255673	int_30M_N10	0.308457711442786	28M	28
813	79255673	int_30M_N11	0.338645418326693	28M	28
814	79255673	int_30M_N12	0.398809523809524	28M	28
815	79255673	int_30M_N13	0.314814814814815	28M	28
816	79255673	int_30M_N14	0.384615384615385	28M	28
817	79255673	int_30M_N15	0.318681318681319	28M	28
818	79255673	int_30M_N16	0.321766561514196	28M	28
819	79255673	int_30M_N17	0.384792626728111	28M	28
820	79255673	int_30M_N18	0.265625	28M	28
821	79255685	int_3M_N1	0.00738007380073801	3M	3
822	79255685	int_3M_N2	0.0693069306930693	3M	3
823	79255685	int_3M_N3	0.0445103857566766	3M	3
824	79255685	int_3M_N4	0.0423529411764706	3M	3
825	79255685	int_3M_N5	0.0210727969348659	3M	3
826	79255685	int_3M_N6	0.0726643598615917	3M	3
827	79255685	int_3M_N7	0.0542635658914729	3M	3
828	79255685	int_3M_N8	0.0642201834862385	3M	3
829	79255685	int_3M_N9	0.0316455696202532	3M	3
830	79255685	int_3M_N10	0.0547550432276657	3M	3
831	79255685	int_3M_N11	0.0576368876080692	3M	3
832	79255685	int_3M_N12	0.028	3M	3
833	79255685	int_3M_N13	0.0614525139664804	3M	3
834	79255685	int_3M_N14	0.137096774193548	3M	3
835	79255685	int_3M_N15	0.0459290187891441	3M	3
836	79255685	int_3M_N16	0.0758928571428571	3M	3
837	79255685	int_9M_N1	0.133909287257019	9M	9
838	79255685	int_9M_N2	0.141818181818182	9M	9
839	79255685	int_9M_N3	0.177514792899408	9M	9
840	79255685	int_9M_N4	0.227513227513228	9M	9
841	79255685	int_9M_N5	0.137254901960784	9M	9
842	79255685	int_9M_N6	0.156626506024096	9M	9
843	79255685	int_9M_N7	0.158904109589041	9M	9
844	79255685	int_9M_N8	0.120253164556962	9M	9
845	79255685	int_9M_N9	0.107476635514019	9M	9
846	79255685	int_9M_N10	0.275167785234899	9M	9
847	79255685	int_9M_N11	0.182989690721649	9M	9
848	79255685	int_9M_N12	0.114285714285714	9M	9
849	79255685	int_9M_N13	0.0598290598290598	9M	9
850	79255685	int_9M_N14	0.128787878787879	9M	9
851	79255685	int_9M_N15	0.144886363636364	9M	9
852	79255685	int_9M_N16	0.164179104477612	9M	9
853	79255685	int_15M_N1	0.173469387755102	15M	15
854	79255685	int_15M_N2	0.189473684210526	15M	15
855	79255685	int_15M_N3	0.192156862745098	15M	15
856	79255685	int_15M_N4	0.161538461538462	15M	15
857	79255685	int_15M_N5	0.181818181818182	15M	15
858	79255685	int_15M_N6	0.312217194570136	15M	15
859	79255685	int_15M_N7	0.270642201834862	15M	15
860	79255685	int_15M_N8	0.16875	15M	15
861	79255685	int_15M_N9	0.32967032967033	15M	15
862	79255685	int_15M_N10	0.297071129707113	15M	15
863	79255685	int_15M_N11	0.245136186770428	15M	15
864	79255685	int_15M_N12	0.246231155778894	15M	15
865	79255685	int_15M_N13	0.158054711246201	15M	15
866	79255685	int_15M_N14	0.202020202020202	15M	15
867	79255685	int_15M_N15	0.163265306122449	15M	15
868	79255685	int_15M_N16	0.232558139534884	15M	15
869	79255685	int_24M_N1	0.30952380952381	24M	24
870	79255685	int_24M_N2	0.381443298969072	24M	24
871	79255685	int_24M_N3	0.37410071942446	24M	24
872	79255685	int_24M_N4	0.354581673306773	24M	24
873	79255685	int_24M_N5	0.375	24M	24
874	79255685	int_24M_N6	0.402826855123675	24M	24
875	79255685	int_24M_N7	0.345549738219895	24M	24
876	79255685	int_24M_N8	0.324626865671642	24M	24
877	79255685	int_24M_N9	0.383177570093458	24M	24
878	79255685	int_24M_N10	0.314569536423841	24M	24
879	79255685	int_24M_N11	0.270758122743682	24M	24
880	79255685	int_24M_N12	0.347222222222222	24M	24
881	79255685	int_24M_N13	0.28175519630485	24M	24
882	79255685	int_24M_N14	0.338278931750742	24M	24
883	79255685	int_24M_N16	0.363380281690141	24M	24
884	79255685	int_24M_N17	0.333333333333333	24M	24
885	79255685	int_30M_N1	0.31404958677686	28M	28
886	79255685	int_30M_N2	0.267605633802817	28M	28
887	79255685	int_30M_N3	0.371508379888268	28M	28
888	79255685	int_30M_N4	0.389867841409692	28M	28
889	79255685	int_30M_N5	0.372492836676218	28M	28
890	79255685	int_30M_N6	0.424710424710425	28M	28
891	79255685	int_30M_N7	0.323863636363636	28M	28
892	79255685	int_30M_N8	0.357487922705314	28M	28
893	79255685	int_30M_N9	0.391566265060241	28M	28
894	79255685	int_30M_N10	0.338308457711443	28M	28
895	79255685	int_30M_N11	0.324110671936759	28M	28
896	79255685	int_30M_N12	0.386904761904762	28M	28
897	79255685	int_30M_N13	0.290123456790123	28M	28
898	79255685	int_30M_N14	0.446153846153846	28M	28
899	79255685	int_30M_N15	0.340659340659341	28M	28
900	79255685	int_30M_N16	0.386792452830189	28M	28
901	79255685	int_30M_N17	0.306451612903226	28M	28
902	79255685	int_30M_N18	0.340625	28M	28
903	79255693	int_3M_N1	0.018450184501845	3M	3
904	79255693	int_3M_N2	0.0165016501650165	3M	3
905	79255693	int_3M_N3	0.0267062314540059	3M	3
906	79255693	int_3M_N4	0.0235294117647059	3M	3
907	79255693	int_3M_N5	0.0153256704980843	3M	3
908	79255693	int_3M_N6	0.0173010380622837	3M	3
909	79255693	int_3M_N7	0.0155038759689922	3M	3
910	79255693	int_3M_N8	0.00917431192660551	3M	3
911	79255693	int_3M_N9	0	3M	3
912	79255693	int_3M_N10	0.00867052023121387	3M	3
913	79255693	int_3M_N11	0.00576368876080692	3M	3
914	79255693	int_3M_N12	0.012	3M	3
915	79255693	int_3M_N13	0.0893854748603352	3M	3
916	79255693	int_3M_N14	0.0375335120643432	3M	3
917	79255693	int_3M_N15	0.0251046025104603	3M	3
918	79255693	int_3M_N16	0.0223214285714286	3M	3
919	79255693	int_9M_N1	0.0431965442764579	9M	9
920	79255693	int_9M_N2	0.105454545454545	9M	9
921	79255693	int_9M_N3	0.0207100591715976	9M	9
922	79255693	int_9M_N4	0.0526315789473684	9M	9
923	79255693	int_9M_N5	0.00561797752808989	9M	9
924	79255693	int_9M_N6	0.0933734939759036	9M	9
925	79255693	int_9M_N7	0.0712328767123288	9M	9
926	79255693	int_9M_N8	0.0634920634920635	9M	9
927	79255693	int_9M_N9	0.0280373831775701	9M	9
928	79255693	int_9M_N10	0.0536912751677852	9M	9
929	79255693	int_9M_N11	0.0616966580976864	9M	9
930	79255693	int_9M_N12	0.038860103626943	9M	9
931	79255693	int_9M_N13	0.0598290598290598	9M	9
932	79255693	int_9M_N14	0.071969696969697	9M	9
933	79255693	int_9M_N15	0.0909090909090909	9M	9
934	79255693	int_9M_N16	0.0277185501066098	9M	9
935	79255693	int_15M_N1	0.193877551020408	15M	15
936	79255693	int_15M_N2	0.105263157894737	15M	15
937	79255693	int_15M_N3	0.0862745098039216	15M	15
938	79255693	int_15M_N4	0.058974358974359	15M	15
939	79255693	int_15M_N5	0.166666666666667	15M	15
940	79255693	int_15M_N6	0.144796380090498	15M	15
941	79255693	int_15M_N7	0.105504587155963	15M	15
942	79255693	int_15M_N8	0.0691823899371069	15M	15
943	79255693	int_15M_N9	0.115384615384615	15M	15
944	79255693	int_15M_N10	0.125523012552301	15M	15
945	79255693	int_15M_N11	0.12890625	15M	15
946	79255693	int_15M_N12	0.0552763819095477	15M	15
947	79255693	int_15M_N13	0.0486322188449848	15M	15
948	79255693	int_15M_N14	0.0740740740740741	15M	15
949	79255693	int_15M_N15	0.110204081632653	15M	15
950	79255693	int_15M_N16	0.0697674418604651	15M	15
951	79255693	int_24M_N1	0.150197628458498	24M	24
952	79255693	int_24M_N2	0.199312714776632	24M	24
953	79255693	int_24M_N3	0.158088235294118	24M	24
954	79255693	int_24M_N4	0.147410358565737	24M	24
955	79255693	int_24M_N5	0.19815668202765	24M	24
956	79255693	int_24M_N6	0.186619718309859	24M	24
957	79255693	int_24M_N7	0.235602094240838	24M	24
958	79255693	int_24M_N8	0.100746268656716	24M	24
959	79255693	int_24M_N9	0.142857142857143	24M	24
960	79255693	int_24M_N10	0.16887417218543	24M	24
961	79255693	int_24M_N11	0.184115523465704	24M	24
962	79255693	int_24M_N12	0.15625	24M	24
963	79255693	int_24M_N13	0.126728110599078	24M	24
964	79255693	int_24M_N14	0.163204747774481	24M	24
965	79255693	int_24M_N16	0.163380281690141	24M	24
966	79255693	int_24M_N17	0.155963302752294	24M	24
967	79255693	int_30M_N1	0.169421487603306	28M	28
968	79255693	int_30M_N2	0.140845070422535	28M	28
969	79255693	int_30M_N3	0.198324022346369	28M	28
970	79255693	int_30M_N4	0.196467991169978	28M	28
971	79255693	int_30M_N5	0.146131805157593	28M	28
972	79255693	int_30M_N6	0.235521235521236	28M	28
973	79255693	int_30M_N7	0.159090909090909	28M	28
974	79255693	int_30M_N8	0.139423076923077	28M	28
975	79255693	int_30M_N9	0.221556886227545	28M	28
976	79255693	int_30M_N10	0.163366336633663	28M	28
977	79255693	int_30M_N11	0.162055335968379	28M	28
978	79255693	int_30M_N12	0.199404761904762	28M	28
979	79255693	int_30M_N13	0.179012345679012	28M	28
980	79255693	int_30M_N14	0.161538461538462	28M	28
981	79255693	int_30M_N15	0.212454212454212	28M	28
982	79255693	int_30M_N16	0.179245283018868	28M	28
983	79255693	int_30M_N17	0.193548387096774	28M	28
984	79255693	int_30M_N18	0.13125	28M	28
985	79255701	int_3M_N1	0.0148148148148148	3M	3
986	79255701	int_3M_N2	0.033003300330033	3M	3
987	79255701	int_3M_N3	0.0535714285714286	3M	3
988	79255701	int_3M_N4	0.0211764705882353	3M	3
989	79255701	int_3M_N5	0.0153550863723608	3M	3
990	79255701	int_3M_N6	0.0348432055749129	3M	3
991	79255701	int_3M_N7	0.0622568093385214	3M	3
992	79255701	int_3M_N8	0.032258064516129	3M	3
993	79255701	int_3M_N9	0.00636942675159236	3M	3
994	79255701	int_3M_N10	0.0288184438040346	3M	3
995	79255701	int_3M_N11	0.0259365994236311	3M	3
996	79255701	int_3M_N12	0.044	3M	3
997	79255701	int_3M_N13	0.0614525139664804	3M	3
998	79255701	int_3M_N14	0.0242587601078167	3M	3
999	79255701	int_3M_N15	0.0271398747390397	3M	3
1000	79255701	int_3M_N16	0.0669642857142857	3M	3
1001	79255701	int_9M_N1	0.0669546436285097	9M	9
1002	79255701	int_9M_N2	0.0872727272727273	9M	9
1003	79255701	int_9M_N3	0.115384615384615	9M	9
1004	79255701	int_9M_N4	0.0736842105263158	9M	9
1005	79255701	int_9M_N5	0.126050420168067	9M	9
1006	79255701	int_9M_N6	0.0845921450151057	9M	9
1007	79255701	int_9M_N7	0.0821917808219178	9M	9
1008	79255701	int_9M_N8	0.0917721518987342	9M	9
1009	79255701	int_9M_N9	0.0657276995305164	9M	9
1010	79255701	int_9M_N10	0.0335570469798658	9M	9
1011	79255701	int_9M_N11	0.118556701030928	9M	9
1012	79255701	int_9M_N12	0.0569948186528497	9M	9
1013	79255701	int_9M_N13	0.0427350427350427	9M	9
1014	79255701	int_9M_N14	0.0757575757575758	9M	9
1015	79255701	int_9M_N15	0.108571428571429	9M	9
1016	79255701	int_9M_N16	0.0362473347547974	9M	9
1017	79255701	int_15M_N1	0.224489795918367	15M	15
1018	79255701	int_15M_N2	0.171929824561404	15M	15
1019	79255701	int_15M_N3	0.141176470588235	15M	15
1020	79255701	int_15M_N4	0.110539845758355	15M	15
1021	79255701	int_15M_N5	0.188405797101449	15M	15
1022	79255701	int_15M_N6	0.168181818181818	15M	15
1023	79255701	int_15M_N7	0.137614678899083	15M	15
1024	79255701	int_15M_N8	0.0875	15M	15
1025	79255701	int_15M_N9	0.165745856353591	15M	15
1026	79255701	int_15M_N10	0.177966101694915	15M	15
1027	79255701	int_15M_N11	0.147859922178988	15M	15
1028	79255701	int_15M_N12	0.180904522613065	15M	15
1029	79255701	int_15M_N13	0.112121212121212	15M	15
1030	79255701	int_15M_N14	0.155405405405405	15M	15
1031	79255701	int_15M_N15	0.111553784860558	15M	15
1032	79255701	int_15M_N16	0.131782945736434	15M	15
1033	79255701	int_24M_N1	0.260869565217391	24M	24
1034	79255701	int_24M_N2	0.305841924398625	24M	24
1035	79255701	int_24M_N3	0.1875	24M	24
1036	79255701	int_24M_N4	0.247011952191235	24M	24
1037	79255701	int_24M_N5	0.268518518518519	24M	24
1038	79255701	int_24M_N6	0.287234042553192	24M	24
1039	79255701	int_24M_N7	0.331578947368421	24M	24
1040	79255701	int_24M_N8	0.205992509363296	24M	24
1041	79255701	int_24M_N9	0.236024844720497	24M	24
1042	79255701	int_24M_N10	0.217105263157895	24M	24
1043	79255701	int_24M_N11	0.202166064981949	24M	24
1044	79255701	int_24M_N12	0.253472222222222	24M	24
1045	79255701	int_24M_N13	0.253456221198157	24M	24
1046	79255701	int_24M_N14	0.237388724035608	24M	24
1047	79255701	int_24M_N16	0.205633802816901	24M	24
1048	79255701	int_24M_N17	0.290519877675841	24M	24
1049	79255701	int_30M_N1	0.231404958677686	28M	28
1050	79255701	int_30M_N2	0.234741784037559	28M	28
1051	79255701	int_30M_N3	0.292134831460674	28M	28
1052	79255701	int_30M_N4	0.245033112582781	28M	28
1053	79255701	int_30M_N5	0.271676300578035	28M	28
1054	79255701	int_30M_N6	0.263565891472868	28M	28
1055	79255701	int_30M_N7	0.314447592067989	28M	28
1056	79255701	int_30M_N8	0.25	28M	28
1057	79255701	int_30M_N9	0.283132530120482	28M	28
1058	79255701	int_30M_N10	0.213930348258706	28M	28
1059	79255701	int_30M_N11	0.22	28M	28
1060	79255701	int_30M_N12	0.25748502994012	28M	28
1061	79255701	int_30M_N13	0.240740740740741	28M	28
1062	79255701	int_30M_N14	0.269230769230769	28M	28
1063	79255701	int_30M_N15	0.304029304029304	28M	28
1064	79255701	int_30M_N16	0.361635220125786	28M	28
1065	79255701	int_30M_N17	0.297921478060046	28M	28
1066	79255701	int_30M_N18	0.206896551724138	28M	28
1067	79255708	int_3M_N1	0.0666666666666667	3M	3
1068	79255708	int_3M_N2	0.0342465753424658	3M	3
1069	79255708	int_3M_N3	0.0930232558139535	3M	3
1070	79255708	int_3M_N4	0.0615384615384615	3M	3
1071	79255708	int_3M_N5	0.0355555555555556	3M	3
1072	79255708	int_3M_N6	0.0318471337579618	3M	3
1073	79255708	int_3M_N7	0.00735294117647059	3M	3
1074	79255708	int_3M_N8	0.0461538461538462	3M	3
1075	79255708	int_3M_N9	0.036144578313253	3M	3
1076	79255708	int_3M_N10	0.0508474576271186	3M	3
1077	79255708	int_3M_N11	0.0108108108108108	3M	3
1078	79255708	int_3M_N12	0.0403225806451613	3M	3
1079	79255708	int_3M_N13	0.0531914893617021	3M	3
1080	79255708	int_3M_N14	0.0285714285714286	3M	3
1081	79255708	int_3M_N15	0.0714285714285714	3M	3
1082	79255708	int_3M_N16	0.0517241379310345	3M	3
1083	79255708	int_9M_N1	0.0833333333333333	9M	9
1084	79255708	int_9M_N2	0.0740740740740741	9M	9
1085	79255708	int_9M_N3	0.077319587628866	9M	9
1086	79255708	int_9M_N4	0.16030534351145	9M	9
1087	79255708	int_9M_N5	0.0817610062893082	9M	9
1088	79255708	int_9M_N6	0.106382978723404	9M	9
1089	79255708	int_9M_N7	0.0898876404494382	9M	9
1090	79255708	int_9M_N8	0.115384615384615	9M	9
1091	79255708	int_9M_N9	0.0384615384615385	9M	9
1092	79255708	int_9M_N10	0.136363636363636	9M	9
1093	79255708	int_9M_N11	0.113636363636364	9M	9
1094	79255708	int_9M_N12	0.0689655172413793	9M	9
1095	79255708	int_9M_N13	0.0958904109589041	9M	9
1096	79255708	int_9M_N14	0.131782945736434	9M	9
1097	79255708	int_9M_N15	0.211382113821138	9M	9
1098	79255708	int_9M_N16	0.112554112554113	9M	9
1099	79255708	int_15M_N1	0.302325581395349	15M	15
1100	79255708	int_15M_N2	0.189393939393939	15M	15
1101	79255708	int_15M_N3	0.139344262295082	15M	15
1102	79255708	int_15M_N4	0.199052132701422	15M	15
1103	79255708	int_15M_N5	0.333333333333333	15M	15
1104	79255708	int_15M_N6	0.186991869918699	15M	15
1105	79255708	int_15M_N7	0.0782608695652174	15M	15
1106	79255708	int_15M_N8	0.287671232876712	15M	15
1107	79255708	int_15M_N9	0.22093023255814	15M	15
1108	79255708	int_15M_N10	0.290598290598291	15M	15
1109	79255708	int_15M_N11	0.182539682539683	15M	15
1110	79255708	int_15M_N12	0.204081632653061	15M	15
1111	79255708	int_15M_N13	0.25503355704698	15M	15
1112	79255708	int_15M_N14	0.148148148148148	15M	15
1113	79255708	int_15M_N15	0.17741935483871	15M	15
1114	79255708	int_15M_N16	0.161538461538462	15M	15
1115	79255708	int_24M_N1	0.343065693430657	24M	24
1116	79255708	int_24M_N2	0.382165605095541	24M	24
1117	79255708	int_24M_N3	0.352112676056338	24M	24
1118	79255708	int_24M_N4	0.261744966442953	24M	24
1119	79255708	int_24M_N5	0.257731958762887	24M	24
1120	79255708	int_24M_N6	0.301282051282051	24M	24
1121	79255708	int_24M_N7	0.3	24M	24
1122	79255708	int_24M_N8	0.241935483870968	24M	24
1123	79255708	int_24M_N9	0.417721518987342	24M	24
1124	79255708	int_24M_N10	0.290697674418605	24M	24
1125	79255708	int_24M_N11	0.165413533834586	24M	24
1126	79255708	int_24M_N12	0.429577464788732	24M	24
1127	79255708	int_24M_N13	0.370860927152318	24M	24
1128	79255708	int_24M_N14	0.188888888888889	24M	24
1129	79255708	int_24M_N16	0.23448275862069	24M	24
1130	79255708	int_24M_N17	0.369426751592357	24M	24
1131	79255708	int_30M_N1	0.285714285714286	28M	28
1132	79255708	int_30M_N2	0.184210526315789	28M	28
1133	79255708	int_30M_N3	0.299319727891156	28M	28
1134	79255708	int_30M_N4	0.305	28M	28
1135	79255708	int_30M_N5	0.294117647058824	28M	28
1136	79255708	int_30M_N6	0.345971563981043	28M	28
1137	79255708	int_30M_N7	0.306451612903226	28M	28
1138	79255708	int_30M_N8	0.358695652173913	28M	28
1139	79255708	int_30M_N9	0.342857142857143	28M	28
1140	79255708	int_30M_N10	0.214285714285714	28M	28
1141	79255708	int_30M_N11	0.141791044776119	28M	28
1142	79255708	int_30M_N12	0.328859060402685	28M	28
1143	79255708	int_30M_N13	0.189189189189189	28M	28
1144	79255708	int_30M_N14	0.58974358974359	28M	28
1145	79255708	int_30M_N15	0.453125	28M	28
1146	79255708	int_30M_N16	0.296296296296296	28M	28
1147	79255708	int_30M_N17	0.291479820627803	28M	28
1148	79255708	int_30M_N18	0.257731958762887	28M	28
1149	79300484	int_3M_N1	NA	3M	3
1150	79300484	int_3M_N2	0.9375	3M	3
1151	79300484	int_3M_N3	0.80952380952381	3M	3
1152	79300484	int_3M_N4	NA	3M	3
1153	79300484	int_3M_N5	1	3M	3
1154	79300484	int_3M_N6	NA	3M	3
1155	79300484	int_3M_N7	0.941176470588235	3M	3
1156	79300484	int_3M_N8	0.7	3M	3
1157	79300484	int_3M_N9	0.91304347826087	3M	3
1158	79300484	int_3M_N10	0.833333333333333	3M	3
1159	79300484	int_3M_N11	0.9375	3M	3
1160	79300484	int_3M_N12	1	3M	3
1161	79300484	int_3M_N13	NA	3M	3
1162	79300484	int_3M_N14	0.866666666666667	3M	3
1163	79300484	int_3M_N15	NA	3M	3
1164	79300484	int_3M_N16	0.9	3M	3
1165	79300484	int_9M_N1	NA	9M	9
1166	79300484	int_9M_N2	NA	9M	9
1167	79300484	int_9M_N3	0.962962962962963	9M	9
1168	79300484	int_9M_N4	NA	9M	9
1169	79300484	int_9M_N5	1	9M	9
1170	79300484	int_9M_N6	0.909090909090909	9M	9
1171	79300484	int_9M_N7	NA	9M	9
1172	79300484	int_9M_N8	0.8	9M	9
1173	79300484	int_9M_N9	0.9375	9M	9
1174	79300484	int_9M_N10	NA	9M	9
1175	79300484	int_9M_N11	0.911764705882353	9M	9
1176	79300484	int_9M_N12	1	9M	9
1177	79300484	int_9M_N13	0.964285714285714	9M	9
1178	79300484	int_9M_N14	1	9M	9
1179	79300484	int_9M_N15	NA	9M	9
1180	79300484	int_9M_N16	0.931034482758621	9M	9
1181	79300484	int_15M_N1	1	15M	15
1182	79300484	int_15M_N2	0.875	15M	15
1183	79300484	int_15M_N3	1	15M	15
1184	79300484	int_15M_N4	1	15M	15
1185	79300484	int_15M_N5	NA	15M	15
1186	79300484	int_15M_N6	1	15M	15
1187	79300484	int_15M_N7	NA	15M	15
1188	79300484	int_15M_N8	0.923076923076923	15M	15
1189	79300484	int_15M_N9	NA	15M	15
1190	79300484	int_15M_N10	NA	15M	15
1191	79300484	int_15M_N11	NA	15M	15
1192	79300484	int_15M_N12	0.892857142857143	15M	15
1193	79300484	int_15M_N13	NA	15M	15
1194	79300484	int_15M_N14	1	15M	15
1195	79300484	int_15M_N15	1	15M	15
1196	79300484	int_15M_N16	0.863636363636364	15M	15
1197	79300484	int_24M_N1	0.789473684210526	24M	24
1198	79300484	int_24M_N2	1	24M	24
1199	79300484	int_24M_N3	1	24M	24
1200	79300484	int_24M_N4	1	24M	24
1201	79300484	int_24M_N5	NA	24M	24
1202	79300484	int_24M_N6	NA	24M	24
1203	79300484	int_24M_N7	1	24M	24
1204	79300484	int_24M_N8	0.8	24M	24
1205	79300484	int_24M_N9	NA	24M	24
1206	79300484	int_24M_N10	0.8	24M	24
1207	79300484	int_24M_N11	0.9375	24M	24
1208	79300484	int_24M_N12	0.925925925925926	24M	24
1209	79300484	int_24M_N13	NA	24M	24
1210	79300484	int_24M_N14	1	24M	24
1211	79300484	int_24M_N16	1	24M	24
1212	79300484	int_24M_N17	0.925925925925926	24M	24
1213	79300484	int_30M_N1	0.944444444444444	28M	28
1214	79300484	int_30M_N2	NA	28M	28
1215	79300484	int_30M_N3	NA	28M	28
1216	79300484	int_30M_N4	0.9	28M	28
1217	79300484	int_30M_N5	0.826086956521739	28M	28
1218	79300484	int_30M_N6	NA	28M	28
1219	79300484	int_30M_N7	NA	28M	28
1220	79300484	int_30M_N8	NA	28M	28
1221	79300484	int_30M_N9	0.842105263157895	28M	28
1222	79300484	int_30M_N10	NA	28M	28
1223	79300484	int_30M_N11	0.9	28M	28
1224	79300484	int_30M_N12	0.9375	28M	28
1225	79300484	int_30M_N13	NA	28M	28
1226	79300484	int_30M_N14	NA	28M	28
1227	79300484	int_30M_N15	NA	28M	28
1228	79300484	int_30M_N16	1	28M	28
1229	79300484	int_30M_N17	0.833333333333333	28M	28
1230	79300484	int_30M_N18	0.909090909090909	28M	28
1231	79255596	int_3M_N1	NA	3M	3
1232	79255596	int_3M_N2	NA	3M	3
1233	79255596	int_3M_N3	NA	3M	3
1234	79255596	int_3M_N4	NA	3M	3
1235	79255596	int_3M_N5	NA	3M	3
1236	79255596	int_3M_N6	NA	3M	3
1237	79255596	int_3M_N7	NA	3M	3
1238	79255596	int_3M_N8	NA	3M	3
1239	79255596	int_3M_N9	NA	3M	3
1240	79255596	int_3M_N10	NA	3M	3
1241	79255596	int_3M_N11	NA	3M	3
1242	79255596	int_3M_N12	NA	3M	3
1243	79255596	int_3M_N13	NA	3M	3
1244	79255596	int_3M_N14	NA	3M	3
1245	79255596	int_3M_N15	NA	3M	3
1246	79255596	int_3M_N16	NA	3M	3
1247	79255596	int_9M_N1	0.333333333333333	9M	9
1248	79255596	int_9M_N2	0	9M	9
1249	79255596	int_9M_N3	NA	9M	9
1250	79255596	int_9M_N4	NA	9M	9
1251	79255596	int_9M_N5	0	9M	9
1252	79255596	int_9M_N6	NA	9M	9
1253	79255596	int_9M_N7	NA	9M	9
1254	79255596	int_9M_N8	0	9M	9
1255	79255596	int_9M_N9	NA	9M	9
1256	79255596	int_9M_N10	NA	9M	9
1257	79255596	int_9M_N11	0.285714285714286	9M	9
1258	79255596	int_9M_N12	0.117647058823529	9M	9
1259	79255596	int_9M_N13	NA	9M	9
1260	79255596	int_9M_N14	NA	9M	9
1261	79255596	int_9M_N15	0.4	9M	9
1262	79255596	int_9M_N16	0	9M	9
1263	79255596	int_15M_N1	NA	15M	15
1264	79255596	int_15M_N2	NA	15M	15
1265	79255596	int_15M_N3	NA	15M	15
1266	79255596	int_15M_N4	NA	15M	15
1267	79255596	int_15M_N5	NA	15M	15
1268	79255596	int_15M_N6	NA	15M	15
1269	79255596	int_15M_N7	NA	15M	15
1270	79255596	int_15M_N8	NA	15M	15
1271	79255596	int_15M_N9	NA	15M	15
1272	79255596	int_15M_N10	NA	15M	15
1273	79255596	int_15M_N11	NA	15M	15
1274	79255596	int_15M_N12	NA	15M	15
1275	79255596	int_15M_N13	NA	15M	15
1276	79255596	int_15M_N14	NA	15M	15
1277	79255596	int_15M_N15	NA	15M	15
1278	79255596	int_15M_N16	NA	15M	15
1279	79255596	int_24M_N1	0.333333333333333	24M	24
1280	79255596	int_24M_N2	0.266666666666667	24M	24
1281	79255596	int_24M_N3	NA	24M	24
1282	79255596	int_24M_N4	NA	24M	24
1283	79255596	int_24M_N5	NA	24M	24
1284	79255596	int_24M_N6	0.272727272727273	24M	24
1285	79255596	int_24M_N7	NA	24M	24
1286	79255596	int_24M_N8	0.125	24M	24
1287	79255596	int_24M_N9	NA	24M	24
1288	79255596	int_24M_N10	NA	24M	24
1289	79255596	int_24M_N11	NA	24M	24
1290	79255596	int_24M_N12	0.166666666666667	24M	24
1291	79255596	int_24M_N13	0	24M	24
1292	79255596	int_24M_N14	0.263157894736842	24M	24
1293	79255596	int_24M_N16	0.384615384615385	24M	24
1294	79255596	int_24M_N17	0.307692307692308	24M	24
1295	79255596	int_30M_N1	NA	28M	28
1296	79255596	int_30M_N2	NA	28M	28
1297	79255596	int_30M_N3	NA	28M	28
1298	79255596	int_30M_N4	NA	28M	28
1299	79255596	int_30M_N5	NA	28M	28
1300	79255596	int_30M_N6	NA	28M	28
1301	79255596	int_30M_N7	NA	28M	28
1302	79255596	int_30M_N8	NA	28M	28
1303	79255596	int_30M_N9	NA	28M	28
1304	79255596	int_30M_N10	NA	28M	28
1305	79255596	int_30M_N11	NA	28M	28
1306	79255596	int_30M_N12	NA	28M	28
1307	79255596	int_30M_N13	NA	28M	28
1308	79255596	int_30M_N14	NA	28M	28
1309	79255596	int_30M_N15	NA	28M	28
1310	79255596	int_30M_N16	NA	28M	28
1311	79255596	int_30M_N17	NA	28M	28
1312	79255596	int_30M_N18	NA	28M	28
