# Supplementary material for: Nonlinear DNA methylation trajectories in aging male mice
Source: Nat Commun. 2024 Apr 9;15:3074. doi: 10.1038/s41467-024-47316-2 (PMC11004021; doi:10.1038/s41467-024-47316-2)
Supplement: Supplementary file 7 — Source Data [file 41467_2024_47316_MOESM7_ESM.zip › Source Data/SupplementaryFigures/data.gc_Pdpn.methylation.boxplots.csv]

	start	sample	methyl	age	age_num
1	143273863	int_3M_N1	0.833333333333333	3M	3
2	143273863	int_3M_N2	0.892857142857143	3M	3
3	143273863	int_3M_N3	0.807692307692308	3M	3
4	143273863	int_3M_N4	NA	3M	3
5	143273863	int_3M_N5	NA	3M	3
6	143273863	int_3M_N6	NA	3M	3
7	143273863	int_3M_N7	0.839285714285714	3M	3
8	143273863	int_3M_N8	0.939393939393939	3M	3
9	143273863	int_3M_N9	0.894117647058824	3M	3
10	143273863	int_3M_N10	0.930555555555556	3M	3
11	143273863	int_3M_N11	0.880597014925373	3M	3
12	143273863	int_3M_N12	0.829268292682927	3M	3
13	143273863	int_3M_N13	0.8125	3M	3
14	143273863	int_3M_N14	0.835294117647059	3M	3
15	143273863	int_3M_N15	NA	3M	3
16	143273863	int_3M_N16	0.9375	3M	3
17	143273863	int_9M_N1	0.941176470588235	9M	9
18	143273863	int_9M_N2	NA	9M	9
19	143273863	int_9M_N3	0.8875	9M	9
20	143273863	int_9M_N4	0.775	9M	9
21	143273863	int_9M_N5	0.865384615384615	9M	9
22	143273863	int_9M_N6	0.929411764705882	9M	9
23	143273863	int_9M_N7	NA	9M	9
24	143273863	int_9M_N8	0.833333333333333	9M	9
25	143273863	int_9M_N9	0.837837837837838	9M	9
26	143273863	int_9M_N10	NA	9M	9
27	143273863	int_9M_N11	0.882352941176471	9M	9
28	143273863	int_9M_N12	0.96	9M	9
29	143273863	int_9M_N13	0.965217391304348	9M	9
30	143273863	int_9M_N14	0.928	9M	9
31	143273863	int_9M_N15	NA	9M	9
32	143273863	int_9M_N16	0.771739130434783	9M	9
33	143273863	int_15M_N1	0.428571428571429	15M	15
34	143273863	int_15M_N2	0.971428571428571	15M	15
35	143273863	int_15M_N3	0.944444444444444	15M	15
36	143273863	int_15M_N4	0.927710843373494	15M	15
37	143273863	int_15M_N5	0.933333333333333	15M	15
38	143273863	int_15M_N6	0.897959183673469	15M	15
39	143273863	int_15M_N7	0.933333333333333	15M	15
40	143273863	int_15M_N8	0.886363636363636	15M	15
41	143273863	int_15M_N9	0.873417721518987	15M	15
42	143273863	int_15M_N10	0.833333333333333	15M	15
43	143273863	int_15M_N11	0.903225806451613	15M	15
44	143273863	int_15M_N12	0.862745098039216	15M	15
45	143273863	int_15M_N13	0.75	15M	15
46	143273863	int_15M_N14	0.92436974789916	15M	15
47	143273863	int_15M_N15	0.95959595959596	15M	15
48	143273863	int_15M_N16	0.897435897435897	15M	15
49	143273863	int_24M_N1	0.962962962962963	24M	24
50	143273863	int_24M_N2	0.875	24M	24
51	143273863	int_24M_N3	0.858974358974359	24M	24
52	143273863	int_24M_N4	0.939393939393939	24M	24
53	143273863	int_24M_N5	0.970588235294118	24M	24
54	143273863	int_24M_N6	0.8125	24M	24
55	143273863	int_24M_N7	0.866666666666667	24M	24
56	143273863	int_24M_N8	0.936507936507937	24M	24
57	143273863	int_24M_N9	NA	24M	24
58	143273863	int_24M_N10	0.886075949367089	24M	24
59	143273863	int_24M_N11	0.785714285714286	24M	24
60	143273863	int_24M_N12	0.883561643835616	24M	24
61	143273863	int_24M_N13	NA	24M	24
62	143273863	int_24M_N14	0.855421686746988	24M	24
63	143273863	int_24M_N16	0.936170212765957	24M	24
64	143273863	int_24M_N17	0.907216494845361	24M	24
65	143273863	int_30M_N1	0.926829268292683	28M	28
66	143273863	int_30M_N2	NA	28M	28
67	143273863	int_30M_N3	NA	28M	28
68	143273863	int_30M_N4	NA	28M	28
69	143273863	int_30M_N5	0.85	28M	28
70	143273863	int_30M_N6	NA	28M	28
71	143273863	int_30M_N7	NA	28M	28
72	143273863	int_30M_N8	NA	28M	28
73	143273863	int_30M_N9	0.821782178217822	28M	28
74	143273863	int_30M_N10	NA	28M	28
75	143273863	int_30M_N11	0.916666666666667	28M	28
76	143273863	int_30M_N12	0.918918918918919	28M	28
77	143273863	int_30M_N13	NA	28M	28
78	143273863	int_30M_N14	NA	28M	28
79	143273863	int_30M_N15	NA	28M	28
80	143273863	int_30M_N16	0.839285714285714	28M	28
81	143273863	int_30M_N17	0.8	28M	28
82	143273863	int_30M_N18	0.733333333333333	28M	28
83	143273884	int_3M_N1	0.923076923076923	3M	3
84	143273884	int_3M_N2	0.949152542372881	3M	3
85	143273884	int_3M_N3	0.946428571428571	3M	3
86	143273884	int_3M_N4	NA	3M	3
87	143273884	int_3M_N5	NA	3M	3
88	143273884	int_3M_N6	NA	3M	3
89	143273884	int_3M_N7	0.913793103448276	3M	3
90	143273884	int_3M_N8	0.945945945945946	3M	3
91	143273884	int_3M_N9	0.887640449438202	3M	3
92	143273884	int_3M_N10	0.9125	3M	3
93	143273884	int_3M_N11	0.923076923076923	3M	3
94	143273884	int_3M_N12	0.88	3M	3
95	143273884	int_3M_N13	0.842105263157895	3M	3
96	143273884	int_3M_N14	0.909090909090909	3M	3
97	143273884	int_3M_N15	NA	3M	3
98	143273884	int_3M_N16	0.956521739130435	3M	3
99	143273884	int_9M_N1	0.894736842105263	9M	9
100	143273884	int_9M_N2	NA	9M	9
101	143273884	int_9M_N3	0.870967741935484	9M	9
102	143273884	int_9M_N4	0.906976744186046	9M	9
103	143273884	int_9M_N5	0.928571428571429	9M	9
104	143273884	int_9M_N6	0.908163265306122	9M	9
105	143273884	int_9M_N7	NA	9M	9
106	143273884	int_9M_N8	0.95	9M	9
107	143273884	int_9M_N9	0.89922480620155	9M	9
108	143273884	int_9M_N10	NA	9M	9
109	143273884	int_9M_N11	0.88695652173913	9M	9
110	143273884	int_9M_N12	0.966666666666667	9M	9
111	143273884	int_9M_N13	0.947368421052632	9M	9
112	143273884	int_9M_N14	0.916167664670659	9M	9
113	143273884	int_9M_N15	NA	9M	9
114	143273884	int_9M_N16	0.905263157894737	9M	9
115	143273884	int_15M_N1	0.78125	15M	15
116	143273884	int_15M_N2	0.94047619047619	15M	15
117	143273884	int_15M_N3	0.951219512195122	15M	15
118	143273884	int_15M_N4	0.89	15M	15
119	143273884	int_15M_N5	0.875	15M	15
120	143273884	int_15M_N6	0.915094339622642	15M	15
121	143273884	int_15M_N7	0.903846153846154	15M	15
122	143273884	int_15M_N8	0.964285714285714	15M	15
123	143273884	int_15M_N9	0.863636363636364	15M	15
124	143273884	int_15M_N10	0.928571428571429	15M	15
125	143273884	int_15M_N11	0.855855855855856	15M	15
126	143273884	int_15M_N12	0.894736842105263	15M	15
127	143273884	int_15M_N13	0.9375	15M	15
128	143273884	int_15M_N14	0.870229007633588	15M	15
129	143273884	int_15M_N15	0.905172413793103	15M	15
130	143273884	int_15M_N16	0.949640287769784	15M	15
131	143273884	int_24M_N1	0.96969696969697	24M	24
132	143273884	int_24M_N2	0.918604651162791	24M	24
133	143273884	int_24M_N3	0.849462365591398	24M	24
134	143273884	int_24M_N4	0.831168831168831	24M	24
135	143273884	int_24M_N5	0.941176470588235	24M	24
136	143273884	int_24M_N6	0.947368421052632	24M	24
137	143273884	int_24M_N7	0.837837837837838	24M	24
138	143273884	int_24M_N8	0.888888888888889	24M	24
139	143273884	int_24M_N9	NA	24M	24
140	143273884	int_24M_N10	0.848837209302326	24M	24
141	143273884	int_24M_N11	0.909090909090909	24M	24
142	143273884	int_24M_N12	0.910714285714286	24M	24
143	143273884	int_24M_N13	NA	24M	24
144	143273884	int_24M_N14	0.90625	24M	24
145	143273884	int_24M_N16	0.907894736842105	24M	24
146	143273884	int_24M_N17	0.860869565217391	24M	24
147	143273884	int_30M_N1	0.926829268292683	28M	28
148	143273884	int_30M_N2	NA	28M	28
149	143273884	int_30M_N3	NA	28M	28
150	143273884	int_30M_N4	NA	28M	28
151	143273884	int_30M_N5	0.951219512195122	28M	28
152	143273884	int_30M_N6	NA	28M	28
153	143273884	int_30M_N7	NA	28M	28
154	143273884	int_30M_N8	NA	28M	28
155	143273884	int_30M_N9	0.896	28M	28
156	143273884	int_30M_N10	NA	28M	28
157	143273884	int_30M_N11	0.846153846153846	28M	28
158	143273884	int_30M_N12	0.923076923076923	28M	28
159	143273884	int_30M_N13	NA	28M	28
160	143273884	int_30M_N14	NA	28M	28
161	143273884	int_30M_N15	NA	28M	28
162	143273884	int_30M_N16	0.885245901639344	28M	28
163	143273884	int_30M_N17	0.807692307692308	28M	28
164	143273884	int_30M_N18	0.866666666666667	28M	28
165	143274127	int_3M_N1	0.846153846153846	3M	3
166	143274127	int_3M_N2	0.779661016949153	3M	3
167	143274127	int_3M_N3	0.727272727272727	3M	3
168	143274127	int_3M_N4	NA	3M	3
169	143274127	int_3M_N5	NA	3M	3
170	143274127	int_3M_N6	NA	3M	3
171	143274127	int_3M_N7	0.649122807017544	3M	3
172	143274127	int_3M_N8	0.972222222222222	3M	3
173	143274127	int_3M_N9	0.747126436781609	3M	3
174	143274127	int_3M_N10	0.717948717948718	3M	3
175	143274127	int_3M_N11	0.802631578947368	3M	3
176	143274127	int_3M_N12	0.804878048780488	3M	3
177	143274127	int_3M_N13	0.823529411764706	3M	3
178	143274127	int_3M_N14	0.762886597938144	3M	3
179	143274127	int_3M_N15	NA	3M	3
180	143274127	int_3M_N16	0.7	3M	3
181	143274127	int_9M_N1	0.842105263157895	9M	9
182	143274127	int_9M_N2	NA	9M	9
183	143274127	int_9M_N3	0.766666666666667	9M	9
184	143274127	int_9M_N4	0.674418604651163	9M	9
185	143274127	int_9M_N5	0.872727272727273	9M	9
186	143274127	int_9M_N6	0.677083333333333	9M	9
187	143274127	int_9M_N7	NA	9M	9
188	143274127	int_9M_N8	0.944444444444444	9M	9
189	143274127	int_9M_N9	0.793650793650794	9M	9
190	143274127	int_9M_N10	NA	9M	9
191	143274127	int_9M_N11	0.791304347826087	9M	9
192	143274127	int_9M_N12	0.827586206896552	9M	9
193	143274127	int_9M_N13	0.873134328358209	9M	9
194	143274127	int_9M_N14	0.793939393939394	9M	9
195	143274127	int_9M_N15	NA	9M	9
196	143274127	int_9M_N16	0.817204301075269	9M	9
197	143274127	int_15M_N1	0.92	15M	15
198	143274127	int_15M_N2	0.842696629213483	15M	15
199	143274127	int_15M_N3	0.772727272727273	15M	15
200	143274127	int_15M_N4	0.724489795918367	15M	15
201	143274127	int_15M_N5	0.951456310679612	15M	15
202	143274127	int_15M_N6	0.757009345794392	15M	15
203	143274127	int_15M_N7	0.725490196078431	15M	15
204	143274127	int_15M_N8	0.846153846153846	15M	15
205	143274127	int_15M_N9	0.757009345794392	15M	15
206	143274127	int_15M_N10	0.538461538461538	15M	15
207	143274127	int_15M_N11	0.75	15M	15
208	143274127	int_15M_N12	0.754385964912281	15M	15
209	143274127	int_15M_N13	0.571428571428571	15M	15
210	143274127	int_15M_N14	0.7	15M	15
211	143274127	int_15M_N15	0.672566371681416	15M	15
212	143274127	int_15M_N16	0.740458015267176	15M	15
213	143274127	int_24M_N1	0.818181818181818	24M	24
214	143274127	int_24M_N2	0.634146341463415	24M	24
215	143274127	int_24M_N3	0.75	24M	24
216	143274127	int_24M_N4	0.743243243243243	24M	24
217	143274127	int_24M_N5	0.722222222222222	24M	24
218	143274127	int_24M_N6	0.842105263157895	24M	24
219	143274127	int_24M_N7	0.771428571428571	24M	24
220	143274127	int_24M_N8	0.676470588235294	24M	24
221	143274127	int_24M_N9	NA	24M	24
222	143274127	int_24M_N10	0.6125	24M	24
223	143274127	int_24M_N11	0.636363636363636	24M	24
224	143274127	int_24M_N12	0.745454545454545	24M	24
225	143274127	int_24M_N13	NA	24M	24
226	143274127	int_24M_N14	0.720430107526882	24M	24
227	143274127	int_24M_N16	0.633333333333333	24M	24
228	143274127	int_24M_N17	0.8	24M	24
229	143274127	int_30M_N1	0.682926829268293	28M	28
230	143274127	int_30M_N2	NA	28M	28
231	143274127	int_30M_N3	NA	28M	28
232	143274127	int_30M_N4	NA	28M	28
233	143274127	int_30M_N5	0.710843373493976	28M	28
234	143274127	int_30M_N6	NA	28M	28
235	143274127	int_30M_N7	NA	28M	28
236	143274127	int_30M_N8	NA	28M	28
237	143274127	int_30M_N9	0.683333333333333	28M	28
238	143274127	int_30M_N10	NA	28M	28
239	143274127	int_30M_N11	0.666666666666667	28M	28
240	143274127	int_30M_N12	0.756756756756757	28M	28
241	143274127	int_30M_N13	NA	28M	28
242	143274127	int_30M_N14	NA	28M	28
243	143274127	int_30M_N15	NA	28M	28
244	143274127	int_30M_N16	0.661016949152542	28M	28
245	143274127	int_30M_N17	0.666666666666667	28M	28
246	143274127	int_30M_N18	0.571428571428571	28M	28
247	143281153	int_3M_N1	0.6	3M	3
248	143281153	int_3M_N2	0.666666666666667	3M	3
249	143281153	int_3M_N3	NA	3M	3
250	143281153	int_3M_N4	NA	3M	3
251	143281153	int_3M_N5	NA	3M	3
252	143281153	int_3M_N6	NA	3M	3
253	143281153	int_3M_N7	NA	3M	3
254	143281153	int_3M_N8	NA	3M	3
255	143281153	int_3M_N9	0.5625	3M	3
256	143281153	int_3M_N10	0.722222222222222	3M	3
257	143281153	int_3M_N11	0.72	3M	3
258	143281153	int_3M_N12	NA	3M	3
259	143281153	int_3M_N13	0.9	3M	3
260	143281153	int_3M_N14	0.75	3M	3
261	143281153	int_3M_N15	NA	3M	3
262	143281153	int_3M_N16	0.625	3M	3
263	143281153	int_9M_N1	0.9	9M	9
264	143281153	int_9M_N2	NA	9M	9
265	143281153	int_9M_N3	0.652173913043478	9M	9
266	143281153	int_9M_N4	NA	9M	9
267	143281153	int_9M_N5	0.75	9M	9
268	143281153	int_9M_N6	0.78125	9M	9
269	143281153	int_9M_N7	NA	9M	9
270	143281153	int_9M_N8	NA	9M	9
271	143281153	int_9M_N9	0.708333333333333	9M	9
272	143281153	int_9M_N10	NA	9M	9
273	143281153	int_9M_N11	0.633333333333333	9M	9
274	143281153	int_9M_N12	0.923076923076923	9M	9
275	143281153	int_9M_N13	0.838709677419355	9M	9
276	143281153	int_9M_N14	0.80327868852459	9M	9
277	143281153	int_9M_N15	NA	9M	9
278	143281153	int_9M_N16	0.727272727272727	9M	9
279	143281153	int_15M_N1	0.666666666666667	15M	15
280	143281153	int_15M_N2	0.78125	15M	15
281	143281153	int_15M_N3	0.666666666666667	15M	15
282	143281153	int_15M_N4	0.742857142857143	15M	15
283	143281153	int_15M_N5	0.916666666666667	15M	15
284	143281153	int_15M_N6	0.75	15M	15
285	143281153	int_15M_N7	0.866666666666667	15M	15
286	143281153	int_15M_N8	0.564102564102564	15M	15
287	143281153	int_15M_N9	0.67741935483871	15M	15
288	143281153	int_15M_N10	0.818181818181818	15M	15
289	143281153	int_15M_N11	0.692307692307692	15M	15
290	143281153	int_15M_N12	0.933333333333333	15M	15
291	143281153	int_15M_N13	NA	15M	15
292	143281153	int_15M_N14	0.739130434782609	15M	15
293	143281153	int_15M_N15	0.758620689655172	15M	15
294	143281153	int_15M_N16	0.659090909090909	15M	15
295	143281153	int_24M_N1	0.542857142857143	24M	24
296	143281153	int_24M_N2	0.821428571428571	24M	24
297	143281153	int_24M_N3	0.787878787878788	24M	24
298	143281153	int_24M_N4	0.6	24M	24
299	143281153	int_24M_N5	0.764705882352941	24M	24
300	143281153	int_24M_N6	NA	24M	24
301	143281153	int_24M_N7	0.6	24M	24
302	143281153	int_24M_N8	0.807692307692308	24M	24
303	143281153	int_24M_N9	NA	24M	24
304	143281153	int_24M_N10	0.944444444444444	24M	24
305	143281153	int_24M_N11	NA	24M	24
306	143281153	int_24M_N12	0.607843137254902	24M	24
307	143281153	int_24M_N13	NA	24M	24
308	143281153	int_24M_N14	0.666666666666667	24M	24
309	143281153	int_24M_N16	0.657894736842105	24M	24
310	143281153	int_24M_N17	0.558139534883721	24M	24
311	143281153	int_30M_N1	NA	28M	28
312	143281153	int_30M_N2	NA	28M	28
313	143281153	int_30M_N3	NA	28M	28
314	143281153	int_30M_N4	NA	28M	28
315	143281153	int_30M_N5	NA	28M	28
316	143281153	int_30M_N6	NA	28M	28
317	143281153	int_30M_N7	NA	28M	28
318	143281153	int_30M_N8	NA	28M	28
319	143281153	int_30M_N9	NA	28M	28
320	143281153	int_30M_N10	NA	28M	28
321	143281153	int_30M_N11	NA	28M	28
322	143281153	int_30M_N12	NA	28M	28
323	143281153	int_30M_N13	NA	28M	28
324	143281153	int_30M_N14	NA	28M	28
325	143281153	int_30M_N15	NA	28M	28
326	143281153	int_30M_N16	NA	28M	28
327	143281153	int_30M_N17	NA	28M	28
328	143281153	int_30M_N18	NA	28M	28
329	143281186	int_3M_N1	0.886363636363636	3M	3
330	143281186	int_3M_N2	0.823529411764706	3M	3
331	143281186	int_3M_N3	0.8625	3M	3
332	143281186	int_3M_N4	NA	3M	3
333	143281186	int_3M_N5	0.818181818181818	3M	3
334	143281186	int_3M_N6	0.814814814814815	3M	3
335	143281186	int_3M_N7	0.829268292682927	3M	3
336	143281186	int_3M_N8	0.821428571428571	3M	3
337	143281186	int_3M_N9	0.893129770992366	3M	3
338	143281186	int_3M_N10	0.810344827586207	3M	3
339	143281186	int_3M_N11	0.815789473684211	3M	3
340	143281186	int_3M_N12	0.86	3M	3
341	143281186	int_3M_N13	0.85	3M	3
342	143281186	int_3M_N14	0.794117647058823	3M	3
343	143281186	int_3M_N15	NA	3M	3
344	143281186	int_3M_N16	0.857142857142857	3M	3
345	143281186	int_9M_N1	0.818181818181818	9M	9
346	143281186	int_9M_N2	0.838709677419355	9M	9
347	143281186	int_9M_N3	0.767741935483871	9M	9
348	143281186	int_9M_N4	0.9	9M	9
349	143281186	int_9M_N5	0.797979797979798	9M	9
350	143281186	int_9M_N6	0.841269841269841	9M	9
351	143281186	int_9M_N7	0.785714285714286	9M	9
352	143281186	int_9M_N8	0.745098039215686	9M	9
353	143281186	int_9M_N9	0.876237623762376	9M	9
354	143281186	int_9M_N10	NA	9M	9
355	143281186	int_9M_N11	0.802631578947368	9M	9
356	143281186	int_9M_N12	0.780487804878049	9M	9
357	143281186	int_9M_N13	0.816393442622951	9M	9
358	143281186	int_9M_N14	0.817757009345794	9M	9
359	143281186	int_9M_N15	0.823529411764706	9M	9
360	143281186	int_9M_N16	0.802469135802469	9M	9
361	143281186	int_15M_N1	0.854748603351955	15M	15
362	143281186	int_15M_N2	0.832558139534884	15M	15
363	143281186	int_15M_N3	0.85	15M	15
364	143281186	int_15M_N4	0.835526315789474	15M	15
365	143281186	int_15M_N5	0.804123711340206	15M	15
366	143281186	int_15M_N6	0.815286624203822	15M	15
367	143281186	int_15M_N7	0.75	15M	15
368	143281186	int_15M_N8	0.834532374100719	15M	15
369	143281186	int_15M_N9	0.786259541984733	15M	15
370	143281186	int_15M_N10	0.666666666666667	15M	15
371	143281186	int_15M_N11	0.737226277372263	15M	15
372	143281186	int_15M_N12	0.824074074074074	15M	15
373	143281186	int_15M_N13	0.787234042553192	15M	15
374	143281186	int_15M_N14	0.8	15M	15
375	143281186	int_15M_N15	0.807142857142857	15M	15
376	143281186	int_15M_N16	0.786610878661088	15M	15
377	143281186	int_24M_N1	0.776	24M	24
378	143281186	int_24M_N2	0.769230769230769	24M	24
379	143281186	int_24M_N3	0.803468208092486	24M	24
380	143281186	int_24M_N4	0.776859504132231	24M	24
381	143281186	int_24M_N5	0.837837837837838	24M	24
382	143281186	int_24M_N6	0.851063829787234	24M	24
383	143281186	int_24M_N7	0.670886075949367	24M	24
384	143281186	int_24M_N8	0.792857142857143	24M	24
385	143281186	int_24M_N9	0.911764705882353	24M	24
386	143281186	int_24M_N10	0.863636363636364	24M	24
387	143281186	int_24M_N11	0.742857142857143	24M	24
388	143281186	int_24M_N12	0.723333333333333	24M	24
389	143281186	int_24M_N13	NA	24M	24
390	143281186	int_24M_N14	0.835616438356164	24M	24
391	143281186	int_24M_N16	0.737142857142857	24M	24
392	143281186	int_24M_N17	0.829383886255924	24M	24
393	143281186	int_30M_N1	0.806451612903226	28M	28
394	143281186	int_30M_N2	NA	28M	28
395	143281186	int_30M_N3	0.774193548387097	28M	28
396	143281186	int_30M_N4	0.857142857142857	28M	28
397	143281186	int_30M_N5	0.707964601769911	28M	28
398	143281186	int_30M_N6	0.727272727272727	28M	28
399	143281186	int_30M_N7	0.916666666666667	28M	28
400	143281186	int_30M_N8	0.65	28M	28
401	143281186	int_30M_N9	0.790540540540541	28M	28
402	143281186	int_30M_N10	NA	28M	28
403	143281186	int_30M_N11	0.771428571428571	28M	28
404	143281186	int_30M_N12	0.788732394366197	28M	28
405	143281186	int_30M_N13	0.666666666666667	28M	28
406	143281186	int_30M_N14	NA	28M	28
407	143281186	int_30M_N15	0.767857142857143	28M	28
408	143281186	int_30M_N16	0.784090909090909	28M	28
409	143281186	int_30M_N17	0.72289156626506	28M	28
410	143281186	int_30M_N18	0.906976744186046	28M	28
411	143281350	int_3M_N1	0.894736842105263	3M	3
412	143281350	int_3M_N2	0.878787878787879	3M	3
413	143281350	int_3M_N3	0.851351351351351	3M	3
414	143281350	int_3M_N4	NA	3M	3
415	143281350	int_3M_N5	0.918367346938776	3M	3
416	143281350	int_3M_N6	0.791666666666667	3M	3
417	143281350	int_3M_N7	0.815789473684211	3M	3
418	143281350	int_3M_N8	0.957446808510638	3M	3
419	143281350	int_3M_N9	0.826086956521739	3M	3
420	143281350	int_3M_N10	0.94949494949495	3M	3
421	143281350	int_3M_N11	0.838709677419355	3M	3
422	143281350	int_3M_N12	0.765957446808511	3M	3
423	143281350	int_3M_N13	0.896551724137931	3M	3
424	143281350	int_3M_N14	0.875	3M	3
425	143281350	int_3M_N15	0.916666666666667	3M	3
426	143281350	int_3M_N16	0.895833333333333	3M	3
427	143281350	int_9M_N1	0.878787878787879	9M	9
428	143281350	int_9M_N2	0.862068965517241	9M	9
429	143281350	int_9M_N3	0.864661654135338	9M	9
430	143281350	int_9M_N4	0.953846153846154	9M	9
431	143281350	int_9M_N5	0.925925925925926	9M	9
432	143281350	int_9M_N6	0.902439024390244	9M	9
433	143281350	int_9M_N7	0.923076923076923	9M	9
434	143281350	int_9M_N8	0.901960784313726	9M	9
435	143281350	int_9M_N9	0.873626373626374	9M	9
436	143281350	int_9M_N10	NA	9M	9
437	143281350	int_9M_N11	0.88	9M	9
438	143281350	int_9M_N12	0.852941176470588	9M	9
439	143281350	int_9M_N13	0.790378006872852	9M	9
440	143281350	int_9M_N14	0.888235294117647	9M	9
441	143281350	int_9M_N15	0.8125	9M	9
442	143281350	int_9M_N16	0.821917808219178	9M	9
443	143281350	int_15M_N1	0.930379746835443	15M	15
444	143281350	int_15M_N2	0.89247311827957	15M	15
445	143281350	int_15M_N3	0.806451612903226	15M	15
446	143281350	int_15M_N4	0.882352941176471	15M	15
447	143281350	int_15M_N5	0.88086642599278	15M	15
448	143281350	int_15M_N6	0.824817518248175	15M	15
449	143281350	int_15M_N7	0.775700934579439	15M	15
450	143281350	int_15M_N8	0.813725490196078	15M	15
451	143281350	int_15M_N9	0.878504672897196	15M	15
452	143281350	int_15M_N10	0.846153846153846	15M	15
453	143281350	int_15M_N11	0.811881188118812	15M	15
454	143281350	int_15M_N12	0.833333333333333	15M	15
455	143281350	int_15M_N13	0.934782608695652	15M	15
456	143281350	int_15M_N14	0.869565217391304	15M	15
457	143281350	int_15M_N15	0.884955752212389	15M	15
458	143281350	int_15M_N16	0.878172588832487	15M	15
459	143281350	int_24M_N1	0.882352941176471	24M	24
460	143281350	int_24M_N2	0.826923076923077	24M	24
461	143281350	int_24M_N3	0.891156462585034	24M	24
462	143281350	int_24M_N4	0.844444444444444	24M	24
463	143281350	int_24M_N5	0.824561403508772	24M	24
464	143281350	int_24M_N6	0.872340425531915	24M	24
465	143281350	int_24M_N7	0.815384615384615	24M	24
466	143281350	int_24M_N8	0.852173913043478	24M	24
467	143281350	int_24M_N9	0.914285714285714	24M	24
468	143281350	int_24M_N10	0.88135593220339	24M	24
469	143281350	int_24M_N11	0.857142857142857	24M	24
470	143281350	int_24M_N12	0.876984126984127	24M	24
471	143281350	int_24M_N13	NA	24M	24
472	143281350	int_24M_N14	0.894736842105263	24M	24
473	143281350	int_24M_N16	0.767123287671233	24M	24
474	143281350	int_24M_N17	0.821621621621622	24M	24
475	143281350	int_30M_N1	0.824561403508772	28M	28
476	143281350	int_30M_N2	NA	28M	28
477	143281350	int_30M_N3	0.888888888888889	28M	28
478	143281350	int_30M_N4	0.8	28M	28
479	143281350	int_30M_N5	0.847826086956522	28M	28
480	143281350	int_30M_N6	NA	28M	28
481	143281350	int_30M_N7	0.916666666666667	28M	28
482	143281350	int_30M_N8	0.833333333333333	28M	28
483	143281350	int_30M_N9	0.894308943089431	28M	28
484	143281350	int_30M_N10	NA	28M	28
485	143281350	int_30M_N11	0.818181818181818	28M	28
486	143281350	int_30M_N12	0.808823529411765	28M	28
487	143281350	int_30M_N13	0.769230769230769	28M	28
488	143281350	int_30M_N14	NA	28M	28
489	143281350	int_30M_N15	0.912280701754386	28M	28
490	143281350	int_30M_N16	0.722222222222222	28M	28
491	143281350	int_30M_N17	0.75	28M	28
492	143281350	int_30M_N18	0.952380952380952	28M	28
493	143287361	int_3M_N1	0.195652173913043	3M	3
494	143287361	int_3M_N2	0.25	3M	3
495	143287361	int_3M_N3	0.222222222222222	3M	3
496	143287361	int_3M_N4	0.172413793103448	3M	3
497	143287361	int_3M_N5	0.361904761904762	3M	3
498	143287361	int_3M_N6	0.166666666666667	3M	3
499	143287361	int_3M_N7	0.375	3M	3
500	143287361	int_3M_N8	0.36986301369863	3M	3
501	143287361	int_3M_N9	0.117647058823529	3M	3
502	143287361	int_3M_N10	0.282352941176471	3M	3
503	143287361	int_3M_N11	0.255813953488372	3M	3
504	143287361	int_3M_N12	0.306451612903226	3M	3
505	143287361	int_3M_N13	0.191176470588235	3M	3
506	143287361	int_3M_N14	0.260869565217391	3M	3
507	143287361	int_3M_N15	0.184615384615385	3M	3
508	143287361	int_3M_N16	0.15	3M	3
509	143287361	int_9M_N1	0.380952380952381	9M	9
510	143287361	int_9M_N2	0.533333333333333	9M	9
511	143287361	int_9M_N3	0.32	9M	9
512	143287361	int_9M_N4	0.326530612244898	9M	9
513	143287361	int_9M_N5	0.287878787878788	9M	9
514	143287361	int_9M_N6	0.313953488372093	9M	9
515	143287361	int_9M_N7	0.27710843373494	9M	9
516	143287361	int_9M_N8	0.368421052631579	9M	9
517	143287361	int_9M_N9	0.362962962962963	9M	9
518	143287361	int_9M_N10	0.333333333333333	9M	9
519	143287361	int_9M_N11	0.295774647887324	9M	9
520	143287361	int_9M_N12	0.300751879699248	9M	9
521	143287361	int_9M_N13	0.281818181818182	9M	9
522	143287361	int_9M_N14	0.234234234234234	9M	9
523	143287361	int_9M_N15	0.448979591836735	9M	9
524	143287361	int_9M_N16	0.267716535433071	9M	9
525	143287361	int_15M_N1	0.350649350649351	15M	15
526	143287361	int_15M_N2	0.354545454545455	15M	15
527	143287361	int_15M_N3	0.37037037037037	15M	15
528	143287361	int_15M_N4	0.296296296296296	15M	15
529	143287361	int_15M_N5	0.217391304347826	15M	15
530	143287361	int_15M_N6	0.301587301587302	15M	15
531	143287361	int_15M_N7	0.289473684210526	15M	15
532	143287361	int_15M_N8	0.337349397590361	15M	15
533	143287361	int_15M_N9	0.23728813559322	15M	15
534	143287361	int_15M_N10	0.430379746835443	15M	15
535	143287361	int_15M_N11	0.415730337078652	15M	15
536	143287361	int_15M_N12	0.207547169811321	15M	15
537	143287361	int_15M_N13	0.306666666666667	15M	15
538	143287361	int_15M_N14	0.302325581395349	15M	15
539	143287361	int_15M_N15	0.373626373626374	15M	15
540	143287361	int_15M_N16	0.329411764705882	15M	15
541	143287361	int_24M_N1	0.314285714285714	24M	24
542	143287361	int_24M_N2	0.28	24M	24
543	143287361	int_24M_N3	0.435185185185185	24M	24
544	143287361	int_24M_N4	0.387931034482759	24M	24
545	143287361	int_24M_N5	0.28169014084507	24M	24
546	143287361	int_24M_N6	0.305084745762712	24M	24
547	143287361	int_24M_N7	0.275510204081633	24M	24
548	143287361	int_24M_N8	0.318681318681319	24M	24
549	143287361	int_24M_N9	0.368421052631579	24M	24
550	143287361	int_24M_N10	0.285714285714286	24M	24
551	143287361	int_24M_N11	0.311688311688312	24M	24
552	143287361	int_24M_N12	0.494186046511628	24M	24
553	143287361	int_24M_N13	0.307692307692308	24M	24
554	143287361	int_24M_N14	0.346153846153846	24M	24
555	143287361	int_24M_N16	0.252427184466019	24M	24
556	143287361	int_24M_N17	0.424	24M	24
557	143287361	int_30M_N1	0.411764705882353	28M	28
558	143287361	int_30M_N2	0.4	28M	28
559	143287361	int_30M_N3	0.480519480519481	28M	28
560	143287361	int_30M_N4	0.342465753424658	28M	28
561	143287361	int_30M_N5	0.341772151898734	28M	28
562	143287361	int_30M_N6	0.269230769230769	28M	28
563	143287361	int_30M_N7	0.397058823529412	28M	28
564	143287361	int_30M_N8	0.282051282051282	28M	28
565	143287361	int_30M_N9	0.326086956521739	28M	28
566	143287361	int_30M_N10	0.32258064516129	28M	28
567	143287361	int_30M_N11	0.537037037037037	28M	28
568	143287361	int_30M_N12	0.397260273972603	28M	28
569	143287361	int_30M_N13	0.26530612244898	28M	28
570	143287361	int_30M_N14	NA	28M	28
571	143287361	int_30M_N15	0.377358490566038	28M	28
572	143287361	int_30M_N16	0.297619047619048	28M	28
573	143287361	int_30M_N17	0.371428571428571	28M	28
574	143287361	int_30M_N18	0.408333333333333	28M	28
575	143287372	int_3M_N1	0.573333333333333	3M	3
576	143287372	int_3M_N2	0.556390977443609	3M	3
577	143287372	int_3M_N3	0.603448275862069	3M	3
578	143287372	int_3M_N4	0.595744680851064	3M	3
579	143287372	int_3M_N5	0.583333333333333	3M	3
580	143287372	int_3M_N6	0.461538461538462	3M	3
581	143287372	int_3M_N7	0.575471698113208	3M	3
582	143287372	int_3M_N8	0.605263157894737	3M	3
583	143287372	int_3M_N9	0.5	3M	3
584	143287372	int_3M_N10	0.646616541353383	3M	3
585	143287372	int_3M_N11	0.568862275449102	3M	3
586	143287372	int_3M_N12	0.623853211009174	3M	3
587	143287372	int_3M_N13	0.589147286821705	3M	3
588	143287372	int_3M_N14	0.507575757575758	3M	3
589	143287372	int_3M_N15	0.62111801242236	3M	3
590	143287372	int_3M_N16	0.527472527472527	3M	3
591	143287372	int_9M_N1	0.616216216216216	9M	9
592	143287372	int_9M_N2	0.640350877192982	9M	9
593	143287372	int_9M_N3	0.521276595744681	9M	9
594	143287372	int_9M_N4	0.579545454545455	9M	9
595	143287372	int_9M_N5	0.537878787878788	9M	9
596	143287372	int_9M_N6	0.605263157894737	9M	9
597	143287372	int_9M_N7	0.496644295302013	9M	9
598	143287372	int_9M_N8	0.552147239263804	9M	9
599	143287372	int_9M_N9	0.522988505747126	9M	9
600	143287372	int_9M_N10	0.620689655172414	9M	9
601	143287372	int_9M_N11	0.53030303030303	9M	9
602	143287372	int_9M_N12	0.60082304526749	9M	9
603	143287372	int_9M_N13	0.616	9M	9
604	143287372	int_9M_N14	0.596491228070175	9M	9
605	143287372	int_9M_N15	0.587719298245614	9M	9
606	143287372	int_9M_N16	0.507462686567164	9M	9
607	143287372	int_15M_N1	0.521008403361345	15M	15
608	143287372	int_15M_N2	0.579881656804734	15M	15
609	143287372	int_15M_N3	0.641975308641975	15M	15
610	143287372	int_15M_N4	0.569037656903766	15M	15
611	143287372	int_15M_N5	0.759259259259259	15M	15
612	143287372	int_15M_N6	0.628318584070796	15M	15
613	143287372	int_15M_N7	0.525252525252525	15M	15
614	143287372	int_15M_N8	0.573770491803279	15M	15
615	143287372	int_15M_N9	0.48314606741573	15M	15
616	143287372	int_15M_N10	0.525547445255474	15M	15
617	143287372	int_15M_N11	0.60958904109589	15M	15
618	143287372	int_15M_N12	0.62962962962963	15M	15
619	143287372	int_15M_N13	0.554838709677419	15M	15
620	143287372	int_15M_N14	0.57843137254902	15M	15
621	143287372	int_15M_N15	0.590277777777778	15M	15
622	143287372	int_15M_N16	0.486301369863014	15M	15
623	143287372	int_24M_N1	0.532051282051282	24M	24
624	143287372	int_24M_N2	0.548022598870056	24M	24
625	143287372	int_24M_N3	0.697368421052632	24M	24
626	143287372	int_24M_N4	0.5625	24M	24
627	143287372	int_24M_N5	0.514285714285714	24M	24
628	143287372	int_24M_N6	0.512820512820513	24M	24
629	143287372	int_24M_N7	0.5	24M	24
630	143287372	int_24M_N8	0.481927710843373	24M	24
631	143287372	int_24M_N9	0.621848739495798	24M	24
632	143287372	int_24M_N10	0.52991452991453	24M	24
633	143287372	int_24M_N11	0.551470588235294	24M	24
634	143287372	int_24M_N12	0.573221757322176	24M	24
635	143287372	int_24M_N13	0.560344827586207	24M	24
636	143287372	int_24M_N14	0.623287671232877	24M	24
637	143287372	int_24M_N16	0.574585635359116	24M	24
638	143287372	int_24M_N17	0.549450549450549	24M	24
639	143287372	int_30M_N1	0.597701149425287	28M	28
640	143287372	int_30M_N2	0.584905660377358	28M	28
641	143287372	int_30M_N3	0.582781456953642	28M	28
642	143287372	int_30M_N4	0.539473684210526	28M	28
643	143287372	int_30M_N5	0.602739726027397	28M	28
644	143287372	int_30M_N6	0.580459770114943	28M	28
645	143287372	int_30M_N7	0.541095890410959	28M	28
646	143287372	int_30M_N8	0.563218390804598	28M	28
647	143287372	int_30M_N9	0.530120481927711	28M	28
648	143287372	int_30M_N10	0.523076923076923	28M	28
649	143287372	int_30M_N11	0.572916666666667	28M	28
650	143287372	int_30M_N12	0.675675675675676	28M	28
651	143287372	int_30M_N13	0.583333333333333	28M	28
652	143287372	int_30M_N14	NA	28M	28
653	143287372	int_30M_N15	0.579831932773109	28M	28
654	143287372	int_30M_N16	0.486111111111111	28M	28
655	143287372	int_30M_N17	0.5	28M	28
656	143287372	int_30M_N18	0.582914572864322	28M	28
657	143287404	int_3M_N1	0.26027397260274	3M	3
658	143287404	int_3M_N2	0.330827067669173	3M	3
659	143287404	int_3M_N3	0.327586206896552	3M	3
660	143287404	int_3M_N4	0.292857142857143	3M	3
661	143287404	int_3M_N5	0.396825396825397	3M	3
662	143287404	int_3M_N6	0.205128205128205	3M	3
663	143287404	int_3M_N7	0.323809523809524	3M	3
664	143287404	int_3M_N8	0.421052631578947	3M	3
665	143287404	int_3M_N9	0.416666666666667	3M	3
666	143287404	int_3M_N10	0.323308270676692	3M	3
667	143287404	int_3M_N11	0.379518072289157	3M	3
668	143287404	int_3M_N12	0.275229357798165	3M	3
669	143287404	int_3M_N13	0.3046875	3M	3
670	143287404	int_3M_N14	0.340909090909091	3M	3
671	143287404	int_3M_N15	0.31875	3M	3
672	143287404	int_3M_N16	0.32967032967033	3M	3
673	143287404	int_9M_N1	0.443243243243243	9M	9
674	143287404	int_9M_N2	0.37719298245614	9M	9
675	143287404	int_9M_N3	0.308510638297872	9M	9
676	143287404	int_9M_N4	0.193181818181818	9M	9
677	143287404	int_9M_N5	0.325757575757576	9M	9
678	143287404	int_9M_N6	0.390728476821192	9M	9
679	143287404	int_9M_N7	0.337837837837838	9M	9
680	143287404	int_9M_N8	0.380368098159509	9M	9
681	143287404	int_9M_N9	0.348571428571429	9M	9
682	143287404	int_9M_N10	0.350877192982456	9M	9
683	143287404	int_9M_N11	0.428571428571429	9M	9
684	143287404	int_9M_N12	0.366255144032922	9M	9
685	143287404	int_9M_N13	0.48	9M	9
686	143287404	int_9M_N14	0.30952380952381	9M	9
687	143287404	int_9M_N15	0.353982300884956	9M	9
688	143287404	int_9M_N16	0.365671641791045	9M	9
689	143287404	int_15M_N1	0.411764705882353	15M	15
690	143287404	int_15M_N2	0.467455621301775	15M	15
691	143287404	int_15M_N3	0.276073619631902	15M	15
692	143287404	int_15M_N4	0.188284518828452	15M	15
693	143287404	int_15M_N5	0.203703703703704	15M	15
694	143287404	int_15M_N6	0.300884955752212	15M	15
695	143287404	int_15M_N7	0.343434343434343	15M	15
696	143287404	int_15M_N8	0.344262295081967	15M	15
697	143287404	int_15M_N9	0.269662921348315	15M	15
698	143287404	int_15M_N10	0.330882352941176	15M	15
699	143287404	int_15M_N11	0.363013698630137	15M	15
700	143287404	int_15M_N12	0.275	15M	15
701	143287404	int_15M_N13	0.428571428571429	15M	15
702	143287404	int_15M_N14	0.341463414634146	15M	15
703	143287404	int_15M_N15	0.388888888888889	15M	15
704	143287404	int_15M_N16	0.227586206896552	15M	15
705	143287404	int_24M_N1	0.384615384615385	24M	24
706	143287404	int_24M_N2	0.344632768361582	24M	24
707	143287404	int_24M_N3	0.390728476821192	24M	24
708	143287404	int_24M_N4	0.365384615384615	24M	24
709	143287404	int_24M_N5	0.328571428571429	24M	24
710	143287404	int_24M_N6	0.273504273504274	24M	24
711	143287404	int_24M_N7	0.328767123287671	24M	24
712	143287404	int_24M_N8	0.357575757575758	24M	24
713	143287404	int_24M_N9	0.34453781512605	24M	24
714	143287404	int_24M_N10	0.258620689655172	24M	24
715	143287404	int_24M_N11	0.355555555555556	24M	24
716	143287404	int_24M_N12	0.449579831932773	24M	24
717	143287404	int_24M_N13	0.456896551724138	24M	24
718	143287404	int_24M_N14	0.383561643835616	24M	24
719	143287404	int_24M_N16	0.30939226519337	24M	24
720	143287404	int_24M_N17	0.405555555555556	24M	24
721	143287404	int_30M_N1	0.32183908045977	28M	28
722	143287404	int_30M_N2	0.566037735849057	28M	28
723	143287404	int_30M_N3	0.364238410596026	28M	28
724	143287404	int_30M_N4	0.324503311258278	28M	28
725	143287404	int_30M_N5	0.342465753424658	28M	28
726	143287404	int_30M_N6	0.402298850574713	28M	28
727	143287404	int_30M_N7	0.363013698630137	28M	28
728	143287404	int_30M_N8	0.379310344827586	28M	28
729	143287404	int_30M_N9	0.373493975903614	28M	28
730	143287404	int_30M_N10	0.307692307692308	28M	28
731	143287404	int_30M_N11	0.263157894736842	28M	28
732	143287404	int_30M_N12	0.364864864864865	28M	28
733	143287404	int_30M_N13	0.268041237113402	28M	28
734	143287404	int_30M_N14	NA	28M	28
735	143287404	int_30M_N15	0.362068965517241	28M	28
736	143287404	int_30M_N16	0.316901408450704	28M	28
737	143287404	int_30M_N17	0.3875	28M	28
738	143287404	int_30M_N18	0.437185929648241	28M	28
739	143287500	int_3M_N1	0.776119402985075	3M	3
740	143287500	int_3M_N2	0.707692307692308	3M	3
741	143287500	int_3M_N3	0.783783783783784	3M	3
742	143287500	int_3M_N4	0.736434108527132	3M	3
743	143287500	int_3M_N5	0.770053475935829	3M	3
744	143287500	int_3M_N6	0.763157894736842	3M	3
745	143287500	int_3M_N7	0.794117647058823	3M	3
746	143287500	int_3M_N8	0.607476635514019	3M	3
747	143287500	int_3M_N9	0.83695652173913	3M	3
748	143287500	int_3M_N10	0.78740157480315	3M	3
749	143287500	int_3M_N11	0.639240506329114	3M	3
750	143287500	int_3M_N12	0.615384615384615	3M	3
751	143287500	int_3M_N13	0.705882352941177	3M	3
752	143287500	int_3M_N14	0.790697674418605	3M	3
753	143287500	int_3M_N15	0.879194630872483	3M	3
754	143287500	int_3M_N16	0.695121951219512	3M	3
755	143287500	int_9M_N1	0.752747252747253	9M	9
756	143287500	int_9M_N2	0.788461538461538	9M	9
757	143287500	int_9M_N3	0.78494623655914	9M	9
758	143287500	int_9M_N4	0.761904761904762	9M	9
759	143287500	int_9M_N5	0.682539682539683	9M	9
760	143287500	int_9M_N6	0.653061224489796	9M	9
761	143287500	int_9M_N7	0.734265734265734	9M	9
762	143287500	int_9M_N8	0.743421052631579	9M	9
763	143287500	int_9M_N9	0.651162790697674	9M	9
764	143287500	int_9M_N10	0.769230769230769	9M	9
765	143287500	int_9M_N11	0.784210526315789	9M	9
766	143287500	int_9M_N12	0.711206896551724	9M	9
767	143287500	int_9M_N13	0.75609756097561	9M	9
768	143287500	int_9M_N14	0.714285714285714	9M	9
769	143287500	int_9M_N15	0.644230769230769	9M	9
770	143287500	int_9M_N16	0.753086419753086	9M	9
771	143287500	int_15M_N1	0.772727272727273	15M	15
772	143287500	int_15M_N2	0.812121212121212	15M	15
773	143287500	int_15M_N3	0.798657718120805	15M	15
774	143287500	int_15M_N4	0.75	15M	15
775	143287500	int_15M_N5	0.87037037037037	15M	15
776	143287500	int_15M_N6	0.6	15M	15
777	143287500	int_15M_N7	0.75	15M	15
778	143287500	int_15M_N8	0.775862068965517	15M	15
779	143287500	int_15M_N9	0.788235294117647	15M	15
780	143287500	int_15M_N10	0.671875	15M	15
781	143287500	int_15M_N11	0.76056338028169	15M	15
782	143287500	int_15M_N12	0.858974358974359	15M	15
783	143287500	int_15M_N13	0.759124087591241	15M	15
784	143287500	int_15M_N14	0.678571428571429	15M	15
785	143287500	int_15M_N15	0.694029850746269	15M	15
786	143287500	int_15M_N16	0.805755395683453	15M	15
787	143287500	int_24M_N1	0.722222222222222	24M	24
788	143287500	int_24M_N2	0.55688622754491	24M	24
789	143287500	int_24M_N3	0.748299319727891	24M	24
790	143287500	int_24M_N4	0.709844559585492	24M	24
791	143287500	int_24M_N5	0.681818181818182	24M	24
792	143287500	int_24M_N6	0.63963963963964	24M	24
793	143287500	int_24M_N7	0.762589928057554	24M	24
794	143287500	int_24M_N8	0.660130718954248	24M	24
795	143287500	int_24M_N9	0.741071428571429	24M	24
796	143287500	int_24M_N10	0.734513274336283	24M	24
797	143287500	int_24M_N11	0.705426356589147	24M	24
798	143287500	int_24M_N12	0.802575107296137	24M	24
799	143287500	int_24M_N13	0.702702702702703	24M	24
800	143287500	int_24M_N14	0.656934306569343	24M	24
801	143287500	int_24M_N16	0.694117647058824	24M	24
802	143287500	int_24M_N17	0.845303867403315	24M	24
803	143287500	int_30M_N1	0.74390243902439	28M	28
804	143287500	int_30M_N2	0.666666666666667	28M	28
805	143287500	int_30M_N3	0.730496453900709	28M	28
806	143287500	int_30M_N4	0.579710144927536	28M	28
807	143287500	int_30M_N5	0.708029197080292	28M	28
808	143287500	int_30M_N6	0.727272727272727	28M	28
809	143287500	int_30M_N7	0.726618705035971	28M	28
810	143287500	int_30M_N8	0.571428571428571	28M	28
811	143287500	int_30M_N9	0.623376623376623	28M	28
812	143287500	int_30M_N10	0.609375	28M	28
813	143287500	int_30M_N11	0.705263157894737	28M	28
814	143287500	int_30M_N12	0.817518248175182	28M	28
815	143287500	int_30M_N13	0.639175257731959	28M	28
816	143287500	int_30M_N14	NA	28M	28
817	143287500	int_30M_N15	0.663636363636364	28M	28
818	143287500	int_30M_N16	0.727941176470588	28M	28
819	143287500	int_30M_N17	0.652173913043478	28M	28
820	143287500	int_30M_N18	0.747368421052632	28M	28
821	143287528	int_3M_N1	0.586206896551724	3M	3
822	143287528	int_3M_N2	0.574074074074074	3M	3
823	143287528	int_3M_N3	0.735849056603774	3M	3
824	143287528	int_3M_N4	0.75	3M	3
825	143287528	int_3M_N5	0.735632183908046	3M	3
826	143287528	int_3M_N6	0.828571428571429	3M	3
827	143287528	int_3M_N7	0.714285714285714	3M	3
828	143287528	int_3M_N8	0.547619047619048	3M	3
829	143287528	int_3M_N9	0.586206896551724	3M	3
830	143287528	int_3M_N10	0.784313725490196	3M	3
831	143287528	int_3M_N11	0.7625	3M	3
832	143287528	int_3M_N12	0.702127659574468	3M	3
833	143287528	int_3M_N13	0.568965517241379	3M	3
834	143287528	int_3M_N14	0.805555555555556	3M	3
835	143287528	int_3M_N15	0.757894736842105	3M	3
836	143287528	int_3M_N16	0.666666666666667	3M	3
837	143287528	int_9M_N1	0.75	9M	9
838	143287528	int_9M_N2	0.796296296296296	9M	9
839	143287528	int_9M_N3	0.888888888888889	9M	9
840	143287528	int_9M_N4	0.783783783783784	9M	9
841	143287528	int_9M_N5	0.672131147540984	9M	9
842	143287528	int_9M_N6	0.793650793650794	9M	9
843	143287528	int_9M_N7	0.772727272727273	9M	9
844	143287528	int_9M_N8	0.697674418604651	9M	9
845	143287528	int_9M_N9	0.825	9M	9
846	143287528	int_9M_N10	0.804878048780488	9M	9
847	143287528	int_9M_N11	0.857142857142857	9M	9
848	143287528	int_9M_N12	0.770642201834862	9M	9
849	143287528	int_9M_N13	0.733333333333333	9M	9
850	143287528	int_9M_N14	0.672131147540984	9M	9
851	143287528	int_9M_N15	0.703125	9M	9
852	143287528	int_9M_N16	0.705035971223022	9M	9
853	143287528	int_15M_N1	0.675	15M	15
854	143287528	int_15M_N2	0.779661016949153	15M	15
855	143287528	int_15M_N3	0.725490196078431	15M	15
856	143287528	int_15M_N4	0.72	15M	15
857	143287528	int_15M_N5	NA	15M	15
858	143287528	int_15M_N6	0.72	15M	15
859	143287528	int_15M_N7	0.695652173913043	15M	15
860	143287528	int_15M_N8	0.75	15M	15
861	143287528	int_15M_N9	0.758620689655172	15M	15
862	143287528	int_15M_N10	0.741379310344828	15M	15
863	143287528	int_15M_N11	0.771929824561403	15M	15
864	143287528	int_15M_N12	0.862068965517241	15M	15
865	143287528	int_15M_N13	0.732394366197183	15M	15
866	143287528	int_15M_N14	0.767123287671233	15M	15
867	143287528	int_15M_N15	0.711538461538462	15M	15
868	143287528	int_15M_N16	0.593220338983051	15M	15
869	143287528	int_24M_N1	0.892857142857143	24M	24
870	143287528	int_24M_N2	0.618421052631579	24M	24
871	143287528	int_24M_N3	0.727272727272727	24M	24
872	143287528	int_24M_N4	0.622222222222222	24M	24
873	143287528	int_24M_N5	0.676470588235294	24M	24
874	143287528	int_24M_N6	0.807017543859649	24M	24
875	143287528	int_24M_N7	0.708333333333333	24M	24
876	143287528	int_24M_N8	0.626666666666667	24M	24
877	143287528	int_24M_N9	0.714285714285714	24M	24
878	143287528	int_24M_N10	0.577777777777778	24M	24
879	143287528	int_24M_N11	0.689655172413793	24M	24
880	143287528	int_24M_N12	0.676470588235294	24M	24
881	143287528	int_24M_N13	0.920634920634921	24M	24
882	143287528	int_24M_N14	0.636363636363636	24M	24
883	143287528	int_24M_N16	0.766233766233766	24M	24
884	143287528	int_24M_N17	0.846153846153846	24M	24
885	143287528	int_30M_N1	0.694444444444444	28M	28
886	143287528	int_30M_N2	0.818181818181818	28M	28
887	143287528	int_30M_N3	0.714285714285714	28M	28
888	143287528	int_30M_N4	0.730769230769231	28M	28
889	143287528	int_30M_N5	0.716417910447761	28M	28
890	143287528	int_30M_N6	0.842857142857143	28M	28
891	143287528	int_30M_N7	0.734177215189873	28M	28
892	143287528	int_30M_N8	0.604166666666667	28M	28
893	143287528	int_30M_N9	0.555555555555556	28M	28
894	143287528	int_30M_N10	0.735294117647059	28M	28
895	143287528	int_30M_N11	0.780487804878049	28M	28
896	143287528	int_30M_N12	0.777777777777778	28M	28
897	143287528	int_30M_N13	0.723404255319149	28M	28
898	143287528	int_30M_N14	NA	28M	28
899	143287528	int_30M_N15	0.754098360655738	28M	28
900	143287528	int_30M_N16	0.677966101694915	28M	28
901	143287528	int_30M_N17	0.806122448979592	28M	28
902	143287528	int_30M_N18	0.772151898734177	28M	28
903	143292787	int_3M_N1	0.723456790123457	3M	3
904	143292787	int_3M_N2	0.723076923076923	3M	3
905	143292787	int_3M_N3	0.708683473389356	3M	3
906	143292787	int_3M_N4	0.68609022556391	3M	3
907	143292787	int_3M_N5	0.677367576243981	3M	3
908	143292787	int_3M_N6	0.70125786163522	3M	3
909	143292787	int_3M_N7	0.678571428571429	3M	3
910	143292787	int_3M_N8	0.718279569892473	3M	3
911	143292787	int_3M_N9	0.713333333333333	3M	3
912	143292787	int_3M_N10	0.738372093023256	3M	3
913	143292787	int_3M_N11	0.751322751322751	3M	3
914	143292787	int_3M_N12	0.730844793713163	3M	3
915	143292787	int_3M_N13	0.732732732732733	3M	3
916	143292787	int_3M_N14	0.694779116465863	3M	3
917	143292787	int_3M_N15	0.763016157989228	3M	3
918	143292787	int_3M_N16	0.721407624633431	3M	3
919	143292787	int_9M_N1	0.639751552795031	9M	9
920	143292787	int_9M_N2	0.634090909090909	9M	9
921	143292787	int_9M_N3	0.599576271186441	9M	9
922	143292787	int_9M_N4	0.464944649446494	9M	9
923	143292787	int_9M_N5	0.613305613305613	9M	9
924	143292787	int_9M_N6	0.599033816425121	9M	9
925	143292787	int_9M_N7	0.629370629370629	9M	9
926	143292787	int_9M_N8	0.548223350253807	9M	9
927	143292787	int_9M_N9	0.722095671981777	9M	9
928	143292787	int_9M_N10	0.673913043478261	9M	9
929	143292787	int_9M_N11	0.603686635944701	9M	9
930	143292787	int_9M_N12	0.633858267716535	9M	9
931	143292787	int_9M_N13	0.644067796610169	9M	9
932	143292787	int_9M_N14	0.570121951219512	9M	9
933	143292787	int_9M_N15	0.57356608478803	9M	9
934	143292787	int_9M_N16	0.587426326129666	9M	9
935	143292787	int_15M_N1	0.445652173913043	15M	15
936	143292787	int_15M_N2	0.616091954022989	15M	15
937	143292787	int_15M_N3	0.668304668304668	15M	15
938	143292787	int_15M_N4	0.641509433962264	15M	15
939	143292787	int_15M_N5	0.41566265060241	15M	15
940	143292787	int_15M_N6	0.550868486352357	15M	15
941	143292787	int_15M_N7	0.586056644880174	15M	15
942	143292787	int_15M_N8	0.632508833922262	15M	15
943	143292787	int_15M_N9	0.53921568627451	15M	15
944	143292787	int_15M_N10	0.553719008264463	15M	15
945	143292787	int_15M_N11	0.511494252873563	15M	15
946	143292787	int_15M_N12	0.583756345177665	15M	15
947	143292787	int_15M_N13	0.560386473429952	15M	15
948	143292787	int_15M_N14	0.489795918367347	15M	15
949	143292787	int_15M_N15	0.555555555555556	15M	15
950	143292787	int_15M_N16	0.430260047281324	15M	15
951	143292787	int_24M_N1	0.565217391304348	24M	24
952	143292787	int_24M_N2	0.506726457399103	24M	24
953	143292787	int_24M_N3	0.52757793764988	24M	24
954	143292787	int_24M_N4	0.47921760391198	24M	24
955	143292787	int_24M_N5	0.556547619047619	24M	24
956	143292787	int_24M_N6	0.590725806451613	24M	24
957	143292787	int_24M_N7	0.55952380952381	24M	24
958	143292787	int_24M_N8	0.440860215053763	24M	24
959	143292787	int_24M_N9	0.602564102564103	24M	24
960	143292787	int_24M_N10	0.5	24M	24
961	143292787	int_24M_N11	0.557377049180328	24M	24
962	143292787	int_24M_N12	0.529411764705882	24M	24
963	143292787	int_24M_N13	0.547987616099071	24M	24
964	143292787	int_24M_N14	0.613157894736842	24M	24
965	143292787	int_24M_N16	0.465156794425087	24M	24
966	143292787	int_24M_N17	0.505208333333333	24M	24
967	143292787	int_30M_N1	0.444695259593679	28M	28
968	143292787	int_30M_N2	0.546728971962617	28M	28
969	143292787	int_30M_N3	0.53315649867374	28M	28
970	143292787	int_30M_N4	0.520697167755991	28M	28
971	143292787	int_30M_N5	0.50609756097561	28M	28
972	143292787	int_30M_N6	0.584745762711864	28M	28
973	143292787	int_30M_N7	0.579025110782866	28M	28
974	143292787	int_30M_N8	0.539641943734015	28M	28
975	143292787	int_30M_N9	0.554621848739496	28M	28
976	143292787	int_30M_N10	0.547425474254743	28M	28
977	143292787	int_30M_N11	0.612299465240642	28M	28
978	143292787	int_30M_N12	0.508379888268156	28M	28
979	143292787	int_30M_N13	0.491803278688525	28M	28
980	143292787	int_30M_N14	0.764705882352941	28M	28
981	143292787	int_30M_N15	0.547842401500938	28M	28
982	143292787	int_30M_N16	0.529307282415631	28M	28
983	143292787	int_30M_N17	0.604141291108404	28M	28
984	143292787	int_30M_N18	0.520958083832335	28M	28
985	143292915	int_3M_N1	0.951100244498778	3M	3
986	143292915	int_3M_N2	0.969387755102041	3M	3
987	143292915	int_3M_N3	0.958448753462604	3M	3
988	143292915	int_3M_N4	0.960674157303371	3M	3
989	143292915	int_3M_N5	0.961661341853035	3M	3
990	143292915	int_3M_N6	0.959247648902821	3M	3
991	143292915	int_3M_N7	0.949704142011834	3M	3
992	143292915	int_3M_N8	0.970276008492569	3M	3
993	143292915	int_3M_N9	0.960912052117264	3M	3
994	143292915	int_3M_N10	0.962750716332378	3M	3
995	143292915	int_3M_N11	0.971052631578947	3M	3
996	143292915	int_3M_N12	0.963391136801541	3M	3
997	143292915	int_3M_N13	0.966966966966967	3M	3
998	143292915	int_3M_N14	0.934131736526946	3M	3
999	143292915	int_3M_N15	0.964028776978417	3M	3
1000	143292915	int_3M_N16	0.967836257309941	3M	3
1001	143292915	int_9M_N1	0.961065573770492	9M	9
1002	143292915	int_9M_N2	0.970521541950113	9M	9
1003	143292915	int_9M_N3	0.947145877378435	9M	9
1004	143292915	int_9M_N4	0.936567164179104	9M	9
1005	143292915	int_9M_N5	0.968944099378882	9M	9
1006	143292915	int_9M_N6	0.96875	9M	9
1007	143292915	int_9M_N7	0.969767441860465	9M	9
1008	143292915	int_9M_N8	0.980295566502463	9M	9
1009	143292915	int_9M_N9	0.972602739726027	9M	9
1010	143292915	int_9M_N10	0.971428571428571	9M	9
1011	143292915	int_9M_N11	0.952380952380952	9M	9
1012	143292915	int_9M_N12	0.951076320939335	9M	9
1013	143292915	int_9M_N13	0.949152542372881	9M	9
1014	143292915	int_9M_N14	0.960244648318043	9M	9
1015	143292915	int_9M_N15	0.961538461538462	9M	9
1016	143292915	int_9M_N16	0.95703125	9M	9
1017	143292915	int_15M_N1	0.972972972972973	15M	15
1018	143292915	int_15M_N2	0.972602739726027	15M	15
1019	143292915	int_15M_N3	0.980676328502415	15M	15
1020	143292915	int_15M_N4	0.983050847457627	15M	15
1021	143292915	int_15M_N5	0.963855421686747	15M	15
1022	143292915	int_15M_N6	0.967980295566502	15M	15
1023	143292915	int_15M_N7	0.969498910675381	15M	15
1024	143292915	int_15M_N8	0.961672473867596	15M	15
1025	143292915	int_15M_N9	0.967320261437909	15M	15
1026	143292915	int_15M_N10	0.979423868312757	15M	15
1027	143292915	int_15M_N11	0.919770773638969	15M	15
1028	143292915	int_15M_N12	0.972081218274112	15M	15
1029	143292915	int_15M_N13	0.964454976303318	15M	15
1030	143292915	int_15M_N14	0.961460446247465	15M	15
1031	143292915	int_15M_N15	0.984084880636605	15M	15
1032	143292915	int_15M_N16	0.957943925233645	15M	15
1033	143292915	int_24M_N1	0.968847352024922	24M	24
1034	143292915	int_24M_N2	0.945945945945946	24M	24
1035	143292915	int_24M_N3	0.956937799043062	24M	24
1036	143292915	int_24M_N4	0.983173076923077	24M	24
1037	143292915	int_24M_N5	0.943786982248521	24M	24
1038	143292915	int_24M_N6	0.98582995951417	24M	24
1039	143292915	int_24M_N7	0.979351032448378	24M	24
1040	143292915	int_24M_N8	0.965425531914894	24M	24
1041	143292915	int_24M_N9	0.961240310077519	24M	24
1042	143292915	int_24M_N10	0.97906976744186	24M	24
1043	143292915	int_24M_N11	0.942622950819672	24M	24
1044	143292915	int_24M_N12	0.963203463203463	24M	24
1045	143292915	int_24M_N13	0.948640483383686	24M	24
1046	143292915	int_24M_N14	0.933673469387755	24M	24
1047	143292915	int_24M_N16	0.944347826086957	24M	24
1048	143292915	int_24M_N17	0.965968586387435	24M	24
1049	143292915	int_30M_N1	0.991011235955056	28M	28
1050	143292915	int_30M_N2	0.968468468468468	28M	28
1051	143292915	int_30M_N3	0.924083769633508	28M	28
1052	143292915	int_30M_N4	0.965217391304348	28M	28
1053	143292915	int_30M_N5	0.977168949771689	28M	28
1054	143292915	int_30M_N6	0.957627118644068	28M	28
1055	143292915	int_30M_N7	0.96274217585693	28M	28
1056	143292915	int_30M_N8	0.938775510204082	28M	28
1057	143292915	int_30M_N9	0.966666666666667	28M	28
1058	143292915	int_30M_N10	0.970189701897019	28M	28
1059	143292915	int_30M_N11	0.965699208443272	28M	28
1060	143292915	int_30M_N12	0.966417910447761	28M	28
1061	143292915	int_30M_N13	0.981333333333333	28M	28
1062	143292915	int_30M_N14	1	28M	28
1063	143292915	int_30M_N15	0.984990619136961	28M	28
1064	143292915	int_30M_N16	0.962432915921288	28M	28
1065	143292915	int_30M_N17	0.980884109916368	28M	28
1066	143292915	int_30M_N18	0.956780923994039	28M	28
1067	143292935	int_3M_N1	0.909313725490196	3M	3
1068	143292935	int_3M_N2	0.976623376623377	3M	3
1069	143292935	int_3M_N3	0.951977401129944	3M	3
1070	143292935	int_3M_N4	0.956848030018762	3M	3
1071	143292935	int_3M_N5	0.935379644588045	3M	3
1072	143292935	int_3M_N6	0.924528301886792	3M	3
1073	143292935	int_3M_N7	0.954819277108434	3M	3
1074	143292935	int_3M_N8	0.950643776824034	3M	3
1075	143292935	int_3M_N9	0.918300653594771	3M	3
1076	143292935	int_3M_N10	0.976539589442815	3M	3
1077	143292935	int_3M_N11	0.934426229508197	3M	3
1078	143292935	int_3M_N12	0.93921568627451	3M	3
1079	143292935	int_3M_N13	0.96	3M	3
1080	143292935	int_3M_N14	0.975609756097561	3M	3
1081	143292935	int_3M_N15	0.945848375451264	3M	3
1082	143292935	int_3M_N16	0.964179104477612	3M	3
1083	143292935	int_9M_N1	0.976987447698745	9M	9
1084	143292935	int_9M_N2	0.944827586206897	9M	9
1085	143292935	int_9M_N3	0.973799126637555	9M	9
1086	143292935	int_9M_N4	0.969924812030075	9M	9
1087	143292935	int_9M_N5	0.929936305732484	9M	9
1088	143292935	int_9M_N6	0.948849104859335	9M	9
1089	143292935	int_9M_N7	0.967136150234742	9M	9
1090	143292935	int_9M_N8	0.959183673469388	9M	9
1091	143292935	int_9M_N9	0.974537037037037	9M	9
1092	143292935	int_9M_N10	0.965116279069767	9M	9
1093	143292935	int_9M_N11	0.953596287703016	9M	9
1094	143292935	int_9M_N12	0.973843058350101	9M	9
1095	143292935	int_9M_N13	0.90625	9M	9
1096	143292935	int_9M_N14	0.961783439490446	9M	9
1097	143292935	int_9M_N15	0.975	9M	9
1098	143292935	int_9M_N16	0.976143141153082	9M	9
1099	143292935	int_15M_N1	0.92090395480226	15M	15
1100	143292935	int_15M_N2	0.97906976744186	15M	15
1101	143292935	int_15M_N3	0.930521091811414	15M	15
1102	143292935	int_15M_N4	0.963604852686308	15M	15
1103	143292935	int_15M_N5	0.993421052631579	15M	15
1104	143292935	int_15M_N6	0.971867007672634	15M	15
1105	143292935	int_15M_N7	0.977678571428571	15M	15
1106	143292935	int_15M_N8	0.934782608695652	15M	15
1107	143292935	int_15M_N9	0.940199335548173	15M	15
1108	143292935	int_15M_N10	0.975	15M	15
1109	143292935	int_15M_N11	0.934131736526946	15M	15
1110	143292935	int_15M_N12	0.969465648854962	15M	15
1111	143292935	int_15M_N13	0.956626506024096	15M	15
1112	143292935	int_15M_N14	0.963675213675214	15M	15
1113	143292935	int_15M_N15	0.97752808988764	15M	15
1114	143292935	int_15M_N16	0.9688995215311	15M	15
1115	143292935	int_24M_N1	0.954248366013072	24M	24
1116	143292935	int_24M_N2	0.971764705882353	24M	24
1117	143292935	int_24M_N3	0.975786924939467	24M	24
1118	143292935	int_24M_N4	0.969924812030075	24M	24
1119	143292935	int_24M_N5	0.954682779456193	24M	24
1120	143292935	int_24M_N6	0.973084886128364	24M	24
1121	143292935	int_24M_N7	0.953846153846154	24M	24
1122	143292935	int_24M_N8	0.962059620596206	24M	24
1123	143292935	int_24M_N9	0.940721649484536	24M	24
1124	143292935	int_24M_N10	0.948905109489051	24M	24
1125	143292935	int_24M_N11	0.966942148760331	24M	24
1126	143292935	int_24M_N12	0.975056689342404	24M	24
1127	143292935	int_24M_N13	0.944954128440367	24M	24
1128	143292935	int_24M_N14	0.962162162162162	24M	24
1129	143292935	int_24M_N16	0.936936936936937	24M	24
1130	143292935	int_24M_N17	0.973045822102426	24M	24
1131	143292935	int_30M_N1	0.970319634703196	28M	28
1132	143292935	int_30M_N2	0.948356807511737	28M	28
1133	143292935	int_30M_N3	0.957333333333333	28M	28
1134	143292935	int_30M_N4	0.945175438596491	28M	28
1135	143292935	int_30M_N5	0.969183359013868	28M	28
1136	143292935	int_30M_N6	0.961945031712474	28M	28
1137	143292935	int_30M_N7	0.954005934718101	28M	28
1138	143292935	int_30M_N8	0.969387755102041	28M	28
1139	143292935	int_30M_N9	0.944767441860465	28M	28
1140	143292935	int_30M_N10	0.940379403794038	28M	28
1141	143292935	int_30M_N11	0.925729442970822	28M	28
1142	143292935	int_30M_N12	0.947761194029851	28M	28
1143	143292935	int_30M_N13	0.950819672131147	28M	28
1144	143292935	int_30M_N14	0.916666666666667	28M	28
1145	143292935	int_30M_N15	0.958254269449715	28M	28
1146	143292935	int_30M_N16	0.976277372262774	28M	28
1147	143292935	int_30M_N17	0.958282208588957	28M	28
1148	143292935	int_30M_N18	0.944527736131934	28M	28
1149	143294557	int_3M_N1	0.416666666666667	3M	3
1150	143294557	int_3M_N2	0.192307692307692	3M	3
1151	143294557	int_3M_N3	0.269230769230769	3M	3
1152	143294557	int_3M_N4	NA	3M	3
1153	143294557	int_3M_N5	0.37037037037037	3M	3
1154	143294557	int_3M_N6	0.181818181818182	3M	3
1155	143294557	int_3M_N7	0.208333333333333	3M	3
1156	143294557	int_3M_N8	0.03125	3M	3
1157	143294557	int_3M_N9	0.0769230769230769	3M	3
1158	143294557	int_3M_N10	0.0930232558139535	3M	3
1159	143294557	int_3M_N11	0.170212765957447	3M	3
1160	143294557	int_3M_N12	0.192307692307692	3M	3
1161	143294557	int_3M_N13	0.135135135135135	3M	3
1162	143294557	int_3M_N14	0.173913043478261	3M	3
1163	143294557	int_3M_N15	0.416666666666667	3M	3
1164	143294557	int_3M_N16	0.142857142857143	3M	3
1165	143294557	int_9M_N1	0.297297297297297	9M	9
1166	143294557	int_9M_N2	0.3125	9M	9
1167	143294557	int_9M_N3	0.113207547169811	9M	9
1168	143294557	int_9M_N4	0.166666666666667	9M	9
1169	143294557	int_9M_N5	0.194444444444444	9M	9
1170	143294557	int_9M_N6	0.157894736842105	9M	9
1171	143294557	int_9M_N7	0.0714285714285714	9M	9
1172	143294557	int_9M_N8	0.0810810810810811	9M	9
1173	143294557	int_9M_N9	0.315789473684211	9M	9
1174	143294557	int_9M_N10	NA	9M	9
1175	143294557	int_9M_N11	0.145161290322581	9M	9
1176	143294557	int_9M_N12	0.202898550724638	9M	9
1177	143294557	int_9M_N13	0.129032258064516	9M	9
1178	143294557	int_9M_N14	0.159090909090909	9M	9
1179	143294557	int_9M_N15	0.0714285714285714	9M	9
1180	143294557	int_9M_N16	0.25	9M	9
1181	143294557	int_15M_N1	0.466666666666667	15M	15
1182	143294557	int_15M_N2	0.512820512820513	15M	15
1183	143294557	int_15M_N3	0.53125	15M	15
1184	143294557	int_15M_N4	0.151515151515152	15M	15
1185	143294557	int_15M_N5	0.293103448275862	15M	15
1186	143294557	int_15M_N6	0.162162162162162	15M	15
1187	143294557	int_15M_N7	0.219512195121951	15M	15
1188	143294557	int_15M_N8	0.2	15M	15
1189	143294557	int_15M_N9	0.217391304347826	15M	15
1190	143294557	int_15M_N10	0.0869565217391304	15M	15
1191	143294557	int_15M_N11	0.229508196721311	15M	15
1192	143294557	int_15M_N12	0.357142857142857	15M	15
1193	143294557	int_15M_N13	0.25	15M	15
1194	143294557	int_15M_N14	0.297297297297297	15M	15
1195	143294557	int_15M_N15	0.256756756756757	15M	15
1196	143294557	int_15M_N16	0.18	15M	15
1197	143294557	int_24M_N1	0.242424242424242	24M	24
1198	143294557	int_24M_N2	0.244444444444444	24M	24
1199	143294557	int_24M_N3	0.211538461538462	24M	24
1200	143294557	int_24M_N4	0.356164383561644	24M	24
1201	143294557	int_24M_N5	0.269230769230769	24M	24
1202	143294557	int_24M_N6	0.235294117647059	24M	24
1203	143294557	int_24M_N7	0.181818181818182	24M	24
1204	143294557	int_24M_N8	0.181818181818182	24M	24
1205	143294557	int_24M_N9	NA	24M	24
1206	143294557	int_24M_N10	0.285714285714286	24M	24
1207	143294557	int_24M_N11	0.387096774193548	24M	24
1208	143294557	int_24M_N12	0.284090909090909	24M	24
1209	143294557	int_24M_N13	0.166666666666667	24M	24
1210	143294557	int_24M_N14	0.35	24M	24
1211	143294557	int_24M_N16	0.147540983606557	24M	24
1212	143294557	int_24M_N17	0.290780141843972	24M	24
1213	143294557	int_30M_N1	0.263157894736842	28M	28
1214	143294557	int_30M_N2	NA	28M	28
1215	143294557	int_30M_N3	0.35	28M	28
1216	143294557	int_30M_N4	0.363636363636364	28M	28
1217	143294557	int_30M_N5	0.292307692307692	28M	28
1218	143294557	int_30M_N6	NA	28M	28
1219	143294557	int_30M_N7	0.357142857142857	28M	28
1220	143294557	int_30M_N8	0.166666666666667	28M	28
1221	143294557	int_30M_N9	0.205882352941176	28M	28
1222	143294557	int_30M_N10	NA	28M	28
1223	143294557	int_30M_N11	0.363636363636364	28M	28
1224	143294557	int_30M_N12	0.56	28M	28
1225	143294557	int_30M_N13	NA	28M	28
1226	143294557	int_30M_N14	NA	28M	28
1227	143294557	int_30M_N15	0.545454545454545	28M	28
1228	143294557	int_30M_N16	0.21875	28M	28
1229	143294557	int_30M_N17	0.259259259259259	28M	28
1230	143294557	int_30M_N18	0.30188679245283	28M	28
1231	143294821	int_3M_N1	0.416666666666667	3M	3
1232	143294821	int_3M_N2	0.557692307692308	3M	3
1233	143294821	int_3M_N3	0.56	3M	3
1234	143294821	int_3M_N4	NA	3M	3
1235	143294821	int_3M_N5	0.806451612903226	3M	3
1236	143294821	int_3M_N6	0.454545454545455	3M	3
1237	143294821	int_3M_N7	0.791666666666667	3M	3
1238	143294821	int_3M_N8	0.53125	3M	3
1239	143294821	int_3M_N9	0.666666666666667	3M	3
1240	143294821	int_3M_N10	0.558139534883721	3M	3
1241	143294821	int_3M_N11	0.638297872340426	3M	3
1242	143294821	int_3M_N12	0.478260869565217	3M	3
1243	143294821	int_3M_N13	0.805555555555556	3M	3
1244	143294821	int_3M_N14	0.630434782608696	3M	3
1245	143294821	int_3M_N15	0.695652173913043	3M	3
1246	143294821	int_3M_N16	0.428571428571429	3M	3
1247	143294821	int_9M_N1	0.75	9M	9
1248	143294821	int_9M_N2	0.714285714285714	9M	9
1249	143294821	int_9M_N3	0.5	9M	9
1250	143294821	int_9M_N4	0.72	9M	9
1251	143294821	int_9M_N5	0.6	9M	9
1252	143294821	int_9M_N6	0.696428571428571	9M	9
1253	143294821	int_9M_N7	0.5	9M	9
1254	143294821	int_9M_N8	0.513513513513513	9M	9
1255	143294821	int_9M_N9	0.690909090909091	9M	9
1256	143294821	int_9M_N10	NA	9M	9
1257	143294821	int_9M_N11	0.524590163934426	9M	9
1258	143294821	int_9M_N12	0.676470588235294	9M	9
1259	143294821	int_9M_N13	0.370967741935484	9M	9
1260	143294821	int_9M_N14	0.616541353383459	9M	9
1261	143294821	int_9M_N15	0.785714285714286	9M	9
1262	143294821	int_9M_N16	0.666666666666667	9M	9
1263	143294821	int_15M_N1	0.722222222222222	15M	15
1264	143294821	int_15M_N2	0.743589743589744	15M	15
1265	143294821	int_15M_N3	0.451612903225806	15M	15
1266	143294821	int_15M_N4	0.647058823529412	15M	15
1267	143294821	int_15M_N5	0.689655172413793	15M	15
1268	143294821	int_15M_N6	0.75	15M	15
1269	143294821	int_15M_N7	0.585365853658537	15M	15
1270	143294821	int_15M_N8	0.666666666666667	15M	15
1271	143294821	int_15M_N9	0.755555555555556	15M	15
1272	143294821	int_15M_N10	0.818181818181818	15M	15
1273	143294821	int_15M_N11	0.596774193548387	15M	15
1274	143294821	int_15M_N12	0.615384615384615	15M	15
1275	143294821	int_15M_N13	0.375	15M	15
1276	143294821	int_15M_N14	0.608108108108108	15M	15
1277	143294821	int_15M_N15	0.589041095890411	15M	15
1278	143294821	int_15M_N16	0.36734693877551	15M	15
1279	143294821	int_24M_N1	0.459459459459459	24M	24
1280	143294821	int_24M_N2	0.702127659574468	24M	24
1281	143294821	int_24M_N3	0.5	24M	24
1282	143294821	int_24M_N4	0.647058823529412	24M	24
1283	143294821	int_24M_N5	0.6	24M	24
1284	143294821	int_24M_N6	0.555555555555556	24M	24
1285	143294821	int_24M_N7	0.517241379310345	24M	24
1286	143294821	int_24M_N8	0.444444444444444	24M	24
1287	143294821	int_24M_N9	NA	24M	24
1288	143294821	int_24M_N10	0.321428571428571	24M	24
1289	143294821	int_24M_N11	0.6	24M	24
1290	143294821	int_24M_N12	0.694117647058824	24M	24
1291	143294821	int_24M_N13	0.75	24M	24
1292	143294821	int_24M_N14	0.525	24M	24
1293	143294821	int_24M_N16	0.660714285714286	24M	24
1294	143294821	int_24M_N17	0.637037037037037	24M	24
1295	143294821	int_30M_N1	0.55	28M	28
1296	143294821	int_30M_N2	NA	28M	28
1297	143294821	int_30M_N3	0.578947368421053	28M	28
1298	143294821	int_30M_N4	0.636363636363636	28M	28
1299	143294821	int_30M_N5	0.492063492063492	28M	28
1300	143294821	int_30M_N6	NA	28M	28
1301	143294821	int_30M_N7	0.769230769230769	28M	28
1302	143294821	int_30M_N8	0.818181818181818	28M	28
1303	143294821	int_30M_N9	0.632352941176471	28M	28
1304	143294821	int_30M_N10	NA	28M	28
1305	143294821	int_30M_N11	0.545454545454545	28M	28
1306	143294821	int_30M_N12	0.6	28M	28
1307	143294821	int_30M_N13	NA	28M	28
1308	143294821	int_30M_N14	NA	28M	28
1309	143294821	int_30M_N15	0.583333333333333	28M	28
1310	143294821	int_30M_N16	0.65625	28M	28
1311	143294821	int_30M_N17	0.444444444444444	28M	28
1312	143294821	int_30M_N18	0.622641509433962	28M	28
1313	143294855	int_3M_N1	0.583333333333333	3M	3
1314	143294855	int_3M_N2	0.5	3M	3
1315	143294855	int_3M_N3	0.461538461538462	3M	3
1316	143294855	int_3M_N4	NA	3M	3
1317	143294855	int_3M_N5	0.75	3M	3
1318	143294855	int_3M_N6	0.5	3M	3
1319	143294855	int_3M_N7	0.625	3M	3
1320	143294855	int_3M_N8	0.59375	3M	3
1321	143294855	int_3M_N9	0.641025641025641	3M	3
1322	143294855	int_3M_N10	0.595238095238095	3M	3
1323	143294855	int_3M_N11	0.543478260869565	3M	3
1324	143294855	int_3M_N12	0.416666666666667	3M	3
1325	143294855	int_3M_N13	0.594594594594595	3M	3
1326	143294855	int_3M_N14	0.630434782608696	3M	3
1327	143294855	int_3M_N15	0.434782608695652	3M	3
1328	143294855	int_3M_N16	0.380952380952381	3M	3
1329	143294855	int_9M_N1	0.527777777777778	9M	9
1330	143294855	int_9M_N2	0.666666666666667	9M	9
1331	143294855	int_9M_N3	0.42	9M	9
1332	143294855	int_9M_N4	0.666666666666667	9M	9
1333	143294855	int_9M_N5	0.342857142857143	9M	9
1334	143294855	int_9M_N6	0.571428571428571	9M	9
1335	143294855	int_9M_N7	0.428571428571429	9M	9
1336	143294855	int_9M_N8	0.459459459459459	9M	9
1337	143294855	int_9M_N9	0.678571428571429	9M	9
1338	143294855	int_9M_N10	NA	9M	9
1339	143294855	int_9M_N11	0.442622950819672	9M	9
1340	143294855	int_9M_N12	0.720588235294118	9M	9
1341	143294855	int_9M_N13	0.338709677419355	9M	9
1342	143294855	int_9M_N14	0.541353383458647	9M	9
1343	143294855	int_9M_N15	0.571428571428571	9M	9
1344	143294855	int_9M_N16	0.588235294117647	9M	9
1345	143294855	int_15M_N1	0.611111111111111	15M	15
1346	143294855	int_15M_N2	0.615384615384615	15M	15
1347	143294855	int_15M_N3	0.354838709677419	15M	15
1348	143294855	int_15M_N4	0.621212121212121	15M	15
1349	143294855	int_15M_N5	0.53448275862069	15M	15
1350	143294855	int_15M_N6	0.702702702702703	15M	15
1351	143294855	int_15M_N7	0.414634146341463	15M	15
1352	143294855	int_15M_N8	0.7	15M	15
1353	143294855	int_15M_N9	0.577777777777778	15M	15
1354	143294855	int_15M_N10	0.727272727272727	15M	15
1355	143294855	int_15M_N11	0.564516129032258	15M	15
1356	143294855	int_15M_N12	0.642857142857143	15M	15
1357	143294855	int_15M_N13	0.53125	15M	15
1358	143294855	int_15M_N14	0.527027027027027	15M	15
1359	143294855	int_15M_N15	0.5	15M	15
1360	143294855	int_15M_N16	0.38	15M	15
1361	143294855	int_24M_N1	0.405405405405405	24M	24
1362	143294855	int_24M_N2	0.595744680851064	24M	24
1363	143294855	int_24M_N3	0.416666666666667	24M	24
1364	143294855	int_24M_N4	0.558823529411765	24M	24
1365	143294855	int_24M_N5	0.583333333333333	24M	24
1366	143294855	int_24M_N6	0.526315789473684	24M	24
1367	143294855	int_24M_N7	0.580645161290323	24M	24
1368	143294855	int_24M_N8	0.472222222222222	24M	24
1369	143294855	int_24M_N9	NA	24M	24
1370	143294855	int_24M_N10	0.392857142857143	24M	24
1371	143294855	int_24M_N11	0.516129032258065	24M	24
1372	143294855	int_24M_N12	0.470588235294118	24M	24
1373	143294855	int_24M_N13	0.583333333333333	24M	24
1374	143294855	int_24M_N14	0.4	24M	24
1375	143294855	int_24M_N16	0.589285714285714	24M	24
1376	143294855	int_24M_N17	0.595588235294118	24M	24
1377	143294855	int_30M_N1	0.5	28M	28
1378	143294855	int_30M_N2	NA	28M	28
1379	143294855	int_30M_N3	0.315789473684211	28M	28
1380	143294855	int_30M_N4	0.636363636363636	28M	28
1381	143294855	int_30M_N5	0.359375	28M	28
1382	143294855	int_30M_N6	NA	28M	28
1383	143294855	int_30M_N7	0.428571428571429	28M	28
1384	143294855	int_30M_N8	0.416666666666667	28M	28
1385	143294855	int_30M_N9	0.338235294117647	28M	28
1386	143294855	int_30M_N10	NA	28M	28
1387	143294855	int_30M_N11	0.545454545454545	28M	28
1388	143294855	int_30M_N12	0.4	28M	28
1389	143294855	int_30M_N13	NA	28M	28
1390	143294855	int_30M_N14	NA	28M	28
1391	143294855	int_30M_N15	0.333333333333333	28M	28
1392	143294855	int_30M_N16	0.5625	28M	28
1393	143294855	int_30M_N17	0.462962962962963	28M	28
1394	143294855	int_30M_N18	0.490566037735849	28M	28
1395	143294868	int_3M_N1	0.145833333333333	3M	3
1396	143294868	int_3M_N2	0.273809523809524	3M	3
1397	143294868	int_3M_N3	0.290322580645161	3M	3
1398	143294868	int_3M_N4	0.425531914893617	3M	3
1399	143294868	int_3M_N5	0.214285714285714	3M	3
1400	143294868	int_3M_N6	0.325	3M	3
1401	143294868	int_3M_N7	0.276595744680851	3M	3
1402	143294868	int_3M_N8	0.289473684210526	3M	3
1403	143294868	int_3M_N9	0.166666666666667	3M	3
1404	143294868	int_3M_N10	0.205882352941176	3M	3
1405	143294868	int_3M_N11	0.194029850746269	3M	3
1406	143294868	int_3M_N12	0.41304347826087	3M	3
1407	143294868	int_3M_N13	0.206896551724138	3M	3
1408	143294868	int_3M_N14	0.318181818181818	3M	3
1409	143294868	int_3M_N15	0.216666666666667	3M	3
1410	143294868	int_3M_N16	0.283018867924528	3M	3
1411	143294868	int_9M_N1	0.260869565217391	9M	9
1412	143294868	int_9M_N2	0.324324324324324	9M	9
1413	143294868	int_9M_N3	0.0845070422535211	9M	9
1414	143294868	int_9M_N4	0.233333333333333	9M	9
1415	143294868	int_9M_N5	0.227272727272727	9M	9
1416	143294868	int_9M_N6	0.360655737704918	9M	9
1417	143294868	int_9M_N7	0.428571428571429	9M	9
1418	143294868	int_9M_N8	0.203703703703704	9M	9
1419	143294868	int_9M_N9	0.327272727272727	9M	9
1420	143294868	int_9M_N10	0.526315789473684	9M	9
1421	143294868	int_9M_N11	0.244186046511628	9M	9
1422	143294868	int_9M_N12	0.20253164556962	9M	9
1423	143294868	int_9M_N13	0.154929577464789	9M	9
1424	143294868	int_9M_N14	0.182432432432432	9M	9
1425	143294868	int_9M_N15	0.4	9M	9
1426	143294868	int_9M_N16	0.271186440677966	9M	9
1427	143294868	int_15M_N1	0.375	15M	15
1428	143294868	int_15M_N2	0.446428571428571	15M	15
1429	143294868	int_15M_N3	0.288135593220339	15M	15
1430	143294868	int_15M_N4	0.4375	15M	15
1431	143294868	int_15M_N5	0.23728813559322	15M	15
1432	143294868	int_15M_N6	0.363636363636364	15M	15
1433	143294868	int_15M_N7	0.191489361702128	15M	15
1434	143294868	int_15M_N8	0.188679245283019	15M	15
1435	143294868	int_15M_N9	0.195652173913043	15M	15
1436	143294868	int_15M_N10	0.387096774193548	15M	15
1437	143294868	int_15M_N11	0.27536231884058	15M	15
1438	143294868	int_15M_N12	0.28125	15M	15
1439	143294868	int_15M_N13	0.19672131147541	15M	15
1440	143294868	int_15M_N14	0.259259259259259	15M	15
1441	143294868	int_15M_N15	0.261363636363636	15M	15
1442	143294868	int_15M_N16	0.140625	15M	15
1443	143294868	int_24M_N1	0.4375	24M	24
1444	143294868	int_24M_N2	0.423076923076923	24M	24
1445	143294868	int_24M_N3	0.376344086021505	24M	24
1446	143294868	int_24M_N4	0.419753086419753	24M	24
1447	143294868	int_24M_N5	0.205882352941176	24M	24
1448	143294868	int_24M_N6	0.40625	24M	24
1449	143294868	int_24M_N7	0.285714285714286	24M	24
1450	143294868	int_24M_N8	0.2	24M	24
1451	143294868	int_24M_N9	0.25	24M	24
1452	143294868	int_24M_N10	0.41304347826087	24M	24
1453	143294868	int_24M_N11	0.234042553191489	24M	24
1454	143294868	int_24M_N12	0.33695652173913	24M	24
1455	143294868	int_24M_N13	0.447368421052632	24M	24
1456	143294868	int_24M_N14	0.339285714285714	24M	24
1457	143294868	int_24M_N16	0.241935483870968	24M	24
1458	143294868	int_24M_N17	0.440298507462687	24M	24
1459	143294868	int_30M_N1	0.12	28M	28
1460	143294868	int_30M_N2	0.538461538461538	28M	28
1461	143294868	int_30M_N3	0.317073170731707	28M	28
1462	143294868	int_30M_N4	0.291666666666667	28M	28
1463	143294868	int_30M_N5	0.214285714285714	28M	28
1464	143294868	int_30M_N6	0.384615384615385	28M	28
1465	143294868	int_30M_N7	0.575	28M	28
1466	143294868	int_30M_N8	0.363636363636364	28M	28
1467	143294868	int_30M_N9	0.236111111111111	28M	28
1468	143294868	int_30M_N10	0.409090909090909	28M	28
1469	143294868	int_30M_N11	0.238095238095238	28M	28
1470	143294868	int_30M_N12	0.365079365079365	28M	28
1471	143294868	int_30M_N13	0.411764705882353	28M	28
1472	143294868	int_30M_N14	NA	28M	28
1473	143294868	int_30M_N15	0.375	28M	28
1474	143294868	int_30M_N16	0.391304347826087	28M	28
1475	143294868	int_30M_N17	0.348314606741573	28M	28
1476	143294868	int_30M_N18	0.307692307692308	28M	28
1477	143294970	int_3M_N1	0.6	3M	3
1478	143294970	int_3M_N2	0.573333333333333	3M	3
1479	143294970	int_3M_N3	0.55	3M	3
1480	143294970	int_3M_N4	0.625	3M	3
1481	143294970	int_3M_N5	0.705882352941177	3M	3
1482	143294970	int_3M_N6	0.636363636363636	3M	3
1483	143294970	int_3M_N7	0.492753623188406	3M	3
1484	143294970	int_3M_N8	0.521739130434783	3M	3
1485	143294970	int_3M_N9	0.5	3M	3
1486	143294970	int_3M_N10	0.631578947368421	3M	3
1487	143294970	int_3M_N11	0.555555555555556	3M	3
1488	143294970	int_3M_N12	0.5	3M	3
1489	143294970	int_3M_N13	0.565217391304348	3M	3
1490	143294970	int_3M_N14	0.614583333333333	3M	3
1491	143294970	int_3M_N15	0.567415730337079	3M	3
1492	143294970	int_3M_N16	0.736842105263158	3M	3
1493	143294970	int_9M_N1	0.617021276595745	9M	9
1494	143294970	int_9M_N2	0.507462686567164	9M	9
1495	143294970	int_9M_N3	0.5	9M	9
1496	143294970	int_9M_N4	0.657142857142857	9M	9
1497	143294970	int_9M_N5	0.574074074074074	9M	9
1498	143294970	int_9M_N6	0.52	9M	9
1499	143294970	int_9M_N7	0.533333333333333	9M	9
1500	143294970	int_9M_N8	0.436363636363636	9M	9
1501	143294970	int_9M_N9	0.565217391304348	9M	9
1502	143294970	int_9M_N10	0.697115384615385	9M	9
1503	143294970	int_9M_N11	0.647727272727273	9M	9
1504	143294970	int_9M_N12	0.66	9M	9
1505	143294970	int_9M_N13	0.538461538461538	9M	9
1506	143294970	int_9M_N14	0.765432098765432	9M	9
1507	143294970	int_9M_N15	0.466666666666667	9M	9
1508	143294970	int_9M_N16	0.6875	9M	9
1509	143294970	int_15M_N1	0.5	15M	15
1510	143294970	int_15M_N2	0.392156862745098	15M	15
1511	143294970	int_15M_N3	0.650485436893204	15M	15
1512	143294970	int_15M_N4	0.775862068965517	15M	15
1513	143294970	int_15M_N5	0.9	15M	15
1514	143294970	int_15M_N6	0.678571428571429	15M	15
1515	143294970	int_15M_N7	0.608695652173913	15M	15
1516	143294970	int_15M_N8	0.525	15M	15
1517	143294970	int_15M_N9	0.333333333333333	15M	15
1518	143294970	int_15M_N10	0.585365853658537	15M	15
1519	143294970	int_15M_N11	0.526315789473684	15M	15
1520	143294970	int_15M_N12	0.688524590163934	15M	15
1521	143294970	int_15M_N13	0.321428571428571	15M	15
1522	143294970	int_15M_N14	0.727272727272727	15M	15
1523	143294970	int_15M_N15	0.736111111111111	15M	15
1524	143294970	int_15M_N16	0.739130434782609	15M	15
1525	143294970	int_24M_N1	0.877551020408163	24M	24
1526	143294970	int_24M_N2	0.555555555555556	24M	24
1527	143294970	int_24M_N3	0.735632183908046	24M	24
1528	143294970	int_24M_N4	0.482758620689655	24M	24
1529	143294970	int_24M_N5	0.769230769230769	24M	24
1530	143294970	int_24M_N6	0.652173913043478	24M	24
1531	143294970	int_24M_N7	0.716216216216216	24M	24
1532	143294970	int_24M_N8	0.86	24M	24
1533	143294970	int_24M_N9	0.512820512820513	24M	24
1534	143294970	int_24M_N10	0.572916666666667	24M	24
1535	143294970	int_24M_N11	0.613636363636364	24M	24
1536	143294970	int_24M_N12	0.693181818181818	24M	24
1537	143294970	int_24M_N13	0.681318681318681	24M	24
1538	143294970	int_24M_N14	0.520833333333333	24M	24
1539	143294970	int_24M_N16	0.582089552238806	24M	24
1540	143294970	int_24M_N17	0.483870967741935	24M	24
1541	143294970	int_30M_N1	0.552631578947368	28M	28
1542	143294970	int_30M_N2	0.403846153846154	28M	28
1543	143294970	int_30M_N3	0.705263157894737	28M	28
1544	143294970	int_30M_N4	0.631578947368421	28M	28
1545	143294970	int_30M_N5	0.746031746031746	28M	28
1546	143294970	int_30M_N6	0.814432989690722	28M	28
1547	143294970	int_30M_N7	0.71875	28M	28
1548	143294970	int_30M_N8	0.725	28M	28
1549	143294970	int_30M_N9	0.85	28M	28
1550	143294970	int_30M_N10	0.507692307692308	28M	28
1551	143294970	int_30M_N11	0.697674418604651	28M	28
1552	143294970	int_30M_N12	0.569767441860465	28M	28
1553	143294970	int_30M_N13	0.594936708860759	28M	28
1554	143294970	int_30M_N14	0.612334801762115	28M	28
1555	143294970	int_30M_N15	0.48780487804878	28M	28
1556	143294970	int_30M_N16	0.642857142857143	28M	28
1557	143294970	int_30M_N17	0.593220338983051	28M	28
1558	143294970	int_30M_N18	0.547945205479452	28M	28
1559	143296817	int_3M_N1	0.416666666666667	3M	3
1560	143296817	int_3M_N2	0.419354838709677	3M	3
1561	143296817	int_3M_N3	0.354838709677419	3M	3
1562	143296817	int_3M_N4	NA	3M	3
1563	143296817	int_3M_N5	NA	3M	3
1564	143296817	int_3M_N6	NA	3M	3
1565	143296817	int_3M_N7	0.428571428571429	3M	3
1566	143296817	int_3M_N8	0.45	3M	3
1567	143296817	int_3M_N9	0.366666666666667	3M	3
1568	143296817	int_3M_N10	0.517857142857143	3M	3
1569	143296817	int_3M_N11	0.413793103448276	3M	3
1570	143296817	int_3M_N12	0.34	3M	3
1571	143296817	int_3M_N13	0.384615384615385	3M	3
1572	143296817	int_3M_N14	0.397435897435897	3M	3
1573	143296817	int_3M_N15	NA	3M	3
1574	143296817	int_3M_N16	0.4	3M	3
1575	143296817	int_9M_N1	0.461538461538462	9M	9
1576	143296817	int_9M_N2	NA	9M	9
1577	143296817	int_9M_N3	0.568181818181818	9M	9
1578	143296817	int_9M_N4	0.484848484848485	9M	9
1579	143296817	int_9M_N5	0.696428571428571	9M	9
1580	143296817	int_9M_N6	0.576923076923077	9M	9
1581	143296817	int_9M_N7	NA	9M	9
1582	143296817	int_9M_N8	0.611111111111111	9M	9
1583	143296817	int_9M_N9	0.528301886792453	9M	9
1584	143296817	int_9M_N10	NA	9M	9
1585	143296817	int_9M_N11	0.526881720430108	9M	9
1586	143296817	int_9M_N12	0.304347826086957	9M	9
1587	143296817	int_9M_N13	0.608695652173913	9M	9
1588	143296817	int_9M_N14	0.588888888888889	9M	9
1589	143296817	int_9M_N15	NA	9M	9
1590	143296817	int_9M_N16	0.473684210526316	9M	9
1591	143296817	int_15M_N1	0.125	15M	15
1592	143296817	int_15M_N2	0.616279069767442	15M	15
1593	143296817	int_15M_N3	0.59375	15M	15
1594	143296817	int_15M_N4	0.633802816901408	15M	15
1595	143296817	int_15M_N5	0.9	15M	15
1596	143296817	int_15M_N6	0.489795918367347	15M	15
1597	143296817	int_15M_N7	0.521739130434783	15M	15
1598	143296817	int_15M_N8	0.483870967741935	15M	15
1599	143296817	int_15M_N9	0.642857142857143	15M	15
1600	143296817	int_15M_N10	0.409090909090909	15M	15
1601	143296817	int_15M_N11	0.542168674698795	15M	15
1602	143296817	int_15M_N12	0.733333333333333	15M	15
1603	143296817	int_15M_N13	NA	15M	15
1604	143296817	int_15M_N14	0.511363636363636	15M	15
1605	143296817	int_15M_N15	0.576271186440678	15M	15
1606	143296817	int_15M_N16	0.452054794520548	15M	15
1607	143296817	int_24M_N1	0.615384615384615	24M	24
1608	143296817	int_24M_N2	0.536585365853659	24M	24
1609	143296817	int_24M_N3	0.666666666666667	24M	24
1610	143296817	int_24M_N4	0.516129032258065	24M	24
1611	143296817	int_24M_N5	0.517241379310345	24M	24
1612	143296817	int_24M_N6	0.5625	24M	24
1613	143296817	int_24M_N7	0.580645161290323	24M	24
1614	143296817	int_24M_N8	0.375	24M	24
1615	143296817	int_24M_N9	NA	24M	24
1616	143296817	int_24M_N10	0.463414634146341	24M	24
1617	143296817	int_24M_N11	0.739130434782609	24M	24
1618	143296817	int_24M_N12	0.670731707317073	24M	24
1619	143296817	int_24M_N13	NA	24M	24
1620	143296817	int_24M_N14	0.623376623376623	24M	24
1621	143296817	int_24M_N16	0.55	24M	24
1622	143296817	int_24M_N17	0.651785714285714	24M	24
1623	143296817	int_30M_N1	0.666666666666667	28M	28
1624	143296817	int_30M_N2	NA	28M	28
1625	143296817	int_30M_N3	NA	28M	28
1626	143296817	int_30M_N4	NA	28M	28
1627	143296817	int_30M_N5	0.635135135135135	28M	28
1628	143296817	int_30M_N6	NA	28M	28
1629	143296817	int_30M_N7	NA	28M	28
1630	143296817	int_30M_N8	NA	28M	28
1631	143296817	int_30M_N9	0.590909090909091	28M	28
1632	143296817	int_30M_N10	NA	28M	28
1633	143296817	int_30M_N11	0.636363636363636	28M	28
1634	143296817	int_30M_N12	0.75	28M	28
1635	143296817	int_30M_N13	NA	28M	28
1636	143296817	int_30M_N14	NA	28M	28
1637	143296817	int_30M_N15	NA	28M	28
1638	143296817	int_30M_N16	0.6	28M	28
1639	143296817	int_30M_N17	0.571428571428571	28M	28
1640	143296817	int_30M_N18	0.818181818181818	28M	28
1641	143297129	int_3M_N1	0.272727272727273	3M	3
1642	143297129	int_3M_N2	0.146341463414634	3M	3
1643	143297129	int_3M_N3	0.235772357723577	3M	3
1644	143297129	int_3M_N4	NA	3M	3
1645	143297129	int_3M_N5	0.256410256410256	3M	3
1646	143297129	int_3M_N6	0.285714285714286	3M	3
1647	143297129	int_3M_N7	0.211180124223602	3M	3
1648	143297129	int_3M_N8	0.216374269005848	3M	3
1649	143297129	int_3M_N9	0.235294117647059	3M	3
1650	143297129	int_3M_N10	0.220338983050847	3M	3
1651	143297129	int_3M_N11	0.283333333333333	3M	3
1652	143297129	int_3M_N12	0.243093922651934	3M	3
1653	143297129	int_3M_N13	0.204819277108434	3M	3
1654	143297129	int_3M_N14	0.263157894736842	3M	3
1655	143297129	int_3M_N15	NA	3M	3
1656	143297129	int_3M_N16	0.298013245033113	3M	3
1657	143297129	int_9M_N1	0.314285714285714	9M	9
1658	143297129	int_9M_N2	0.321428571428571	9M	9
1659	143297129	int_9M_N3	0.335106382978723	9M	9
1660	143297129	int_9M_N4	0.252032520325203	9M	9
1661	143297129	int_9M_N5	0.275449101796407	9M	9
1662	143297129	int_9M_N6	0.264705882352941	9M	9
1663	143297129	int_9M_N7	NA	9M	9
1664	143297129	int_9M_N8	0.298245614035088	9M	9
1665	143297129	int_9M_N9	0.296650717703349	9M	9
1666	143297129	int_9M_N10	NA	9M	9
1667	143297129	int_9M_N11	0.324723247232472	9M	9
1668	143297129	int_9M_N12	0.191780821917808	9M	9
1669	143297129	int_9M_N13	0.402777777777778	9M	9
1670	143297129	int_9M_N14	0.274390243902439	9M	9
1671	143297129	int_9M_N15	NA	9M	9
1672	143297129	int_9M_N16	0.243093922651934	9M	9
1673	143297129	int_15M_N1	0.333333333333333	15M	15
1674	143297129	int_15M_N2	0.352941176470588	15M	15
1675	143297129	int_15M_N3	0.3125	15M	15
1676	143297129	int_15M_N4	0.263829787234043	15M	15
1677	143297129	int_15M_N5	0.564516129032258	15M	15
1678	143297129	int_15M_N6	0.339181286549708	15M	15
1679	143297129	int_15M_N7	0.264900662251656	15M	15
1680	143297129	int_15M_N8	0.282608695652174	15M	15
1681	143297129	int_15M_N9	0.338912133891213	15M	15
1682	143297129	int_15M_N10	0.351851851851852	15M	15
1683	143297129	int_15M_N11	0.244635193133047	15M	15
1684	143297129	int_15M_N12	0.251655629139073	15M	15
1685	143297129	int_15M_N13	0.272727272727273	15M	15
1686	143297129	int_15M_N14	0.289752650176678	15M	15
1687	143297129	int_15M_N15	0.426666666666667	15M	15
1688	143297129	int_15M_N16	0.246794871794872	15M	15
1689	143297129	int_24M_N1	0.302083333333333	24M	24
1690	143297129	int_24M_N2	0.377049180327869	24M	24
1691	143297129	int_24M_N3	0.427480916030534	24M	24
1692	143297129	int_24M_N4	0.30188679245283	24M	24
1693	143297129	int_24M_N5	0.346153846153846	24M	24
1694	143297129	int_24M_N6	0.296296296296296	24M	24
1695	143297129	int_24M_N7	0.359550561797753	24M	24
1696	143297129	int_24M_N8	0.347826086956522	24M	24
1697	143297129	int_24M_N9	0.1875	24M	24
1698	143297129	int_24M_N10	0.283870967741935	24M	24
1699	143297129	int_24M_N11	0.359649122807018	24M	24
1700	143297129	int_24M_N12	0.47265625	24M	24
1701	143297129	int_24M_N13	NA	24M	24
1702	143297129	int_24M_N14	0.336065573770492	24M	24
1703	143297129	int_24M_N16	0.261971830985915	24M	24
1704	143297129	int_24M_N17	0.310144927536232	24M	24
1705	143297129	int_30M_N1	0.386363636363636	28M	28
1706	143297129	int_30M_N2	NA	28M	28
1707	143297129	int_30M_N3	0.25	28M	28
1708	143297129	int_30M_N4	0.348837209302326	28M	28
1709	143297129	int_30M_N5	0.369402985074627	28M	28
1710	143297129	int_30M_N6	NA	28M	28
1711	143297129	int_30M_N7	0.642857142857143	28M	28
1712	143297129	int_30M_N8	0.392857142857143	28M	28
1713	143297129	int_30M_N9	0.319634703196347	28M	28
1714	143297129	int_30M_N10	0.545454545454545	28M	28
1715	143297129	int_30M_N11	0.338983050847458	28M	28
1716	143297129	int_30M_N12	0.336633663366337	28M	28
1717	143297129	int_30M_N13	0.294117647058824	28M	28
1718	143297129	int_30M_N14	NA	28M	28
1719	143297129	int_30M_N15	0.285714285714286	28M	28
1720	143297129	int_30M_N16	0.356223175965665	28M	28
1721	143297129	int_30M_N17	0.310606060606061	28M	28
1722	143297129	int_30M_N18	0.457446808510638	28M	28
1723	143297140	int_3M_N1	0.172413793103448	3M	3
1724	143297140	int_3M_N2	0.215827338129496	3M	3
1725	143297140	int_3M_N3	0.27906976744186	3M	3
1726	143297140	int_3M_N4	0.21875	3M	3
1727	143297140	int_3M_N5	0.396825396825397	3M	3
1728	143297140	int_3M_N6	0.208333333333333	3M	3
1729	143297140	int_3M_N7	0.222929936305732	3M	3
1730	143297140	int_3M_N8	0.234972677595628	3M	3
1731	143297140	int_3M_N9	0.211678832116788	3M	3
1732	143297140	int_3M_N10	0.290816326530612	3M	3
1733	143297140	int_3M_N11	0.345744680851064	3M	3
1734	143297140	int_3M_N12	0.25	3M	3
1735	143297140	int_3M_N13	0.326530612244898	3M	3
1736	143297140	int_3M_N14	0.273109243697479	3M	3
1737	143297140	int_3M_N15	0.30188679245283	3M	3
1738	143297140	int_3M_N16	0.296703296703297	3M	3
1739	143297140	int_9M_N1	0.328358208955224	9M	9
1740	143297140	int_9M_N2	0.323232323232323	9M	9
1741	143297140	int_9M_N3	0.27810650887574	9M	9
1742	143297140	int_9M_N4	0.278350515463918	9M	9
1743	143297140	int_9M_N5	0.361290322580645	9M	9
1744	143297140	int_9M_N6	0.343949044585987	9M	9
1745	143297140	int_9M_N7	0.348484848484849	9M	9
1746	143297140	int_9M_N8	0.342465753424658	9M	9
1747	143297140	int_9M_N9	0.37799043062201	9M	9
1748	143297140	int_9M_N10	0.269230769230769	9M	9
1749	143297140	int_9M_N11	0.360169491525424	9M	9
1750	143297140	int_9M_N12	0.271844660194175	9M	9
1751	143297140	int_9M_N13	0.394088669950739	9M	9
1752	143297140	int_9M_N14	0.277955271565495	9M	9
1753	143297140	int_9M_N15	0.406976744186047	9M	9
1754	143297140	int_9M_N16	0.304347826086957	9M	9
1755	143297140	int_15M_N1	0.22972972972973	15M	15
1756	143297140	int_15M_N2	0.253731343283582	15M	15
1757	143297140	int_15M_N3	0.508333333333333	15M	15
1758	143297140	int_15M_N4	0.321428571428571	15M	15
1759	143297140	int_15M_N5	0.531914893617021	15M	15
1760	143297140	int_15M_N6	0.316901408450704	15M	15
1761	143297140	int_15M_N7	0.435714285714286	15M	15
1762	143297140	int_15M_N8	0.413793103448276	15M	15
1763	143297140	int_15M_N9	0.312849162011173	15M	15
1764	143297140	int_15M_N10	0.385964912280702	15M	15
1765	143297140	int_15M_N11	0.285714285714286	15M	15
1766	143297140	int_15M_N12	0.335403726708075	15M	15
1767	143297140	int_15M_N13	0.431372549019608	15M	15
1768	143297140	int_15M_N14	0.289473684210526	15M	15
1769	143297140	int_15M_N15	0.415300546448087	15M	15
1770	143297140	int_15M_N16	0.276752767527675	15M	15
1771	143297140	int_24M_N1	0.397849462365591	24M	24
1772	143297140	int_24M_N2	0.440366972477064	24M	24
1773	143297140	int_24M_N3	0.469827586206897	24M	24
1774	143297140	int_24M_N4	0.375	24M	24
1775	143297140	int_24M_N5	0.32258064516129	24M	24
1776	143297140	int_24M_N6	0.363636363636364	24M	24
1777	143297140	int_24M_N7	0.391752577319588	24M	24
1778	143297140	int_24M_N8	0.435483870967742	24M	24
1779	143297140	int_24M_N9	0.163636363636364	24M	24
1780	143297140	int_24M_N10	0.364864864864865	24M	24
1781	143297140	int_24M_N11	0.477477477477477	24M	24
1782	143297140	int_24M_N12	0.363207547169811	24M	24
1783	143297140	int_24M_N13	0.241935483870968	24M	24
1784	143297140	int_24M_N14	0.407960199004975	24M	24
1785	143297140	int_24M_N16	0.328519855595668	24M	24
1786	143297140	int_24M_N17	0.346289752650177	24M	24
1787	143297140	int_30M_N1	0.401459854014599	28M	28
1788	143297140	int_30M_N2	0.338461538461538	28M	28
1789	143297140	int_30M_N3	0.424657534246575	28M	28
1790	143297140	int_30M_N4	0.333333333333333	28M	28
1791	143297140	int_30M_N5	0.430379746835443	28M	28
1792	143297140	int_30M_N6	0.430379746835443	28M	28
1793	143297140	int_30M_N7	0.384615384615385	28M	28
1794	143297140	int_30M_N8	0.4	28M	28
1795	143297140	int_30M_N9	0.335227272727273	28M	28
1796	143297140	int_30M_N10	0.447761194029851	28M	28
1797	143297140	int_30M_N11	0.376811594202899	28M	28
1798	143297140	int_30M_N12	0.397435897435897	28M	28
1799	143297140	int_30M_N13	0.395833333333333	28M	28
1800	143297140	int_30M_N14	0.369565217391304	28M	28
1801	143297140	int_30M_N15	0.324074074074074	28M	28
1802	143297140	int_30M_N16	0.461538461538462	28M	28
1803	143297140	int_30M_N17	0.341463414634146	28M	28
1804	143297140	int_30M_N18	0.450819672131148	28M	28
1805	143297162	int_3M_N1	0.346938775510204	3M	3
1806	143297162	int_3M_N2	0.392857142857143	3M	3
1807	143297162	int_3M_N3	0.328571428571429	3M	3
1808	143297162	int_3M_N4	0.139130434782609	3M	3
1809	143297162	int_3M_N5	0.412903225806452	3M	3
1810	143297162	int_3M_N6	0.444444444444444	3M	3
1811	143297162	int_3M_N7	0.246575342465753	3M	3
1812	143297162	int_3M_N8	0.2375	3M	3
1813	143297162	int_3M_N9	0.354838709677419	3M	3
1814	143297162	int_3M_N10	0.330985915492958	3M	3
1815	143297162	int_3M_N11	0.474226804123711	3M	3
1816	143297162	int_3M_N12	0.5	3M	3
1817	143297162	int_3M_N13	0.244186046511628	3M	3
1818	143297162	int_3M_N14	0.453125	3M	3
1819	143297162	int_3M_N15	0.362637362637363	3M	3
1820	143297162	int_3M_N16	0.32183908045977	3M	3
1821	143297162	int_9M_N1	0.357664233576642	9M	9
1822	143297162	int_9M_N2	0.347457627118644	9M	9
1823	143297162	int_9M_N3	0.440677966101695	9M	9
1824	143297162	int_9M_N4	NA	9M	9
1825	143297162	int_9M_N5	0.315068493150685	9M	9
1826	143297162	int_9M_N6	0.307692307692308	9M	9
1827	143297162	int_9M_N7	0.41747572815534	9M	9
1828	143297162	int_9M_N8	0.347826086956522	9M	9
1829	143297162	int_9M_N9	0.56	9M	9
1830	143297162	int_9M_N10	0.370909090909091	9M	9
1831	143297162	int_9M_N11	0.378378378378378	9M	9
1832	143297162	int_9M_N12	0.476635514018692	9M	9
1833	143297162	int_9M_N13	0	9M	9
1834	143297162	int_9M_N14	0.330357142857143	9M	9
1835	143297162	int_9M_N15	0.482758620689655	9M	9
1836	143297162	int_9M_N16	0.416666666666667	9M	9
1837	143297162	int_15M_N1	0.267857142857143	15M	15
1838	143297162	int_15M_N2	0.216666666666667	15M	15
1839	143297162	int_15M_N3	0.357142857142857	15M	15
1840	143297162	int_15M_N4	0.51063829787234	15M	15
1841	143297162	int_15M_N5	1	15M	15
1842	143297162	int_15M_N6	0.347826086956522	15M	15
1843	143297162	int_15M_N7	0.7	15M	15
1844	143297162	int_15M_N8	0.403508771929825	15M	15
1845	143297162	int_15M_N9	0.333333333333333	15M	15
1846	143297162	int_15M_N10	0.3	15M	15
1847	143297162	int_15M_N11	0.521739130434783	15M	15
1848	143297162	int_15M_N12	0.442307692307692	15M	15
1849	143297162	int_15M_N13	0.35	15M	15
1850	143297162	int_15M_N14	0.388888888888889	15M	15
1851	143297162	int_15M_N15	0.368421052631579	15M	15
1852	143297162	int_15M_N16	0.471698113207547	15M	15
1853	143297162	int_24M_N1	0.491525423728814	24M	24
1854	143297162	int_24M_N2	0.527272727272727	24M	24
1855	143297162	int_24M_N3	0.471264367816092	24M	24
1856	143297162	int_24M_N4	0.365853658536585	24M	24
1857	143297162	int_24M_N5	0.458333333333333	24M	24
1858	143297162	int_24M_N6	0.5625	24M	24
1859	143297162	int_24M_N7	0.519230769230769	24M	24
1860	143297162	int_24M_N8	0.5	24M	24
1861	143297162	int_24M_N9	0.285714285714286	24M	24
1862	143297162	int_24M_N10	0.442307692307692	24M	24
1863	143297162	int_24M_N11	0.378378378378378	24M	24
1864	143297162	int_24M_N12	0.435483870967742	24M	24
1865	143297162	int_24M_N13	0.572727272727273	24M	24
1866	143297162	int_24M_N14	0.367088607594937	24M	24
1867	143297162	int_24M_N16	0.175438596491228	24M	24
1868	143297162	int_24M_N17	0.350649350649351	24M	24
1869	143297162	int_30M_N1	0.214285714285714	28M	28
1870	143297162	int_30M_N2	0.50561797752809	28M	28
1871	143297162	int_30M_N3	0.397959183673469	28M	28
1872	143297162	int_30M_N4	0.445652173913043	28M	28
1873	143297162	int_30M_N5	0.5	28M	28
1874	143297162	int_30M_N6	0.52212389380531	28M	28
1875	143297162	int_30M_N7	0.354609929078014	28M	28
1876	143297162	int_30M_N8	0.553191489361702	28M	28
1877	143297162	int_30M_N9	0.347826086956522	28M	28
1878	143297162	int_30M_N10	0.4375	28M	28
1879	143297162	int_30M_N11	0.428571428571429	28M	28
1880	143297162	int_30M_N12	0.406593406593407	28M	28
1881	143297162	int_30M_N13	0.377049180327869	28M	28
1882	143297162	int_30M_N14	0.426470588235294	28M	28
1883	143297162	int_30M_N15	0.41	28M	28
1884	143297162	int_30M_N16	0.444444444444444	28M	28
1885	143297162	int_30M_N17	0.482352941176471	28M	28
1886	143297162	int_30M_N18	0.508474576271186	28M	28
1887	143297180	int_3M_N1	0.292929292929293	3M	3
1888	143297180	int_3M_N2	0.214285714285714	3M	3
1889	143297180	int_3M_N3	0.112676056338028	3M	3
1890	143297180	int_3M_N4	0.112068965517241	3M	3
1891	143297180	int_3M_N5	0.406451612903226	3M	3
1892	143297180	int_3M_N6	0.26984126984127	3M	3
1893	143297180	int_3M_N7	0.232876712328767	3M	3
1894	143297180	int_3M_N8	0.148148148148148	3M	3
1895	143297180	int_3M_N9	0.0645161290322581	3M	3
1896	143297180	int_3M_N10	0.190140845070423	3M	3
1897	143297180	int_3M_N11	0.216494845360825	3M	3
1898	143297180	int_3M_N12	0.228346456692913	3M	3
1899	143297180	int_3M_N13	0.255813953488372	3M	3
1900	143297180	int_3M_N14	0.25	3M	3
1901	143297180	int_3M_N15	0.234972677595628	3M	3
1902	143297180	int_3M_N16	0.160919540229885	3M	3
1903	143297180	int_9M_N1	0.255474452554745	9M	9
1904	143297180	int_9M_N2	0.288135593220339	9M	9
1905	143297180	int_9M_N3	0	9M	9
1906	143297180	int_9M_N4	NA	9M	9
1907	143297180	int_9M_N5	0.328767123287671	9M	9
1908	143297180	int_9M_N6	0.128205128205128	9M	9
1909	143297180	int_9M_N7	0.382352941176471	9M	9
1910	143297180	int_9M_N8	0.130434782608696	9M	9
1911	143297180	int_9M_N9	0.36	9M	9
1912	143297180	int_9M_N10	0.267148014440433	9M	9
1913	143297180	int_9M_N11	0.154545454545455	9M	9
1914	143297180	int_9M_N12	0.252336448598131	9M	9
1915	143297180	int_9M_N13	0.2	9M	9
1916	143297180	int_9M_N14	0.1875	9M	9
1917	143297180	int_9M_N15	0.379310344827586	9M	9
1918	143297180	int_9M_N16	0.25	9M	9
1919	143297180	int_15M_N1	0.321428571428571	15M	15
1920	143297180	int_15M_N2	0.283333333333333	15M	15
1921	143297180	int_15M_N3	0.392857142857143	15M	15
1922	143297180	int_15M_N4	0.106382978723404	15M	15
1923	143297180	int_15M_N5	0.538461538461538	15M	15
1924	143297180	int_15M_N6	0.0434782608695652	15M	15
1925	143297180	int_15M_N7	0.35	15M	15
1926	143297180	int_15M_N8	0.275862068965517	15M	15
1927	143297180	int_15M_N9	0.458333333333333	15M	15
1928	143297180	int_15M_N10	0.266666666666667	15M	15
1929	143297180	int_15M_N11	0.173913043478261	15M	15
1930	143297180	int_15M_N12	0.288461538461538	15M	15
1931	143297180	int_15M_N13	0.230769230769231	15M	15
1932	143297180	int_15M_N14	0.218181818181818	15M	15
1933	143297180	int_15M_N15	0.131578947368421	15M	15
1934	143297180	int_15M_N16	0.425925925925926	15M	15
1935	143297180	int_24M_N1	0.288135593220339	24M	24
1936	143297180	int_24M_N2	0.145454545454545	24M	24
1937	143297180	int_24M_N3	0.397727272727273	24M	24
1938	143297180	int_24M_N4	0.3	24M	24
1939	143297180	int_24M_N5	0.28	24M	24
1940	143297180	int_24M_N6	0.2625	24M	24
1941	143297180	int_24M_N7	0.269230769230769	24M	24
1942	143297180	int_24M_N8	0.258064516129032	24M	24
1943	143297180	int_24M_N9	0.381818181818182	24M	24
1944	143297180	int_24M_N10	0.369426751592357	24M	24
1945	143297180	int_24M_N11	0.131578947368421	24M	24
1946	143297180	int_24M_N12	0.387096774193548	24M	24
1947	143297180	int_24M_N13	0.376146788990826	24M	24
1948	143297180	int_24M_N14	0.316455696202532	24M	24
1949	143297180	int_24M_N16	0.0701754385964912	24M	24
1950	143297180	int_24M_N17	0.337662337662338	24M	24
1951	143297180	int_30M_N1	0.146341463414634	28M	28
1952	143297180	int_30M_N2	0.433333333333333	28M	28
1953	143297180	int_30M_N3	0.303030303030303	28M	28
1954	143297180	int_30M_N4	0.293478260869565	28M	28
1955	143297180	int_30M_N5	0.27536231884058	28M	28
1956	143297180	int_30M_N6	0.380530973451327	28M	28
1957	143297180	int_30M_N7	0.24113475177305	28M	28
1958	143297180	int_30M_N8	0.304347826086957	28M	28
1959	143297180	int_30M_N9	0.260869565217391	28M	28
1960	143297180	int_30M_N10	0.1875	28M	28
1961	143297180	int_30M_N11	0.25	28M	28
1962	143297180	int_30M_N12	0.318681318681319	28M	28
1963	143297180	int_30M_N13	0.241935483870968	28M	28
1964	143297180	int_30M_N14	0.237037037037037	28M	28
1965	143297180	int_30M_N15	0.32	28M	28
1966	143297180	int_30M_N16	0.5	28M	28
1967	143297180	int_30M_N17	0.255813953488372	28M	28
1968	143297180	int_30M_N18	0.433333333333333	28M	28
1969	143297208	int_3M_N1	0.303030303030303	3M	3
1970	143297208	int_3M_N2	0.345238095238095	3M	3
1971	143297208	int_3M_N3	0.23943661971831	3M	3
1972	143297208	int_3M_N4	0.129310344827586	3M	3
1973	143297208	int_3M_N5	0.324675324675325	3M	3
1974	143297208	int_3M_N6	0.26984126984127	3M	3
1975	143297208	int_3M_N7	0.301369863013699	3M	3
1976	143297208	int_3M_N8	0.246913580246914	3M	3
1977	143297208	int_3M_N9	0.032258064516129	3M	3
1978	143297208	int_3M_N10	0.211267605633803	3M	3
1979	143297208	int_3M_N11	0.474226804123711	3M	3
1980	143297208	int_3M_N12	0.196850393700787	3M	3
1981	143297208	int_3M_N13	0.232558139534884	3M	3
1982	143297208	int_3M_N14	0.296875	3M	3
1983	143297208	int_3M_N15	0.229508196721311	3M	3
1984	143297208	int_3M_N16	0.32183908045977	3M	3
1985	143297208	int_9M_N1	0.226277372262774	9M	9
1986	143297208	int_9M_N2	0.423728813559322	9M	9
1987	143297208	int_9M_N3	0.220338983050847	9M	9
1988	143297208	int_9M_N4	NA	9M	9
1989	143297208	int_9M_N5	0.493150684931507	9M	9
1990	143297208	int_9M_N6	0.153846153846154	9M	9
1991	143297208	int_9M_N7	0.378640776699029	9M	9
1992	143297208	int_9M_N8	0.304347826086957	9M	9
1993	143297208	int_9M_N9	0.493333333333333	9M	9
1994	143297208	int_9M_N10	0.274368231046931	9M	9
1995	143297208	int_9M_N11	0.306306306306306	9M	9
1996	143297208	int_9M_N12	0.383177570093458	9M	9
1997	143297208	int_9M_N13	0.2	9M	9
1998	143297208	int_9M_N14	0.214285714285714	9M	9
1999	143297208	int_9M_N15	0.390804597701149	9M	9
[truncated: 1,609 more rows]
