# Supplementary material for: Nonlinear DNA methylation trajectories in aging male mice
Source: Nat Commun. 2024 Apr 9;15:3074. doi: 10.1038/s41467-024-47316-2 (PMC11004021; doi:10.1038/s41467-024-47316-2)
Supplement: Supplementary file 7 — Source Data [file 41467_2024_47316_MOESM7_ESM.zip › Source Data/SupplementaryFigures/data.gc_Ptprz1.methylation.boxplots.csv]

	start	sample	methyl	age	age_num
1	22875507	int_3M_N1	0.0205882352941176	3M	3
2	22875507	int_3M_N2	0.0396039603960396	3M	3
3	22875507	int_3M_N3	0.025	3M	3
4	22875507	int_3M_N4	0.024390243902439	3M	3
5	22875507	int_3M_N5	0.0639834881320949	3M	3
6	22875507	int_3M_N6	0.0449438202247191	3M	3
7	22875507	int_3M_N7	0.0362116991643454	3M	3
8	22875507	int_3M_N8	0.042654028436019	3M	3
9	22875507	int_3M_N9	0.0302325581395349	3M	3
10	22875507	int_3M_N10	0.05	3M	3
11	22875507	int_3M_N11	0.0286396181384248	3M	3
12	22875507	int_3M_N12	0.119565217391304	3M	3
13	22875507	int_3M_N13	0.0604395604395604	3M	3
14	22875507	int_3M_N14	0.0403800475059382	3M	3
15	22875507	int_3M_N15	0.0468384074941452	3M	3
16	22875507	int_3M_N16	0.0549450549450549	3M	3
17	22875507	int_9M_N1	0.118236472945892	9M	9
18	22875507	int_9M_N2	0.182142857142857	9M	9
19	22875507	int_9M_N3	0.106776180698152	9M	9
20	22875507	int_9M_N4	0.178137651821862	9M	9
21	22875507	int_9M_N5	0.156327543424318	9M	9
22	22875507	int_9M_N6	0.132142857142857	9M	9
23	22875507	int_9M_N7	0.171875	9M	9
24	22875507	int_9M_N8	0.137254901960784	9M	9
25	22875507	int_9M_N9	0.15605749486653	9M	9
26	22875507	int_9M_N10	0.0861618798955614	9M	9
27	22875507	int_9M_N11	0.110849056603774	9M	9
28	22875507	int_9M_N12	0.163021868787276	9M	9
29	22875507	int_9M_N13	0.121673003802281	9M	9
30	22875507	int_9M_N14	0.140077821011673	9M	9
31	22875507	int_9M_N15	0.117252931323283	9M	9
32	22875507	int_9M_N16	0.125757575757576	9M	9
33	22875507	int_15M_N1	0.226190476190476	15M	15
34	22875507	int_15M_N2	0.220496894409938	15M	15
35	22875507	int_15M_N3	0.145110410094637	15M	15
36	22875507	int_15M_N4	0.18970189701897	15M	15
37	22875507	int_15M_N5	0.221130221130221	15M	15
38	22875507	int_15M_N6	0.174496644295302	15M	15
39	22875507	int_15M_N7	0.220994475138122	15M	15
40	22875507	int_15M_N8	0.175355450236967	15M	15
41	22875507	int_15M_N9	0.243589743589744	15M	15
42	22875507	int_15M_N10	0.241379310344828	15M	15
43	22875507	int_15M_N11	0.188442211055276	15M	15
44	22875507	int_15M_N12	0.180147058823529	15M	15
45	22875507	int_15M_N13	0.203921568627451	15M	15
46	22875507	int_15M_N14	0.217142857142857	15M	15
47	22875507	int_15M_N15	0.2125	15M	15
48	22875507	int_15M_N16	0.214111922141119	15M	15
49	22875507	int_24M_N1	0.146341463414634	24M	24
50	22875507	int_24M_N2	0.190635451505017	24M	24
51	22875507	int_24M_N3	0.176	24M	24
52	22875507	int_24M_N4	0.171091445427729	24M	24
53	22875507	int_24M_N5	0.215789473684211	24M	24
54	22875507	int_24M_N6	0.313609467455621	24M	24
55	22875507	int_24M_N7	0.297297297297297	24M	24
56	22875507	int_24M_N8	0.205714285714286	24M	24
57	22875507	int_24M_N9	0.222614840989399	24M	24
58	22875507	int_24M_N10	0.129963898916967	24M	24
59	22875507	int_24M_N11	0.190661478599222	24M	24
60	22875507	int_24M_N12	0.251428571428571	24M	24
61	22875507	int_24M_N13	0.229166666666667	24M	24
62	22875507	int_24M_N14	0.222222222222222	24M	24
63	22875507	int_24M_N16	0.186666666666667	24M	24
64	22875507	int_24M_N17	0.275330396475771	24M	24
65	22875507	int_30M_N1	0.218604651162791	28M	28
66	22875507	int_30M_N2	0.104477611940299	28M	28
67	22875507	int_30M_N3	0.150197628458498	28M	28
68	22875507	int_30M_N4	0.20460358056266	28M	28
69	22875507	int_30M_N5	0.219298245614035	28M	28
70	22875507	int_30M_N6	0.18941504178273	28M	28
71	22875507	int_30M_N7	0.198369565217391	28M	28
72	22875507	int_30M_N8	0.189516129032258	28M	28
73	22875507	int_30M_N9	0.158371040723982	28M	28
74	22875507	int_30M_N10	0.0826086956521739	28M	28
75	22875507	int_30M_N11	0.157407407407407	28M	28
76	22875507	int_30M_N12	0.252427184466019	28M	28
77	22875507	int_30M_N13	0.178723404255319	28M	28
78	22875507	int_30M_N14	0.129770992366412	28M	28
79	22875507	int_30M_N15	0.179930795847751	28M	28
80	22875507	int_30M_N16	0.174377224199288	28M	28
81	22875507	int_30M_N17	0.198564593301435	28M	28
82	22875507	int_30M_N18	0.244360902255639	28M	28
83	22875509	int_3M_N1	0.0412979351032448	3M	3
84	22875509	int_3M_N2	0.0247524752475248	3M	3
85	22875509	int_3M_N3	0.0225	3M	3
86	22875509	int_3M_N4	0.0171919770773639	3M	3
87	22875509	int_3M_N5	0.043343653250774	3M	3
88	22875509	int_3M_N6	0.0225225225225225	3M	3
89	22875509	int_3M_N7	0.0251396648044693	3M	3
90	22875509	int_3M_N8	0.0380047505938242	3M	3
91	22875509	int_3M_N9	0.0232558139534884	3M	3
92	22875509	int_3M_N10	0.05	3M	3
93	22875509	int_3M_N11	0.0310262529832936	3M	3
94	22875509	int_3M_N12	0.0261437908496732	3M	3
95	22875509	int_3M_N13	0.0274725274725275	3M	3
96	22875509	int_3M_N14	0.0617577197149644	3M	3
97	22875509	int_3M_N15	0.0363423212192263	3M	3
98	22875509	int_3M_N16	0.0293040293040293	3M	3
99	22875509	int_9M_N1	0.0881763527054108	9M	9
100	22875509	int_9M_N2	0.128571428571429	9M	9
101	22875509	int_9M_N3	0.0862422997946612	9M	9
102	22875509	int_9M_N4	0.145748987854251	9M	9
103	22875509	int_9M_N5	0.114427860696517	9M	9
104	22875509	int_9M_N6	0.128113879003559	9M	9
105	22875509	int_9M_N7	0.107421875	9M	9
106	22875509	int_9M_N8	0.0921787709497207	9M	9
107	22875509	int_9M_N9	0.13347022587269	9M	9
108	22875509	int_9M_N10	0.0704960835509138	9M	9
109	22875509	int_9M_N11	0.122931442080378	9M	9
110	22875509	int_9M_N12	0.119521912350598	9M	9
111	22875509	int_9M_N13	0.0494296577946768	9M	9
112	22875509	int_9M_N14	0.1364522417154	9M	9
113	22875509	int_9M_N15	0.102177554438861	9M	9
114	22875509	int_9M_N16	0.096969696969697	9M	9
115	22875509	int_15M_N1	0.285714285714286	15M	15
116	22875509	int_15M_N2	0.186335403726708	15M	15
117	22875509	int_15M_N3	0.0757097791798107	15M	15
118	22875509	int_15M_N4	0.173441734417344	15M	15
119	22875509	int_15M_N5	0.127764127764128	15M	15
120	22875509	int_15M_N6	0.154362416107383	15M	15
121	22875509	int_15M_N7	0.15702479338843	15M	15
122	22875509	int_15M_N8	0.137440758293839	15M	15
123	22875509	int_15M_N9	0.170940170940171	15M	15
124	22875509	int_15M_N10	0.160949868073879	15M	15
125	22875509	int_15M_N11	0.178391959798995	15M	15
126	22875509	int_15M_N12	0.150735294117647	15M	15
127	22875509	int_15M_N13	0.09765625	15M	15
128	22875509	int_15M_N14	0.168091168091168	15M	15
129	22875509	int_15M_N15	0.15	15M	15
130	22875509	int_15M_N16	0.13625304136253	15M	15
131	22875509	int_24M_N1	0.128048780487805	24M	24
132	22875509	int_24M_N2	0.153846153846154	24M	24
133	22875509	int_24M_N3	0.141333333333333	24M	24
134	22875509	int_24M_N4	0.191176470588235	24M	24
135	22875509	int_24M_N5	0.184210526315789	24M	24
136	22875509	int_24M_N6	0.255952380952381	24M	24
137	22875509	int_24M_N7	0.248648648648649	24M	24
138	22875509	int_24M_N8	0.201149425287356	24M	24
139	22875509	int_24M_N9	0.170212765957447	24M	24
140	22875509	int_24M_N10	0.148550724637681	24M	24
141	22875509	int_24M_N11	0.140077821011673	24M	24
142	22875509	int_24M_N12	0.217142857142857	24M	24
143	22875509	int_24M_N13	0.177083333333333	24M	24
144	22875509	int_24M_N14	0.183035714285714	24M	24
145	22875509	int_24M_N16	0.146666666666667	24M	24
146	22875509	int_24M_N17	0.202643171806167	24M	24
147	22875509	int_30M_N1	0.2	28M	28
148	22875509	int_30M_N2	0.0796019900497512	28M	28
149	22875509	int_30M_N3	0.146245059288538	28M	28
150	22875509	int_30M_N4	0.158567774936061	28M	28
151	22875509	int_30M_N5	0.182017543859649	28M	28
152	22875509	int_30M_N6	0.144846796657382	28M	28
153	22875509	int_30M_N7	0.173913043478261	28M	28
154	22875509	int_30M_N8	0.153225806451613	28M	28
155	22875509	int_30M_N9	0.135746606334842	28M	28
156	22875509	int_30M_N10	0.0692640692640693	28M	28
157	22875509	int_30M_N11	0.148837209302326	28M	28
158	22875509	int_30M_N12	0.200647249190939	28M	28
159	22875509	int_30M_N13	0.136170212765957	28M	28
160	22875509	int_30M_N14	0.137404580152672	28M	28
161	22875509	int_30M_N15	0.166089965397924	28M	28
162	22875509	int_30M_N16	0.156583629893238	28M	28
163	22875509	int_30M_N17	0.205741626794258	28M	28
164	22875509	int_30M_N18	0.206378986866792	28M	28
165	22875512	int_3M_N1	0.0647058823529412	3M	3
166	22875512	int_3M_N2	0.111940298507463	3M	3
167	22875512	int_3M_N3	0.075	3M	3
168	22875512	int_3M_N4	0.0430416068866571	3M	3
169	22875512	int_3M_N5	0.0898760330578512	3M	3
170	22875512	int_3M_N6	0.072234762979684	3M	3
171	22875512	int_3M_N7	0.0614525139664804	3M	3
172	22875512	int_3M_N8	0.0497630331753555	3M	3
173	22875512	int_3M_N9	0.072093023255814	3M	3
174	22875512	int_3M_N10	0.119642857142857	3M	3
175	22875512	int_3M_N11	0.0715990453460621	3M	3
176	22875512	int_3M_N12	0.108695652173913	3M	3
177	22875512	int_3M_N13	0.0385674931129477	3M	3
178	22875512	int_3M_N14	0.0904761904761905	3M	3
179	22875512	int_3M_N15	0.0831381733021077	3M	3
180	22875512	int_3M_N16	0.0897435897435897	3M	3
181	22875512	int_9M_N1	0.120240480961924	9M	9
182	22875512	int_9M_N2	0.246428571428571	9M	9
183	22875512	int_9M_N3	0.182751540041068	9M	9
184	22875512	int_9M_N4	0.288617886178862	9M	9
185	22875512	int_9M_N5	0.230769230769231	9M	9
186	22875512	int_9M_N6	0.241992882562278	9M	9
187	22875512	int_9M_N7	0.203125	9M	9
188	22875512	int_9M_N8	0.192737430167598	9M	9
189	22875512	int_9M_N9	0.214432989690722	9M	9
190	22875512	int_9M_N10	0.193211488250653	9M	9
191	22875512	int_9M_N11	0.2	9M	9
192	22875512	int_9M_N12	0.218	9M	9
193	22875512	int_9M_N13	0.151015228426396	9M	9
194	22875512	int_9M_N14	0.241715399610136	9M	9
195	22875512	int_9M_N15	0.268006700167504	9M	9
196	22875512	int_9M_N16	0.16969696969697	9M	9
197	22875512	int_15M_N1	0.345238095238095	15M	15
198	22875512	int_15M_N2	0.218068535825545	15M	15
199	22875512	int_15M_N3	0.154574132492114	15M	15
200	22875512	int_15M_N4	0.276422764227642	15M	15
201	22875512	int_15M_N5	0.218673218673219	15M	15
202	22875512	int_15M_N6	0.228187919463087	15M	15
203	22875512	int_15M_N7	0.31129476584022	15M	15
204	22875512	int_15M_N8	0.232227488151659	15M	15
205	22875512	int_15M_N9	0.257510729613734	15M	15
206	22875512	int_15M_N10	0.308707124010554	15M	15
207	22875512	int_15M_N11	0.27020202020202	15M	15
208	22875512	int_15M_N12	0.327205882352941	15M	15
209	22875512	int_15M_N13	0.1328125	15M	15
210	22875512	int_15M_N14	0.307692307692308	15M	15
211	22875512	int_15M_N15	0.213166144200627	15M	15
212	22875512	int_15M_N16	0.24390243902439	15M	15
213	22875512	int_24M_N1	0.189024390243902	24M	24
214	22875512	int_24M_N2	0.250836120401338	24M	24
215	22875512	int_24M_N3	0.261333333333333	24M	24
216	22875512	int_24M_N4	0.276470588235294	24M	24
217	22875512	int_24M_N5	0.247368421052632	24M	24
218	22875512	int_24M_N6	0.267857142857143	24M	24
219	22875512	int_24M_N7	0.362162162162162	24M	24
220	22875512	int_24M_N8	0.224137931034483	24M	24
221	22875512	int_24M_N9	0.24113475177305	24M	24
222	22875512	int_24M_N10	0.170289855072464	24M	24
223	22875512	int_24M_N11	0.23828125	24M	24
224	22875512	int_24M_N12	0.275071633237822	24M	24
225	22875512	int_24M_N13	0.260416666666667	24M	24
226	22875512	int_24M_N14	0.254464285714286	24M	24
227	22875512	int_24M_N16	0.235555555555556	24M	24
228	22875512	int_24M_N17	0.284140969162996	24M	24
229	22875512	int_30M_N1	0.246511627906977	28M	28
230	22875512	int_30M_N2	0.17910447761194	28M	28
231	22875512	int_30M_N3	0.205533596837945	28M	28
232	22875512	int_30M_N4	0.199488491048593	28M	28
233	22875512	int_30M_N5	0.225877192982456	28M	28
234	22875512	int_30M_N6	0.228412256267409	28M	28
235	22875512	int_30M_N7	0.214673913043478	28M	28
236	22875512	int_30M_N8	0.237903225806452	28M	28
237	22875512	int_30M_N9	0.18552036199095	28M	28
238	22875512	int_30M_N10	0.109649122807018	28M	28
239	22875512	int_30M_N11	0.203703703703704	28M	28
240	22875512	int_30M_N12	0.283387622149837	28M	28
241	22875512	int_30M_N13	0.207627118644068	28M	28
242	22875512	int_30M_N14	0.16030534351145	28M	28
243	22875512	int_30M_N15	0.193771626297578	28M	28
244	22875512	int_30M_N16	0.189285714285714	28M	28
245	22875512	int_30M_N17	0.251196172248804	28M	28
246	22875512	int_30M_N18	0.273921200750469	28M	28
247	22875517	int_3M_N1	0.0470588235294118	3M	3
248	22875517	int_3M_N2	0.0693069306930693	3M	3
249	22875517	int_3M_N3	0.0675	3M	3
250	22875517	int_3M_N4	0.0444126074498567	3M	3
251	22875517	int_3M_N5	0.0815273477812178	3M	3
252	22875517	int_3M_N6	0.0629213483146067	3M	3
253	22875517	int_3M_N7	0.100278551532033	3M	3
254	22875517	int_3M_N8	0.0427553444180523	3M	3
255	22875517	int_3M_N9	0.0607476635514019	3M	3
256	22875517	int_3M_N10	0.0822898032200358	3M	3
257	22875517	int_3M_N11	0.0598086124401914	3M	3
258	22875517	int_3M_N12	0.0871459694989107	3M	3
259	22875517	int_3M_N13	0.043956043956044	3M	3
260	22875517	int_3M_N14	0.0738095238095238	3M	3
261	22875517	int_3M_N15	0.0667447306791569	3M	3
262	22875517	int_3M_N16	0.0402930402930403	3M	3
263	22875517	int_9M_N1	0.122244488977956	9M	9
264	22875517	int_9M_N2	0.225	9M	9
265	22875517	int_9M_N3	0.135523613963039	9M	9
266	22875517	int_9M_N4	0.246963562753036	9M	9
267	22875517	int_9M_N5	0.213930348258706	9M	9
268	22875517	int_9M_N6	0.263345195729537	9M	9
269	22875517	int_9M_N7	0.16796875	9M	9
270	22875517	int_9M_N8	0.114525139664804	9M	9
271	22875517	int_9M_N9	0.213552361396304	9M	9
272	22875517	int_9M_N10	0.177545691906005	9M	9
273	22875517	int_9M_N11	0.200471698113208	9M	9
274	22875517	int_9M_N12	0.192842942345924	9M	9
275	22875517	int_9M_N13	0.103929024081115	9M	9
276	22875517	int_9M_N14	0.198830409356725	9M	9
277	22875517	int_9M_N15	0.224455611390285	9M	9
278	22875517	int_9M_N16	0.107575757575758	9M	9
279	22875517	int_15M_N1	0.380952380952381	15M	15
280	22875517	int_15M_N2	0.254658385093168	15M	15
281	22875517	int_15M_N3	0.170347003154574	15M	15
282	22875517	int_15M_N4	0.257452574525745	15M	15
283	22875517	int_15M_N5	0.201474201474201	15M	15
284	22875517	int_15M_N6	0.197986577181208	15M	15
285	22875517	int_15M_N7	0.348066298342541	15M	15
286	22875517	int_15M_N8	0.18957345971564	15M	15
287	22875517	int_15M_N9	0.248927038626609	15M	15
288	22875517	int_15M_N10	0.291005291005291	15M	15
289	22875517	int_15M_N11	0.227272727272727	15M	15
290	22875517	int_15M_N12	0.305147058823529	15M	15
291	22875517	int_15M_N13	0.19140625	15M	15
292	22875517	int_15M_N14	0.256410256410256	15M	15
293	22875517	int_15M_N15	0.263322884012539	15M	15
294	22875517	int_15M_N16	0.248175182481752	15M	15
295	22875517	int_24M_N1	0.213414634146341	24M	24
296	22875517	int_24M_N2	0.234113712374582	24M	24
297	22875517	int_24M_N3	0.218666666666667	24M	24
298	22875517	int_24M_N4	0.29585798816568	24M	24
299	22875517	int_24M_N5	0.276595744680851	24M	24
300	22875517	int_24M_N6	0.297619047619048	24M	24
301	22875517	int_24M_N7	0.356756756756757	24M	24
302	22875517	int_24M_N8	0.245714285714286	24M	24
303	22875517	int_24M_N9	0.190812720848057	24M	24
304	22875517	int_24M_N10	0.180505415162455	24M	24
305	22875517	int_24M_N11	0.178988326848249	24M	24
306	22875517	int_24M_N12	0.234285714285714	24M	24
307	22875517	int_24M_N13	0.265625	24M	24
308	22875517	int_24M_N14	0.276785714285714	24M	24
309	22875517	int_24M_N16	0.180400890868597	24M	24
310	22875517	int_24M_N17	0.269315673289183	24M	24
311	22875517	int_30M_N1	0.26046511627907	28M	28
312	22875517	int_30M_N2	0.149253731343284	28M	28
313	22875517	int_30M_N3	0.150197628458498	28M	28
314	22875517	int_30M_N4	0.19693094629156	28M	28
315	22875517	int_30M_N5	0.221491228070175	28M	28
316	22875517	int_30M_N6	0.16991643454039	28M	28
317	22875517	int_30M_N7	0.20708446866485	28M	28
318	22875517	int_30M_N8	0.213709677419355	28M	28
319	22875517	int_30M_N9	0.171945701357466	28M	28
320	22875517	int_30M_N10	0.11304347826087	28M	28
321	22875517	int_30M_N11	0.12093023255814	28M	28
322	22875517	int_30M_N12	0.26537216828479	28M	28
323	22875517	int_30M_N13	0.182978723404255	28M	28
324	22875517	int_30M_N14	0.16030534351145	28M	28
325	22875517	int_30M_N15	0.176470588235294	28M	28
326	22875517	int_30M_N16	0.181494661921708	28M	28
327	22875517	int_30M_N17	0.194244604316547	28M	28
328	22875517	int_30M_N18	0.25140712945591	28M	28
329	22875522	int_3M_N1	0.0323529411764706	3M	3
330	22875522	int_3M_N2	0.0421836228287841	3M	3
331	22875522	int_3M_N3	0.0350877192982456	3M	3
332	22875522	int_3M_N4	0.0186246418338109	3M	3
333	22875522	int_3M_N5	0.0723888314374354	3M	3
334	22875522	int_3M_N6	0.0608108108108108	3M	3
335	22875522	int_3M_N7	0.0417827298050139	3M	3
336	22875522	int_3M_N8	0.0523809523809524	3M	3
337	22875522	int_3M_N9	0.0327102803738318	3M	3
338	22875522	int_3M_N10	0.0411449016100179	3M	3
339	22875522	int_3M_N11	0.0214797136038186	3M	3
340	22875522	int_3M_N12	0.0630434782608696	3M	3
341	22875522	int_3M_N13	0.0523415977961433	3M	3
342	22875522	int_3M_N14	0.0498812351543943	3M	3
343	22875522	int_3M_N15	0.0293427230046948	3M	3
344	22875522	int_3M_N16	0.0275229357798165	3M	3
345	22875522	int_9M_N1	0.0841683366733467	9M	9
346	22875522	int_9M_N2	0.139285714285714	9M	9
347	22875522	int_9M_N3	0.109053497942387	9M	9
348	22875522	int_9M_N4	0.121457489878543	9M	9
349	22875522	int_9M_N5	0.151741293532338	9M	9
350	22875522	int_9M_N6	0.150537634408602	9M	9
351	22875522	int_9M_N7	0.099609375	9M	9
352	22875522	int_9M_N8	0.0812324929971989	9M	9
353	22875522	int_9M_N9	0.127310061601643	9M	9
354	22875522	int_9M_N10	0.0913838120104439	9M	9
355	22875522	int_9M_N11	0.0990566037735849	9M	9
356	22875522	int_9M_N12	0.107355864811133	9M	9
357	22875522	int_9M_N13	0.0570342205323194	9M	9
358	22875522	int_9M_N14	0.14591439688716	9M	9
359	22875522	int_9M_N15	0.149078726968174	9M	9
360	22875522	int_9M_N16	0.0863636363636364	9M	9
361	22875522	int_15M_N1	0.349397590361446	15M	15
362	22875522	int_15M_N2	0.118012422360248	15M	15
363	22875522	int_15M_N3	0.117088607594937	15M	15
364	22875522	int_15M_N4	0.209239130434783	15M	15
365	22875522	int_15M_N5	0.127764127764128	15M	15
366	22875522	int_15M_N6	0.161616161616162	15M	15
367	22875522	int_15M_N7	0.21763085399449	15M	15
368	22875522	int_15M_N8	0.156398104265403	15M	15
369	22875522	int_15M_N9	0.201716738197425	15M	15
370	22875522	int_15M_N10	0.163588390501319	15M	15
371	22875522	int_15M_N11	0.168341708542714	15M	15
372	22875522	int_15M_N12	0.176470588235294	15M	15
373	22875522	int_15M_N13	0.12156862745098	15M	15
374	22875522	int_15M_N14	0.173789173789174	15M	15
375	22875522	int_15M_N15	0.15987460815047	15M	15
376	22875522	int_15M_N16	0.13625304136253	15M	15
377	22875522	int_24M_N1	0.140243902439024	24M	24
378	22875522	int_24M_N2	0.183946488294314	24M	24
379	22875522	int_24M_N3	0.176	24M	24
380	22875522	int_24M_N4	0.218289085545723	24M	24
381	22875522	int_24M_N5	0.194736842105263	24M	24
382	22875522	int_24M_N6	0.255952380952381	24M	24
383	22875522	int_24M_N7	0.254054054054054	24M	24
384	22875522	int_24M_N8	0.149425287356322	24M	24
385	22875522	int_24M_N9	0.184397163120567	24M	24
386	22875522	int_24M_N10	0.115523465703971	24M	24
387	22875522	int_24M_N11	0.172549019607843	24M	24
388	22875522	int_24M_N12	0.243553008595989	24M	24
389	22875522	int_24M_N13	0.15625	24M	24
390	22875522	int_24M_N14	0.227678571428571	24M	24
391	22875522	int_24M_N16	0.146666666666667	24M	24
392	22875522	int_24M_N17	0.187224669603524	24M	24
393	22875522	int_30M_N1	0.218604651162791	28M	28
394	22875522	int_30M_N2	0.109452736318408	28M	28
395	22875522	int_30M_N3	0.154150197628458	28M	28
396	22875522	int_30M_N4	0.146153846153846	28M	28
397	22875522	int_30M_N5	0.201754385964912	28M	28
398	22875522	int_30M_N6	0.139275766016713	28M	28
399	22875522	int_30M_N7	0.168937329700272	28M	28
400	22875522	int_30M_N8	0.149193548387097	28M	28
401	22875522	int_30M_N9	0.153846153846154	28M	28
402	22875522	int_30M_N10	0.0692640692640693	28M	28
403	22875522	int_30M_N11	0.116279069767442	28M	28
404	22875522	int_30M_N12	0.210355987055016	28M	28
405	22875522	int_30M_N13	0.156779661016949	28M	28
406	22875522	int_30M_N14	0.106870229007634	28M	28
407	22875522	int_30M_N15	0.155709342560554	28M	28
408	22875522	int_30M_N16	0.156583629893238	28M	28
409	22875522	int_30M_N17	0.196172248803828	28M	28
410	22875522	int_30M_N18	0.213883677298311	28M	28
411	22875526	int_3M_N1	0.05	3M	3
412	22875526	int_3M_N2	0.0544554455445545	3M	3
413	22875526	int_3M_N3	0.035	3M	3
414	22875526	int_3M_N4	0.0257879656160458	3M	3
415	22875526	int_3M_N5	0.0608875128998968	3M	3
416	22875526	int_3M_N6	0.051685393258427	3M	3
417	22875526	int_3M_N7	0.0501392757660167	3M	3
418	22875526	int_3M_N8	0.0213776722090261	3M	3
419	22875526	int_3M_N9	0.0559440559440559	3M	3
420	22875526	int_3M_N10	0.0519713261648745	3M	3
421	22875526	int_3M_N11	0.0692124105011933	3M	3
422	22875526	int_3M_N12	0.0217391304347826	3M	3
423	22875526	int_3M_N13	0.0576923076923077	3M	3
424	22875526	int_3M_N14	0.0688836104513064	3M	3
425	22875526	int_3M_N15	0.0550351288056206	3M	3
426	22875526	int_3M_N16	0.0366300366300366	3M	3
427	22875526	int_9M_N1	0.0961923847695391	9M	9
428	22875526	int_9M_N2	0.175	9M	9
429	22875526	int_9M_N3	0.149897330595483	9M	9
430	22875526	int_9M_N4	0.1417004048583	9M	9
431	22875526	int_9M_N5	0.134663341645885	9M	9
432	22875526	int_9M_N6	0.138790035587189	9M	9
433	22875526	int_9M_N7	0.09765625	9M	9
434	22875526	int_9M_N8	0.136871508379888	9M	9
435	22875526	int_9M_N9	0.12962962962963	9M	9
436	22875526	int_9M_N10	0.12532637075718	9M	9
437	22875526	int_9M_N11	0.167848699763593	9M	9
438	22875526	int_9M_N12	0.109780439121756	9M	9
439	22875526	int_9M_N13	0.0747782002534854	9M	9
440	22875526	int_9M_N14	0.151750972762646	9M	9
441	22875526	int_9M_N15	0.195979899497487	9M	9
442	22875526	int_9M_N16	0.124242424242424	9M	9
443	22875526	int_15M_N1	0.369047619047619	15M	15
444	22875526	int_15M_N2	0.149532710280374	15M	15
445	22875526	int_15M_N3	0.107594936708861	15M	15
446	22875526	int_15M_N4	0.184281842818428	15M	15
447	22875526	int_15M_N5	0.137592137592138	15M	15
448	22875526	int_15M_N6	0.214765100671141	15M	15
449	22875526	int_15M_N7	0.198895027624309	15M	15
450	22875526	int_15M_N8	0.152380952380952	15M	15
451	22875526	int_15M_N9	0.183760683760684	15M	15
452	22875526	int_15M_N10	0.161375661375661	15M	15
453	22875526	int_15M_N11	0.165829145728643	15M	15
454	22875526	int_15M_N12	0.18450184501845	15M	15
455	22875526	int_15M_N13	0.16015625	15M	15
456	22875526	int_15M_N14	0.205128205128205	15M	15
457	22875526	int_15M_N15	0.13125	15M	15
458	22875526	int_15M_N16	0.192214111922141	15M	15
459	22875526	int_24M_N1	0.164634146341463	24M	24
460	22875526	int_24M_N2	0.177257525083612	24M	24
461	22875526	int_24M_N3	0.181333333333333	24M	24
462	22875526	int_24M_N4	0.179411764705882	24M	24
463	22875526	int_24M_N5	0.157894736842105	24M	24
464	22875526	int_24M_N6	0.230769230769231	24M	24
465	22875526	int_24M_N7	0.260869565217391	24M	24
466	22875526	int_24M_N8	0.217142857142857	24M	24
467	22875526	int_24M_N9	0.183745583038869	24M	24
468	22875526	int_24M_N10	0.126811594202899	24M	24
469	22875526	int_24M_N11	0.156862745098039	24M	24
470	22875526	int_24M_N12	0.25214899713467	24M	24
471	22875526	int_24M_N13	0.21875	24M	24
472	22875526	int_24M_N14	0.209821428571429	24M	24
473	22875526	int_24M_N16	0.146666666666667	24M	24
474	22875526	int_24M_N17	0.20353982300885	24M	24
475	22875526	int_30M_N1	0.223255813953488	28M	28
476	22875526	int_30M_N2	0.124378109452736	28M	28
477	22875526	int_30M_N3	0.154150197628458	28M	28
478	22875526	int_30M_N4	0.153452685421995	28M	28
479	22875526	int_30M_N5	0.175438596491228	28M	28
480	22875526	int_30M_N6	0.145251396648045	28M	28
481	22875526	int_30M_N7	0.209239130434783	28M	28
482	22875526	int_30M_N8	0.17741935483871	28M	28
483	22875526	int_30M_N9	0.16289592760181	28M	28
484	22875526	int_30M_N10	0.0865800865800866	28M	28
485	22875526	int_30M_N11	0.12037037037037	28M	28
486	22875526	int_30M_N12	0.214285714285714	28M	28
487	22875526	int_30M_N13	0.173728813559322	28M	28
488	22875526	int_30M_N14	0.122137404580153	28M	28
489	22875526	int_30M_N15	0.149825783972125	28M	28
490	22875526	int_30M_N16	0.170818505338078	28M	28
491	22875526	int_30M_N17	0.210526315789474	28M	28
492	22875526	int_30M_N18	0.24202626641651	28M	28
493	22875716	int_3M_N1	0.0235294117647059	3M	3
494	22875716	int_3M_N2	0.0249376558603491	3M	3
495	22875716	int_3M_N3	0.00753768844221105	3M	3
496	22875716	int_3M_N4	0.0114777618364419	3M	3
497	22875716	int_3M_N5	0.0349794238683128	3M	3
498	22875716	int_3M_N6	0.0202702702702703	3M	3
499	22875716	int_3M_N7	0.0168067226890756	3M	3
500	22875716	int_3M_N8	0.0213776722090261	3M	3
501	22875716	int_3M_N9	0.0257611241217799	3M	3
502	22875716	int_3M_N10	0.0233393177737881	3M	3
503	22875716	int_3M_N11	0.0266990291262136	3M	3
504	22875716	int_3M_N12	0.0326797385620915	3M	3
505	22875716	int_3M_N13	0.0110497237569061	3M	3
506	22875716	int_3M_N14	0.019047619047619	3M	3
507	22875716	int_3M_N15	0.0152224824355972	3M	3
508	22875716	int_3M_N16	0.044280442804428	3M	3
509	22875716	int_9M_N1	0.0601202404809619	9M	9
510	22875716	int_9M_N2	0.0709219858156028	9M	9
511	22875716	int_9M_N3	0.0412371134020619	9M	9
512	22875716	int_9M_N4	0.0447154471544715	9M	9
513	22875716	int_9M_N5	0.086734693877551	9M	9
514	22875716	int_9M_N6	0.0551470588235294	9M	9
515	22875716	int_9M_N7	0.0703125	9M	9
516	22875716	int_9M_N8	0.0389972144846797	9M	9
517	22875716	int_9M_N9	0.0890269151138716	9M	9
518	22875716	int_9M_N10	0.0652741514360313	9M	9
519	22875716	int_9M_N11	0.05	9M	9
520	22875716	int_9M_N12	0.0584677419354839	9M	9
521	22875716	int_9M_N13	0.0546378653113088	9M	9
522	22875716	int_9M_N14	0.0848126232741617	9M	9
523	22875716	int_9M_N15	0.0738255033557047	9M	9
524	22875716	int_9M_N16	0.0639269406392694	9M	9
525	22875716	int_15M_N1	0.0470588235294118	15M	15
526	22875716	int_15M_N2	0.0974842767295598	15M	15
527	22875716	int_15M_N3	0.06875	15M	15
528	22875716	int_15M_N4	0.168937329700272	15M	15
529	22875716	int_15M_N5	0.182266009852217	15M	15
530	22875716	int_15M_N6	0.0924657534246575	15M	15
531	22875716	int_15M_N7	0.104683195592287	15M	15
532	22875716	int_15M_N8	0.105263157894737	15M	15
533	22875716	int_15M_N9	0.165938864628821	15M	15
534	22875716	int_15M_N10	0.0981432360742706	15M	15
535	22875716	int_15M_N11	0.101781170483461	15M	15
536	22875716	int_15M_N12	0.0966542750929368	15M	15
537	22875716	int_15M_N13	0.0671936758893281	15M	15
538	22875716	int_15M_N14	0.0857142857142857	15M	15
539	22875716	int_15M_N15	0.132492113564669	15M	15
540	22875716	int_15M_N16	0.109725685785536	15M	15
541	22875716	int_24M_N1	0.110429447852761	24M	24
542	22875716	int_24M_N2	0.118243243243243	24M	24
543	22875716	int_24M_N3	0.11968085106383	24M	24
544	22875716	int_24M_N4	0.136904761904762	24M	24
545	22875716	int_24M_N5	0.140540540540541	24M	24
546	22875716	int_24M_N6	0.175438596491228	24M	24
547	22875716	int_24M_N7	0.172972972972973	24M	24
548	22875716	int_24M_N8	0.127167630057803	24M	24
549	22875716	int_24M_N9	0.0709219858156028	24M	24
550	22875716	int_24M_N10	0.0833333333333333	24M	24
551	22875716	int_24M_N11	0.145669291338583	24M	24
552	22875716	int_24M_N12	0.120588235294118	24M	24
553	22875716	int_24M_N13	0.12987012987013	24M	24
554	22875716	int_24M_N14	0.177272727272727	24M	24
555	22875716	int_24M_N16	0.0853932584269663	24M	24
556	22875716	int_24M_N17	0.113082039911308	24M	24
557	22875716	int_30M_N1	0.102325581395349	28M	28
558	22875716	int_30M_N2	0.0497512437810945	28M	28
559	22875716	int_30M_N3	0.0784313725490196	28M	28
560	22875716	int_30M_N4	0.10230179028133	28M	28
561	22875716	int_30M_N5	0.116483516483516	28M	28
562	22875716	int_30M_N6	0.0837988826815642	28M	28
563	22875716	int_30M_N7	0.0953678474114441	28M	28
564	22875716	int_30M_N8	0.100806451612903	28M	28
565	22875716	int_30M_N9	0.110091743119266	28M	28
566	22875716	int_30M_N10	0.0649350649350649	28M	28
567	22875716	int_30M_N11	0.0972222222222222	28M	28
568	22875716	int_30M_N12	0.135922330097087	28M	28
569	22875716	int_30M_N13	0.0595744680851064	28M	28
570	22875716	int_30M_N14	0.0833333333333333	28M	28
571	22875716	int_30M_N15	0.0761245674740484	28M	28
572	22875716	int_30M_N16	0.0928571428571429	28M	28
573	22875716	int_30M_N17	0.148325358851675	28M	28
574	22875716	int_30M_N18	0.174484052532833	28M	28
575	22875742	int_3M_N1	0.00280898876404494	3M	3
576	22875742	int_3M_N2	0.00717703349282297	3M	3
577	22875742	int_3M_N3	0.0119617224880383	3M	3
578	22875742	int_3M_N4	0.0150273224043716	3M	3
579	22875742	int_3M_N5	0.00709939148073022	3M	3
580	22875742	int_3M_N6	0.00212314225053079	3M	3
581	22875742	int_3M_N7	0.00821917808219178	3M	3
582	22875742	int_3M_N8	0.0160550458715596	3M	3
583	22875742	int_3M_N9	0.00470588235294118	3M	3
584	22875742	int_3M_N10	0.00675675675675676	3M	3
585	22875742	int_3M_N11	0.0204545454545455	3M	3
586	22875742	int_3M_N12	0.00813008130081301	3M	3
587	22875742	int_3M_N13	0.0149625935162095	3M	3
588	22875742	int_3M_N14	0.0156599552572707	3M	3
589	22875742	int_3M_N15	0.0132013201320132	3M	3
590	22875742	int_3M_N16	0.00350877192982456	3M	3
591	22875742	int_9M_N1	0.0152380952380952	9M	9
592	22875742	int_9M_N2	0.0498338870431894	9M	9
593	22875742	int_9M_N3	0.00816326530612245	9M	9
594	22875742	int_9M_N4	0.0395256916996047	9M	9
595	22875742	int_9M_N5	0.0265700483091787	9M	9
596	22875742	int_9M_N6	0.0285714285714286	9M	9
597	22875742	int_9M_N7	0.0414312617702448	9M	9
598	22875742	int_9M_N8	0.0268817204301075	9M	9
599	22875742	int_9M_N9	0.0279441117764471	9M	9
600	22875742	int_9M_N10	0.0303738317757009	9M	9
601	22875742	int_9M_N11	0.0293453724604966	9M	9
602	22875742	int_9M_N12	0.0405405405405405	9M	9
603	22875742	int_9M_N13	0.0190839694656489	9M	9
604	22875742	int_9M_N14	0.0341555977229602	9M	9
605	22875742	int_9M_N15	0.0214876033057851	9M	9
606	22875742	int_9M_N16	0.0323529411764706	9M	9
607	22875742	int_15M_N1	0.11214953271028	15M	15
608	22875742	int_15M_N2	0.0341614906832298	15M	15
609	22875742	int_15M_N3	0.0336391437308868	15M	15
610	22875742	int_15M_N4	0.0610079575596817	15M	15
611	22875742	int_15M_N5	0.0945273631840796	15M	15
612	22875742	int_15M_N6	0.0578231292517007	15M	15
613	22875742	int_15M_N7	0.0354223433242507	15M	15
614	22875742	int_15M_N8	0.0428571428571429	15M	15
615	22875742	int_15M_N9	0.0391304347826087	15M	15
616	22875742	int_15M_N10	0.0423280423280423	15M	15
617	22875742	int_15M_N11	0.0494791666666667	15M	15
618	22875742	int_15M_N12	0.022140221402214	15M	15
619	22875742	int_15M_N13	0.0431372549019608	15M	15
620	22875742	int_15M_N14	0.0552325581395349	15M	15
621	22875742	int_15M_N15	0.059190031152648	15M	15
622	22875742	int_15M_N16	0.0202020202020202	15M	15
623	22875742	int_24M_N1	0.0764705882352941	24M	24
624	22875742	int_24M_N2	0.107843137254902	24M	24
625	22875742	int_24M_N3	0.077120822622108	24M	24
626	22875742	int_24M_N4	0.0591715976331361	24M	24
627	22875742	int_24M_N5	0.123711340206186	24M	24
628	22875742	int_24M_N6	0.0869565217391304	24M	24
629	22875742	int_24M_N7	0.141361256544503	24M	24
630	22875742	int_24M_N8	0.0847457627118644	24M	24
631	22875742	int_24M_N9	0.0402684563758389	24M	24
632	22875742	int_24M_N10	0.0551948051948052	24M	24
633	22875742	int_24M_N11	0.0733590733590734	24M	24
634	22875742	int_24M_N12	0.0830860534124629	24M	24
635	22875742	int_24M_N13	0.0741687979539642	24M	24
636	22875742	int_24M_N14	0.073394495412844	24M	24
637	22875742	int_24M_N16	0.0753880266075388	24M	24
638	22875742	int_24M_N17	0.0907127429805616	24M	24
639	22875742	int_30M_N1	0.0424528301886792	28M	28
640	22875742	int_30M_N2	0.0754716981132075	28M	28
641	22875742	int_30M_N3	0.0572519083969466	28M	28
642	22875742	int_30M_N4	0.0732860520094563	28M	28
643	22875742	int_30M_N5	0.0552016985138004	28M	28
644	22875742	int_30M_N6	0.0754189944134078	28M	28
645	22875742	int_30M_N7	0.0942408376963351	28M	28
646	22875742	int_30M_N8	0.0823529411764706	28M	28
647	22875742	int_30M_N9	0.0509259259259259	28M	28
648	22875742	int_30M_N10	0.0365853658536585	28M	28
649	22875742	int_30M_N11	0.0347826086956522	28M	28
650	22875742	int_30M_N12	0.0900621118012422	28M	28
651	22875742	int_30M_N13	0.048582995951417	28M	28
652	22875742	int_30M_N14	0.107142857142857	28M	28
653	22875742	int_30M_N15	0.0408163265306122	28M	28
654	22875742	int_30M_N16	0.0659722222222222	28M	28
655	22875742	int_30M_N17	0.0732860520094563	28M	28
656	22875742	int_30M_N18	0.0895522388059701	28M	28
657	22875745	int_3M_N1	0	3M	3
658	22875745	int_3M_N2	0.075	3M	3
659	22875745	int_3M_N3	0	3M	3
660	22875745	int_3M_N4	0	3M	3
661	22875745	int_3M_N5	0.0634920634920635	3M	3
662	22875745	int_3M_N6	0.0705882352941176	3M	3
663	22875745	int_3M_N7	0	3M	3
664	22875745	int_3M_N8	0	3M	3
665	22875745	int_3M_N9	NA	3M	3
666	22875745	int_3M_N10	0.0238095238095238	3M	3
667	22875745	int_3M_N11	0.133333333333333	3M	3
668	22875745	int_3M_N12	0	3M	3
669	22875745	int_3M_N13	0.0344827586206897	3M	3
670	22875745	int_3M_N14	0	3M	3
671	22875745	int_3M_N15	0.053030303030303	3M	3
672	22875745	int_3M_N16	0.0625	3M	3
673	22875745	int_9M_N1	0.0135135135135135	9M	9
674	22875745	int_9M_N2	0.0638297872340425	9M	9
675	22875745	int_9M_N3	0.15625	9M	9
676	22875745	int_9M_N4	0	9M	9
677	22875745	int_9M_N5	0	9M	9
678	22875745	int_9M_N6	0.0555555555555556	9M	9
679	22875745	int_9M_N7	0.0338983050847458	9M	9
680	22875745	int_9M_N8	0.1	9M	9
681	22875745	int_9M_N9	0.184210526315789	9M	9
682	22875745	int_9M_N10	0.130841121495327	9M	9
683	22875745	int_9M_N11	0.0967741935483871	9M	9
684	22875745	int_9M_N12	0.0862068965517241	9M	9
685	22875745	int_9M_N13	NA	9M	9
686	22875745	int_9M_N14	0.0634920634920635	9M	9
687	22875745	int_9M_N15	0	9M	9
688	22875745	int_9M_N16	0.0675675675675676	9M	9
689	22875745	int_15M_N1	0.0277777777777778	15M	15
690	22875745	int_15M_N2	0.0652173913043478	15M	15
691	22875745	int_15M_N3	0.388888888888889	15M	15
692	22875745	int_15M_N4	0.0606060606060606	15M	15
693	22875745	int_15M_N5	NA	15M	15
694	22875745	int_15M_N6	0.1	15M	15
695	22875745	int_15M_N7	NA	15M	15
696	22875745	int_15M_N8	0.294117647058824	15M	15
697	22875745	int_15M_N9	0.3	15M	15
698	22875745	int_15M_N10	0.166666666666667	15M	15
699	22875745	int_15M_N11	0.130434782608696	15M	15
700	22875745	int_15M_N12	0	15M	15
701	22875745	int_15M_N13	0.1	15M	15
702	22875745	int_15M_N14	0.133333333333333	15M	15
703	22875745	int_15M_N15	0.05	15M	15
704	22875745	int_15M_N16	0.6	15M	15
705	22875745	int_24M_N1	0.444444444444444	24M	24
706	22875745	int_24M_N2	0.290322580645161	24M	24
707	22875745	int_24M_N3	0.369230769230769	24M	24
708	22875745	int_24M_N4	0.1	24M	24
709	22875745	int_24M_N5	0.307692307692308	24M	24
710	22875745	int_24M_N6	0.35	24M	24
711	22875745	int_24M_N7	0.315789473684211	24M	24
712	22875745	int_24M_N8	0.125	24M	24
713	22875745	int_24M_N9	0.0256410256410256	24M	24
714	22875745	int_24M_N10	0.327272727272727	24M	24
715	22875745	int_24M_N11	0.157894736842105	24M	24
716	22875745	int_24M_N12	0	24M	24
717	22875745	int_24M_N13	0.222222222222222	24M	24
718	22875745	int_24M_N14	0.227272727272727	24M	24
719	22875745	int_24M_N16	0.15625	24M	24
720	22875745	int_24M_N17	0.166666666666667	24M	24
721	22875745	int_30M_N1	0.214285714285714	28M	28
722	22875745	int_30M_N2	0.256410256410256	28M	28
723	22875745	int_30M_N3	0.11864406779661	28M	28
724	22875745	int_30M_N4	0.25	28M	28
725	22875745	int_30M_N5	0.19047619047619	28M	28
726	22875745	int_30M_N6	0.142857142857143	28M	28
727	22875745	int_30M_N7	0.380952380952381	28M	28
728	22875745	int_30M_N8	0.363636363636364	28M	28
729	22875745	int_30M_N9	0.166666666666667	28M	28
730	22875745	int_30M_N10	0.3125	28M	28
731	22875745	int_30M_N11	0.166666666666667	28M	28
732	22875745	int_30M_N12	0.277777777777778	28M	28
733	22875745	int_30M_N13	0.0952380952380952	28M	28
734	22875745	int_30M_N14	0.339622641509434	28M	28
735	22875745	int_30M_N15	0.380952380952381	28M	28
736	22875745	int_30M_N16	0.192307692307692	28M	28
737	22875745	int_30M_N17	0.25	28M	28
738	22875745	int_30M_N18	0.466666666666667	28M	28
739	22875757	int_3M_N1	0	3M	3
740	22875757	int_3M_N2	0.025	3M	3
741	22875757	int_3M_N3	0	3M	3
742	22875757	int_3M_N4	0.01	3M	3
743	22875757	int_3M_N5	0	3M	3
744	22875757	int_3M_N6	0.0470588235294118	3M	3
745	22875757	int_3M_N7	0.0212765957446809	3M	3
746	22875757	int_3M_N8	0.0740740740740741	3M	3
747	22875757	int_3M_N9	NA	3M	3
748	22875757	int_3M_N10	0.0119047619047619	3M	3
749	22875757	int_3M_N11	0.0166666666666667	3M	3
750	22875757	int_3M_N12	0.0227272727272727	3M	3
751	22875757	int_3M_N13	0.0344827586206897	3M	3
752	22875757	int_3M_N14	0.0377358490566038	3M	3
753	22875757	int_3M_N15	0.053030303030303	3M	3
754	22875757	int_3M_N16	0.203125	3M	3
755	22875757	int_9M_N1	0.0540540540540541	9M	9
756	22875757	int_9M_N2	0.0851063829787234	9M	9
757	22875757	int_9M_N3	0.21875	9M	9
758	22875757	int_9M_N4	0	9M	9
759	22875757	int_9M_N5	0.0681818181818182	9M	9
760	22875757	int_9M_N6	0.222222222222222	9M	9
761	22875757	int_9M_N7	0.0677966101694915	9M	9
762	22875757	int_9M_N8	0.0666666666666667	9M	9
763	22875757	int_9M_N9	0.0526315789473684	9M	9
764	22875757	int_9M_N10	0.0467289719626168	9M	9
765	22875757	int_9M_N11	0.129032258064516	9M	9
766	22875757	int_9M_N12	0.0172413793103448	9M	9
767	22875757	int_9M_N13	NA	9M	9
768	22875757	int_9M_N14	0.0476190476190476	9M	9
769	22875757	int_9M_N15	0	9M	9
770	22875757	int_9M_N16	0.202702702702703	9M	9
771	22875757	int_15M_N1	0.277777777777778	15M	15
772	22875757	int_15M_N2	0.130434782608696	15M	15
773	22875757	int_15M_N3	0.388888888888889	15M	15
774	22875757	int_15M_N4	0	15M	15
775	22875757	int_15M_N5	NA	15M	15
776	22875757	int_15M_N6	0	15M	15
777	22875757	int_15M_N7	NA	15M	15
778	22875757	int_15M_N8	0.176470588235294	15M	15
779	22875757	int_15M_N9	0.3	15M	15
780	22875757	int_15M_N10	0	15M	15
781	22875757	int_15M_N11	0.0454545454545455	15M	15
782	22875757	int_15M_N12	0.375	15M	15
783	22875757	int_15M_N13	0.1	15M	15
784	22875757	int_15M_N14	0.2	15M	15
785	22875757	int_15M_N15	0.35	15M	15
786	22875757	int_15M_N16	0.1	15M	15
787	22875757	int_24M_N1	0.222222222222222	24M	24
788	22875757	int_24M_N2	0.451612903225806	24M	24
789	22875757	int_24M_N3	0.4	24M	24
790	22875757	int_24M_N4	0.1	24M	24
791	22875757	int_24M_N5	0.266666666666667	24M	24
792	22875757	int_24M_N6	0.142857142857143	24M	24
793	22875757	int_24M_N7	0.3	24M	24
794	22875757	int_24M_N8	0.166666666666667	24M	24
795	22875757	int_24M_N9	0.179487179487179	24M	24
796	22875757	int_24M_N10	0.218181818181818	24M	24
797	22875757	int_24M_N11	0	24M	24
798	22875757	int_24M_N12	0.0625	24M	24
799	22875757	int_24M_N13	0.361111111111111	24M	24
800	22875757	int_24M_N14	0.0909090909090909	24M	24
801	22875757	int_24M_N16	0.03125	24M	24
802	22875757	int_24M_N17	0.214285714285714	24M	24
803	22875757	int_30M_N1	0.285714285714286	28M	28
804	22875757	int_30M_N2	0.333333333333333	28M	28
805	22875757	int_30M_N3	0.254237288135593	28M	28
806	22875757	int_30M_N4	0.236842105263158	28M	28
807	22875757	int_30M_N5	0.261904761904762	28M	28
808	22875757	int_30M_N6	0.357142857142857	28M	28
809	22875757	int_30M_N7	0.380952380952381	28M	28
810	22875757	int_30M_N8	0.545454545454545	28M	28
811	22875757	int_30M_N9	0.25	28M	28
812	22875757	int_30M_N10	0.15625	28M	28
813	22875757	int_30M_N11	0.0833333333333333	28M	28
814	22875757	int_30M_N12	0.194444444444444	28M	28
815	22875757	int_30M_N13	0.19047619047619	28M	28
816	22875757	int_30M_N14	0.30188679245283	28M	28
817	22875757	int_30M_N15	0.0476190476190476	28M	28
818	22875757	int_30M_N16	0.230769230769231	28M	28
819	22875757	int_30M_N17	0.194444444444444	28M	28
820	22875757	int_30M_N18	0.466666666666667	28M	28
821	22875795	int_3M_N1	0.0784313725490196	3M	3
822	22875795	int_3M_N2	0.025	3M	3
823	22875795	int_3M_N3	0	3M	3
824	22875795	int_3M_N4	0.01	3M	3
825	22875795	int_3M_N5	0.0161290322580645	3M	3
826	22875795	int_3M_N6	0	3M	3
827	22875795	int_3M_N7	0.0638297872340425	3M	3
828	22875795	int_3M_N8	0.037037037037037	3M	3
829	22875795	int_3M_N9	NA	3M	3
830	22875795	int_3M_N10	0.0714285714285714	3M	3
831	22875795	int_3M_N11	0.0166666666666667	3M	3
832	22875795	int_3M_N12	0.0568181818181818	3M	3
833	22875795	int_3M_N13	0.0517241379310345	3M	3
834	22875795	int_3M_N14	0.0566037735849057	3M	3
835	22875795	int_3M_N15	0.0454545454545455	3M	3
836	22875795	int_3M_N16	0	3M	3
837	22875795	int_9M_N1	0.164383561643836	9M	9
838	22875795	int_9M_N2	0.106382978723404	9M	9
839	22875795	int_9M_N3	0	9M	9
840	22875795	int_9M_N4	0.0434782608695652	9M	9
841	22875795	int_9M_N5	0.0227272727272727	9M	9
842	22875795	int_9M_N6	0.111111111111111	9M	9
843	22875795	int_9M_N7	0.101694915254237	9M	9
844	22875795	int_9M_N8	0.1	9M	9
845	22875795	int_9M_N9	0.0789473684210526	9M	9
846	22875795	int_9M_N10	0.0280373831775701	9M	9
847	22875795	int_9M_N11	0.0645161290322581	9M	9
848	22875795	int_9M_N12	0.05	9M	9
849	22875795	int_9M_N13	NA	9M	9
850	22875795	int_9M_N14	0.0952380952380952	9M	9
851	22875795	int_9M_N15	0.0833333333333333	9M	9
852	22875795	int_9M_N16	0.16	9M	9
853	22875795	int_15M_N1	0	15M	15
854	22875795	int_15M_N2	0.0869565217391304	15M	15
855	22875795	int_15M_N3	0.222222222222222	15M	15
856	22875795	int_15M_N4	0	15M	15
857	22875795	int_15M_N5	NA	15M	15
858	22875795	int_15M_N6	0	15M	15
859	22875795	int_15M_N7	NA	15M	15
860	22875795	int_15M_N8	0.117647058823529	15M	15
861	22875795	int_15M_N9	0.333333333333333	15M	15
862	22875795	int_15M_N10	0.0555555555555556	15M	15
863	22875795	int_15M_N11	0.25	15M	15
864	22875795	int_15M_N12	0.1875	15M	15
865	22875795	int_15M_N13	0	15M	15
866	22875795	int_15M_N14	0	15M	15
867	22875795	int_15M_N15	0.388888888888889	15M	15
868	22875795	int_15M_N16	0.5	15M	15
869	22875795	int_24M_N1	0.592592592592593	24M	24
870	22875795	int_24M_N2	0.419354838709677	24M	24
871	22875795	int_24M_N3	0.317460317460317	24M	24
872	22875795	int_24M_N4	0.578947368421053	24M	24
873	22875795	int_24M_N5	0.266666666666667	24M	24
874	22875795	int_24M_N6	0.428571428571429	24M	24
875	22875795	int_24M_N7	0.35	24M	24
876	22875795	int_24M_N8	0.625	24M	24
877	22875795	int_24M_N9	0.175	24M	24
878	22875795	int_24M_N10	0.218181818181818	24M	24
879	22875795	int_24M_N11	0.476190476190476	24M	24
880	22875795	int_24M_N12	0	24M	24
881	22875795	int_24M_N13	0.228571428571429	24M	24
882	22875795	int_24M_N14	0.181818181818182	24M	24
883	22875795	int_24M_N16	0.0625	24M	24
884	22875795	int_24M_N17	0.238095238095238	24M	24
885	22875795	int_30M_N1	0.285714285714286	28M	28
886	22875795	int_30M_N2	0.564102564102564	28M	28
887	22875795	int_30M_N3	0.288135593220339	28M	28
888	22875795	int_30M_N4	0.210526315789474	28M	28
889	22875795	int_30M_N5	0.365853658536585	28M	28
890	22875795	int_30M_N6	0.285714285714286	28M	28
891	22875795	int_30M_N7	0.325581395348837	28M	28
892	22875795	int_30M_N8	0.454545454545455	28M	28
893	22875795	int_30M_N9	0.0833333333333333	28M	28
894	22875795	int_30M_N10	0.15625	28M	28
895	22875795	int_30M_N11	0.25	28M	28
896	22875795	int_30M_N12	0.222222222222222	28M	28
897	22875795	int_30M_N13	0.136363636363636	28M	28
898	22875795	int_30M_N14	0.283018867924528	28M	28
899	22875795	int_30M_N15	0.0952380952380952	28M	28
900	22875795	int_30M_N16	0.269230769230769	28M	28
901	22875795	int_30M_N17	0.583333333333333	28M	28
902	22875795	int_30M_N18	0.4	28M	28
903	22875802	int_3M_N1	0.0588235294117647	3M	3
904	22875802	int_3M_N2	0	3M	3
905	22875802	int_3M_N3	0.0375	3M	3
906	22875802	int_3M_N4	0	3M	3
907	22875802	int_3M_N5	0	3M	3
908	22875802	int_3M_N6	0	3M	3
909	22875802	int_3M_N7	0.0638297872340425	3M	3
910	22875802	int_3M_N8	0	3M	3
911	22875802	int_3M_N9	NA	3M	3
912	22875802	int_3M_N10	0.0119047619047619	3M	3
913	22875802	int_3M_N11	0	3M	3
914	22875802	int_3M_N12	0.0568181818181818	3M	3
915	22875802	int_3M_N13	0.0172413793103448	3M	3
916	22875802	int_3M_N14	0	3M	3
917	22875802	int_3M_N15	0.00757575757575758	3M	3
918	22875802	int_3M_N16	0	3M	3
919	22875802	int_9M_N1	0.0273972602739726	9M	9
920	22875802	int_9M_N2	0.0425531914893617	9M	9
921	22875802	int_9M_N3	0	9M	9
922	22875802	int_9M_N4	0.0434782608695652	9M	9
923	22875802	int_9M_N5	0.0454545454545455	9M	9
924	22875802	int_9M_N6	0.0555555555555556	9M	9
925	22875802	int_9M_N7	0.0508474576271186	9M	9
926	22875802	int_9M_N8	0.0666666666666667	9M	9
927	22875802	int_9M_N9	0.0263157894736842	9M	9
928	22875802	int_9M_N10	0.0283018867924528	9M	9
929	22875802	int_9M_N11	0.032258064516129	9M	9
930	22875802	int_9M_N12	0.0166666666666667	9M	9
931	22875802	int_9M_N13	NA	9M	9
932	22875802	int_9M_N14	0.0476190476190476	9M	9
933	22875802	int_9M_N15	0.0833333333333333	9M	9
934	22875802	int_9M_N16	0.0266666666666667	9M	9
935	22875802	int_15M_N1	0	15M	15
936	22875802	int_15M_N2	0	15M	15
937	22875802	int_15M_N3	0.222222222222222	15M	15
938	22875802	int_15M_N4	0.0303030303030303	15M	15
939	22875802	int_15M_N5	NA	15M	15
940	22875802	int_15M_N6	0	15M	15
941	22875802	int_15M_N7	NA	15M	15
942	22875802	int_15M_N8	0	15M	15
943	22875802	int_15M_N9	0.19047619047619	15M	15
944	22875802	int_15M_N10	0.0555555555555556	15M	15
945	22875802	int_15M_N11	0.0434782608695652	15M	15
946	22875802	int_15M_N12	0	15M	15
947	22875802	int_15M_N13	0.1	15M	15
948	22875802	int_15M_N14	0	15M	15
949	22875802	int_15M_N15	0.277777777777778	15M	15
950	22875802	int_15M_N16	0.4	15M	15
951	22875802	int_24M_N1	0.259259259259259	24M	24
952	22875802	int_24M_N2	0.290322580645161	24M	24
953	22875802	int_24M_N3	0.222222222222222	24M	24
954	22875802	int_24M_N4	0.315789473684211	24M	24
955	22875802	int_24M_N5	0.2	24M	24
956	22875802	int_24M_N6	0.142857142857143	24M	24
957	22875802	int_24M_N7	0.3	24M	24
958	22875802	int_24M_N8	0.208333333333333	24M	24
959	22875802	int_24M_N9	0.125	24M	24
960	22875802	int_24M_N10	0.2	24M	24
961	22875802	int_24M_N11	0.19047619047619	24M	24
962	22875802	int_24M_N12	0	24M	24
963	22875802	int_24M_N13	0.0857142857142857	24M	24
964	22875802	int_24M_N14	0.0909090909090909	24M	24
965	22875802	int_24M_N16	0.0625	24M	24
966	22875802	int_24M_N17	0.214285714285714	24M	24
967	22875802	int_30M_N1	0.142857142857143	28M	28
968	22875802	int_30M_N2	0.307692307692308	28M	28
969	22875802	int_30M_N3	0.169491525423729	28M	28
970	22875802	int_30M_N4	0.118421052631579	28M	28
971	22875802	int_30M_N5	0.24390243902439	28M	28
972	22875802	int_30M_N6	0.142857142857143	28M	28
973	22875802	int_30M_N7	0.27906976744186	28M	28
974	22875802	int_30M_N8	0.363636363636364	28M	28
975	22875802	int_30M_N9	0.0833333333333333	28M	28
976	22875802	int_30M_N10	0.125	28M	28
977	22875802	int_30M_N11	0.166666666666667	28M	28
978	22875802	int_30M_N12	0.138888888888889	28M	28
979	22875802	int_30M_N13	0.227272727272727	28M	28
980	22875802	int_30M_N14	0.113207547169811	28M	28
981	22875802	int_30M_N15	0.0476190476190476	28M	28
982	22875802	int_30M_N16	0.230769230769231	28M	28
983	22875802	int_30M_N17	0.361111111111111	28M	28
984	22875802	int_30M_N18	0.133333333333333	28M	28
985	22875810	int_3M_N1	0	3M	3
986	22875810	int_3M_N2	0	3M	3
987	22875810	int_3M_N3	0	3M	3
988	22875810	int_3M_N4	0	3M	3
989	22875810	int_3M_N5	0	3M	3
990	22875810	int_3M_N6	0	3M	3
991	22875810	int_3M_N7	0.0212765957446809	3M	3
992	22875810	int_3M_N8	0.111111111111111	3M	3
993	22875810	int_3M_N9	NA	3M	3
994	22875810	int_3M_N10	0	3M	3
995	22875810	int_3M_N11	0	3M	3
996	22875810	int_3M_N12	0	3M	3
997	22875810	int_3M_N13	0	3M	3
998	22875810	int_3M_N14	0	3M	3
999	22875810	int_3M_N15	0.00757575757575758	3M	3
1000	22875810	int_3M_N16	0	3M	3
1001	22875810	int_9M_N1	0.0547945205479452	9M	9
1002	22875810	int_9M_N2	0	9M	9
1003	22875810	int_9M_N3	0	9M	9
1004	22875810	int_9M_N4	0.0434782608695652	9M	9
1005	22875810	int_9M_N5	0.0909090909090909	9M	9
1006	22875810	int_9M_N6	0.0555555555555556	9M	9
1007	22875810	int_9M_N7	0.0508474576271186	9M	9
1008	22875810	int_9M_N8	0	9M	9
1009	22875810	int_9M_N9	0.0789473684210526	9M	9
1010	22875810	int_9M_N10	0	9M	9
1011	22875810	int_9M_N11	0.0483870967741935	9M	9
1012	22875810	int_9M_N12	0.0666666666666667	9M	9
1013	22875810	int_9M_N13	NA	9M	9
1014	22875810	int_9M_N14	0	9M	9
1015	22875810	int_9M_N15	0.0416666666666667	9M	9
1016	22875810	int_9M_N16	0.04	9M	9
1017	22875810	int_15M_N1	0.25	15M	15
1018	22875810	int_15M_N2	0.0217391304347826	15M	15
1019	22875810	int_15M_N3	0.444444444444444	15M	15
1020	22875810	int_15M_N4	0.0303030303030303	15M	15
1021	22875810	int_15M_N5	NA	15M	15
1022	22875810	int_15M_N6	0	15M	15
1023	22875810	int_15M_N7	NA	15M	15
1024	22875810	int_15M_N8	0	15M	15
1025	22875810	int_15M_N9	0.19047619047619	15M	15
1026	22875810	int_15M_N10	0.111111111111111	15M	15
1027	22875810	int_15M_N11	0.0833333333333333	15M	15
1028	22875810	int_15M_N12	0.1875	15M	15
1029	22875810	int_15M_N13	0.1	15M	15
1030	22875810	int_15M_N14	0	15M	15
1031	22875810	int_15M_N15	0.222222222222222	15M	15
1032	22875810	int_15M_N16	0	15M	15
1033	22875810	int_24M_N1	0.259259259259259	24M	24
1034	22875810	int_24M_N2	0.612903225806452	24M	24
1035	22875810	int_24M_N3	0.253968253968254	24M	24
1036	22875810	int_24M_N4	0.105263157894737	24M	24
1037	22875810	int_24M_N5	0.4	24M	24
1038	22875810	int_24M_N6	0.380952380952381	24M	24
1039	22875810	int_24M_N7	0.3	24M	24
1040	22875810	int_24M_N8	0.333333333333333	24M	24
1041	22875810	int_24M_N9	0.175	24M	24
1042	22875810	int_24M_N10	0.290909090909091	24M	24
1043	22875810	int_24M_N11	0.0476190476190476	24M	24
1044	22875810	int_24M_N12	0.0625	24M	24
1045	22875810	int_24M_N13	0.0857142857142857	24M	24
1046	22875810	int_24M_N14	0.0909090909090909	24M	24
1047	22875810	int_24M_N16	0.0625	24M	24
1048	22875810	int_24M_N17	0.404761904761905	24M	24
1049	22875810	int_30M_N1	0.214285714285714	28M	28
1050	22875810	int_30M_N2	0.282051282051282	28M	28
1051	22875810	int_30M_N3	0.203389830508475	28M	28
1052	22875810	int_30M_N4	0.171052631578947	28M	28
1053	22875810	int_30M_N5	0.170731707317073	28M	28
1054	22875810	int_30M_N6	0.185185185185185	28M	28
1055	22875810	int_30M_N7	0.372093023255814	28M	28
1056	22875810	int_30M_N8	0.363636363636364	28M	28
1057	22875810	int_30M_N9	0.25	28M	28
1058	22875810	int_30M_N10	0.125	28M	28
1059	22875810	int_30M_N11	0.25	28M	28
1060	22875810	int_30M_N12	0.138888888888889	28M	28
1061	22875810	int_30M_N13	0.181818181818182	28M	28
1062	22875810	int_30M_N14	0.264150943396226	28M	28
1063	22875810	int_30M_N15	0.0952380952380952	28M	28
1064	22875810	int_30M_N16	0.24	28M	28
1065	22875810	int_30M_N17	0.444444444444444	28M	28
1066	22875810	int_30M_N18	0.133333333333333	28M	28
1067	22875812	int_3M_N1	0	3M	3
1068	22875812	int_3M_N2	0	3M	3
1069	22875812	int_3M_N3	0.0125	3M	3
1070	22875812	int_3M_N4	0	3M	3
1071	22875812	int_3M_N5	0.112903225806452	3M	3
1072	22875812	int_3M_N6	0	3M	3
1073	22875812	int_3M_N7	0.0212765957446809	3M	3
1074	22875812	int_3M_N8	0.111111111111111	3M	3
1075	22875812	int_3M_N9	NA	3M	3
1076	22875812	int_3M_N10	0.0119047619047619	3M	3
1077	22875812	int_3M_N11	0.05	3M	3
1078	22875812	int_3M_N12	0	3M	3
1079	22875812	int_3M_N13	0	3M	3
1080	22875812	int_3M_N14	0.0566037735849057	3M	3
1081	22875812	int_3M_N15	0.0454545454545455	3M	3
1082	22875812	int_3M_N16	0	3M	3
1083	22875812	int_9M_N1	0.123287671232877	9M	9
1084	22875812	int_9M_N2	0	9M	9
1085	22875812	int_9M_N3	0	9M	9
1086	22875812	int_9M_N4	0.0434782608695652	9M	9
1087	22875812	int_9M_N5	0.0681818181818182	9M	9
1088	22875812	int_9M_N6	0.0555555555555556	9M	9
1089	22875812	int_9M_N7	0.0677966101694915	9M	9
1090	22875812	int_9M_N8	0.1	9M	9
1091	22875812	int_9M_N9	0.131578947368421	9M	9
1092	22875812	int_9M_N10	0.0377358490566038	9M	9
1093	22875812	int_9M_N11	0.0161290322580645	9M	9
1094	22875812	int_9M_N12	0.05	9M	9
1095	22875812	int_9M_N13	NA	9M	9
1096	22875812	int_9M_N14	0.111111111111111	9M	9
1097	22875812	int_9M_N15	0	9M	9
1098	22875812	int_9M_N16	0.0933333333333333	9M	9
1099	22875812	int_15M_N1	0	15M	15
1100	22875812	int_15M_N2	0.0217391304347826	15M	15
1101	22875812	int_15M_N3	0.333333333333333	15M	15
1102	22875812	int_15M_N4	0.0909090909090909	15M	15
1103	22875812	int_15M_N5	NA	15M	15
1104	22875812	int_15M_N6	0	15M	15
1105	22875812	int_15M_N7	NA	15M	15
1106	22875812	int_15M_N8	0.352941176470588	15M	15
1107	22875812	int_15M_N9	0.19047619047619	15M	15
1108	22875812	int_15M_N10	0	15M	15
1109	22875812	int_15M_N11	0.125	15M	15
1110	22875812	int_15M_N12	0.1875	15M	15
1111	22875812	int_15M_N13	0.1	15M	15
1112	22875812	int_15M_N14	0	15M	15
1113	22875812	int_15M_N15	0.0555555555555556	15M	15
1114	22875812	int_15M_N16	0	15M	15
1115	22875812	int_24M_N1	0.222222222222222	24M	24
1116	22875812	int_24M_N2	0.612903225806452	24M	24
1117	22875812	int_24M_N3	0.365079365079365	24M	24
1118	22875812	int_24M_N4	0	24M	24
1119	22875812	int_24M_N5	0.333333333333333	24M	24
1120	22875812	int_24M_N6	0.428571428571429	24M	24
1121	22875812	int_24M_N7	0.35	24M	24
1122	22875812	int_24M_N8	0.166666666666667	24M	24
1123	22875812	int_24M_N9	0.2	24M	24
1124	22875812	int_24M_N10	0.254545454545455	24M	24
1125	22875812	int_24M_N11	0.0476190476190476	24M	24
1126	22875812	int_24M_N12	0.1875	24M	24
1127	22875812	int_24M_N13	0.0857142857142857	24M	24
1128	22875812	int_24M_N14	0.181818181818182	24M	24
1129	22875812	int_24M_N16	0.0625	24M	24
1130	22875812	int_24M_N17	0.285714285714286	24M	24
1131	22875812	int_30M_N1	0.214285714285714	28M	28
1132	22875812	int_30M_N2	0.230769230769231	28M	28
1133	22875812	int_30M_N3	0.23728813559322	28M	28
1134	22875812	int_30M_N4	0.197368421052632	28M	28
1135	22875812	int_30M_N5	0.292682926829268	28M	28
1136	22875812	int_30M_N6	0.321428571428571	28M	28
1137	22875812	int_30M_N7	0.27906976744186	28M	28
1138	22875812	int_30M_N8	0.454545454545455	28M	28
1139	22875812	int_30M_N9	0.166666666666667	28M	28
1140	22875812	int_30M_N10	0.125	28M	28
1141	22875812	int_30M_N11	0.0833333333333333	28M	28
1142	22875812	int_30M_N12	0.222222222222222	28M	28
1143	22875812	int_30M_N13	0.227272727272727	28M	28
1144	22875812	int_30M_N14	0.113207547169811	28M	28
1145	22875812	int_30M_N15	0.19047619047619	28M	28
1146	22875812	int_30M_N16	0.230769230769231	28M	28
1147	22875812	int_30M_N17	0.138888888888889	28M	28
1148	22875812	int_30M_N18	0.2	28M	28
1149	22875817	int_3M_N1	0.00819672131147541	3M	3
1150	22875817	int_3M_N2	0.0293040293040293	3M	3
1151	22875817	int_3M_N3	0.0534979423868313	3M	3
1152	22875817	int_3M_N4	0.0520446096654275	3M	3
1153	22875817	int_3M_N5	0.0471464019851117	3M	3
1154	22875817	int_3M_N6	0.0528455284552846	3M	3
1155	22875817	int_3M_N7	0.0529100529100529	3M	3
1156	22875817	int_3M_N8	0.0364963503649635	3M	3
1157	22875817	int_3M_N9	0.043956043956044	3M	3
1158	22875817	int_3M_N10	0.0780669144981413	3M	3
1159	22875817	int_3M_N11	0.0317460317460317	3M	3
1160	22875817	int_3M_N12	0.104972375690608	3M	3
1161	22875817	int_3M_N13	0.0377358490566038	3M	3
1162	22875817	int_3M_N14	0.00598802395209581	3M	3
1163	22875817	int_3M_N15	0.0201342281879195	3M	3
1164	22875817	int_3M_N16	0.0522388059701493	3M	3
1165	22875817	int_9M_N1	0.117962466487936	9M	9
1166	22875817	int_9M_N2	0.0961538461538462	9M	9
1167	22875817	int_9M_N3	0.291338582677165	9M	9
1168	22875817	int_9M_N4	0.161290322580645	9M	9
1169	22875817	int_9M_N5	0.0591133004926108	9M	9
1170	22875817	int_9M_N6	0.14760147601476	9M	9
1171	22875817	int_9M_N7	0.129032258064516	9M	9
1172	22875817	int_9M_N8	0.127118644067797	9M	9
1173	22875817	int_9M_N9	0.128834355828221	9M	9
1174	22875817	int_9M_N10	0.0844444444444444	9M	9
1175	22875817	int_9M_N11	0.166666666666667	9M	9
1176	22875817	int_9M_N12	0.123529411764706	9M	9
1177	22875817	int_9M_N13	0	9M	9
1178	22875817	int_9M_N14	0.139240506329114	9M	9
1179	22875817	int_9M_N15	0.0925925925925926	9M	9
1180	22875817	int_9M_N16	0.139364303178484	9M	9
1181	22875817	int_15M_N1	0.243589743589744	15M	15
1182	22875817	int_15M_N2	0.1953125	15M	15
1183	22875817	int_15M_N3	0.206106870229008	15M	15
1184	22875817	int_15M_N4	0.302013422818792	15M	15
1185	22875817	int_15M_N5	0.0909090909090909	15M	15
1186	22875817	int_15M_N6	0.309677419354839	15M	15
1187	22875817	int_15M_N7	0.282051282051282	15M	15
1188	22875817	int_15M_N8	0.3046875	15M	15
1189	22875817	int_15M_N9	0.160583941605839	15M	15
1190	22875817	int_15M_N10	0.235772357723577	15M	15
1191	22875817	int_15M_N11	0.227848101265823	15M	15
1192	22875817	int_15M_N12	0.220588235294118	15M	15
1193	22875817	int_15M_N13	0.225	15M	15
1194	22875817	int_15M_N14	0.352941176470588	15M	15
1195	22875817	int_15M_N15	0.221105527638191	15M	15
1196	22875817	int_15M_N16	0.3	15M	15
1197	22875817	int_24M_N1	0.331081081081081	24M	24
1198	22875817	int_24M_N2	0.388392857142857	24M	24
1199	22875817	int_24M_N3	0.415929203539823	24M	24
1200	22875817	int_24M_N4	0.25668449197861	24M	24
1201	22875817	int_24M_N5	0.404761904761905	24M	24
1202	22875817	int_24M_N6	0.233644859813084	24M	24
1203	22875817	int_24M_N7	0.168224299065421	24M	24
1204	22875817	int_24M_N8	0.315789473684211	24M	24
1205	22875817	int_24M_N9	0.34020618556701	24M	24
1206	22875817	int_24M_N10	0.279411764705882	24M	24
1207	22875817	int_24M_N11	0.35	24M	24
1208	22875817	int_24M_N12	0.34640522875817	24M	24
1209	22875817	int_24M_N13	0.358620689655172	24M	24
1210	22875817	int_24M_N14	0.32	24M	24
1211	22875817	int_24M_N16	0.2625	24M	24
1212	22875817	int_24M_N17	0.399267399267399	24M	24
1213	22875817	int_30M_N1	0.438461538461538	28M	28
1214	22875817	int_30M_N2	0.364583333333333	28M	28
1215	22875817	int_30M_N3	0.347368421052632	28M	28
1216	22875817	int_30M_N4	0.339805825242718	28M	28
1217	22875817	int_30M_N5	0.276422764227642	28M	28
1218	22875817	int_30M_N6	0.390977443609023	28M	28
1219	22875817	int_30M_N7	0.315436241610738	28M	28
1220	22875817	int_30M_N8	0.327272727272727	28M	28
1221	22875817	int_30M_N9	0.28099173553719	28M	28
1222	22875817	int_30M_N10	0.447916666666667	28M	28
1223	22875817	int_30M_N11	0.380434782608696	28M	28
1224	22875817	int_30M_N12	0.387254901960784	28M	28
1225	22875817	int_30M_N13	0.317757009345794	28M	28
1226	22875817	int_30M_N14	0.351063829787234	28M	28
1227	22875817	int_30M_N15	0.33587786259542	28M	28
1228	22875817	int_30M_N16	0.289772727272727	28M	28
1229	22875817	int_30M_N17	0.460207612456747	28M	28
1230	22875817	int_30M_N18	0.335106382978723	28M	28
1231	22875830	int_3M_N1	0	3M	3
1232	22875830	int_3M_N2	0.0072463768115942	3M	3
1233	22875830	int_3M_N3	0.0032258064516129	3M	3
1234	22875830	int_3M_N4	0.00367647058823529	3M	3
1235	22875830	int_3M_N5	0.0072992700729927	3M	3
1236	22875830	int_3M_N6	0.0242214532871972	3M	3
1237	22875830	int_3M_N7	0.00803212851405622	3M	3
1238	22875830	int_3M_N8	0.0117647058823529	3M	3
1239	22875830	int_3M_N9	0.00526315789473684	3M	3
1240	22875830	int_3M_N10	0.0241935483870968	3M	3
1241	22875830	int_3M_N11	0.0189125295508274	3M	3
1242	22875830	int_3M_N12	0.0234741784037559	3M	3
1243	22875830	int_3M_N13	0.0185185185185185	3M	3
1244	22875830	int_3M_N14	0	3M	3
1245	22875830	int_3M_N15	0.0243161094224924	3M	3
1246	22875830	int_3M_N16	0.0100502512562814	3M	3
1247	22875830	int_9M_N1	0.0585858585858586	9M	9
1248	22875830	int_9M_N2	0.0256410256410256	9M	9
1249	22875830	int_9M_N3	0.0810810810810811	9M	9
1250	22875830	int_9M_N4	0.0701754385964912	9M	9
1251	22875830	int_9M_N5	0.00643086816720257	9M	9
1252	22875830	int_9M_N6	0.0938864628820961	9M	9
1253	22875830	int_9M_N7	0.039039039039039	9M	9
1254	22875830	int_9M_N8	0.0527777777777778	9M	9
1255	22875830	int_9M_N9	0.0749063670411985	9M	9
1256	22875830	int_9M_N10	0.0837988826815642	9M	9
1257	22875830	int_9M_N11	0.0718954248366013	9M	9
1258	22875830	int_9M_N12	0.072	9M	9
1259	22875830	int_9M_N13	0	9M	9
1260	22875830	int_9M_N14	0.0455840455840456	9M	9
1261	22875830	int_9M_N15	0.0379746835443038	9M	9
1262	22875830	int_9M_N16	0.0598705501618123	9M	9
1263	22875830	int_15M_N1	0.198198198198198	15M	15
1264	22875830	int_15M_N2	0.105263157894737	15M	15
1265	22875830	int_15M_N3	0.087962962962963	15M	15
1266	22875830	int_15M_N4	0.125274725274725	15M	15
1267	22875830	int_15M_N5	0	15M	15
1268	22875830	int_15M_N6	0.111510791366906	15M	15
1269	22875830	int_15M_N7	0.125	15M	15
1270	22875830	int_15M_N8	0.0882352941176471	15M	15
1271	22875830	int_15M_N9	0.105504587155963	15M	15
1272	22875830	int_15M_N10	0.151515151515152	15M	15
1273	22875830	int_15M_N11	0.0810810810810811	15M	15
1274	22875830	int_15M_N12	0.166666666666667	15M	15
1275	22875830	int_15M_N13	0.133757961783439	15M	15
1276	22875830	int_15M_N14	0.128805620608899	15M	15
1277	22875830	int_15M_N15	0.107936507936508	15M	15
1278	22875830	int_15M_N16	0.221453287197232	15M	15
1279	22875830	int_24M_N1	0.216867469879518	24M	24
1280	22875830	int_24M_N2	0.215846994535519	24M	24
1281	22875830	int_24M_N3	0.216949152542373	24M	24
1282	22875830	int_24M_N4	0.246710526315789	24M	24
1283	22875830	int_24M_N5	0.242647058823529	24M	24
1284	22875830	int_24M_N6	0.132947976878613	24M	24
1285	22875830	int_24M_N7	0.188571428571429	24M	24
1286	22875830	int_24M_N8	0.242009132420091	24M	24
1287	22875830	int_24M_N9	0.223577235772358	24M	24
1288	22875830	int_24M_N10	0.159420289855072	24M	24
1289	22875830	int_24M_N11	0.184313725490196	24M	24
1290	22875830	int_24M_N12	0.192567567567568	24M	24
1291	22875830	int_24M_N13	0.295731707317073	24M	24
1292	22875830	int_24M_N14	0.194630872483221	24M	24
1293	22875830	int_24M_N16	0.128133704735376	24M	24
1294	22875830	int_24M_N17	0.18609865470852	24M	24
1295	22875830	int_30M_N1	0.222222222222222	28M	28
1296	22875830	int_30M_N2	0.173333333333333	28M	28
1297	22875830	int_30M_N3	0.290849673202614	28M	28
1298	22875830	int_30M_N4	0.230971128608924	28M	28
1299	22875830	int_30M_N5	0.175977653631285	28M	28
1300	22875830	int_30M_N6	0.259481037924152	28M	28
1301	22875830	int_30M_N7	0.155778894472362	28M	28
1302	22875830	int_30M_N8	0.162162162162162	28M	28
1303	22875830	int_30M_N9	0.172897196261682	28M	28
1304	22875830	int_30M_N10	0.299145299145299	28M	28
1305	22875830	int_30M_N11	0.23841059602649	28M	28
1306	22875830	int_30M_N12	0.23826714801444	28M	28
1307	22875830	int_30M_N13	0.166666666666667	28M	28
1308	22875830	int_30M_N14	0.26	28M	28
1309	22875830	int_30M_N15	0.180722891566265	28M	28
1310	22875830	int_30M_N16	0.195945945945946	28M	28
1311	22875830	int_30M_N17	0.224324324324324	28M	28
1312	22875830	int_30M_N18	0.136363636363636	28M	28
1313	22875850	int_3M_N1	0.00588235294117647	3M	3
1314	22875850	int_3M_N2	0.0193236714975845	3M	3
1315	22875850	int_3M_N3	0.0225806451612903	3M	3
1316	22875850	int_3M_N4	0.0220588235294118	3M	3
1317	22875850	int_3M_N5	0.0328467153284672	3M	3
1318	22875850	int_3M_N6	0.0104166666666667	3M	3
1319	22875850	int_3M_N7	0.0159362549800797	3M	3
1320	22875850	int_3M_N8	0.0274509803921569	3M	3
1321	22875850	int_3M_N9	0.0263157894736842	3M	3
1322	22875850	int_3M_N10	0.0161725067385445	3M	3
1323	22875850	int_3M_N11	0.00947867298578199	3M	3
1324	22875850	int_3M_N12	0.0328638497652582	3M	3
1325	22875850	int_3M_N13	0.0308641975308642	3M	3
1326	22875850	int_3M_N14	0.0289855072463768	3M	3
1327	22875850	int_3M_N15	0.0547112462006079	3M	3
1328	22875850	int_3M_N16	0.0050251256281407	3M	3
1329	22875850	int_9M_N1	0.0767676767676768	9M	9
1330	22875850	int_9M_N2	0.0512820512820513	9M	9
1331	22875850	int_9M_N3	0.118918918918919	9M	9
1332	22875850	int_9M_N4	0.0818713450292398	9M	9
1333	22875850	int_9M_N5	0.0996784565916399	9M	9
1334	22875850	int_9M_N6	0.105494505494505	9M	9
1335	22875850	int_9M_N7	0.0748502994011976	9M	9
1336	22875850	int_9M_N8	0.0997229916897507	9M	9
1337	22875850	int_9M_N9	0.052434456928839	9M	9
1338	22875850	int_9M_N10	0.0111111111111111	9M	9
1339	22875850	int_9M_N11	0.0806100217864924	9M	9
1340	22875850	int_9M_N12	0.0538922155688623	9M	9
1341	22875850	int_9M_N13	0	9M	9
1342	22875850	int_9M_N14	0.056980056980057	9M	9
1343	22875850	int_9M_N15	0.075	9M	9
1344	22875850	int_9M_N16	0.0598705501618123	9M	9
1345	22875850	int_15M_N1	0.261261261261261	15M	15
1346	22875850	int_15M_N2	0.18859649122807	15M	15
1347	22875850	int_15M_N3	0.111111111111111	15M	15
1348	22875850	int_15M_N4	0.134065934065934	15M	15
1349	22875850	int_15M_N5	0.316666666666667	15M	15
1350	22875850	int_15M_N6	0.139784946236559	15M	15
1351	22875850	int_15M_N7	0.0833333333333333	15M	15
1352	22875850	int_15M_N8	0.172413793103448	15M	15
1353	22875850	int_15M_N9	0.133640552995392	15M	15
1354	22875850	int_15M_N10	0.114427860696517	15M	15
1355	22875850	int_15M_N11	0.11969111969112	15M	15
1356	22875850	int_15M_N12	0.109375	15M	15
1357	22875850	int_15M_N13	0.145569620253165	15M	15
1358	22875850	int_15M_N14	0.14519906323185	15M	15
1359	22875850	int_15M_N15	0.126984126984127	15M	15
1360	22875850	int_15M_N16	0.225694444444444	15M	15
1361	22875850	int_24M_N1	0.248995983935743	24M	24
1362	22875850	int_24M_N2	0.281420765027322	24M	24
1363	22875850	int_24M_N3	0.30952380952381	24M	24
1364	22875850	int_24M_N4	0.256578947368421	24M	24
1365	22875850	int_24M_N5	0.254612546125461	24M	24
1366	22875850	int_24M_N6	0.186046511627907	24M	24
1367	22875850	int_24M_N7	0.142857142857143	24M	24
1368	22875850	int_24M_N8	0.328767123287671	24M	24
1369	22875850	int_24M_N9	0.216326530612245	24M	24
1370	22875850	int_24M_N10	0.192028985507246	24M	24
1371	22875850	int_24M_N11	0.149606299212598	24M	24
1372	22875850	int_24M_N12	0.202702702702703	24M	24
1373	22875850	int_24M_N13	0.277439024390244	24M	24
1374	22875850	int_24M_N14	0.255892255892256	24M	24
1375	22875850	int_24M_N16	0.134453781512605	24M	24
1376	22875850	int_24M_N17	0.239373601789709	24M	24
1377	22875850	int_30M_N1	0.290123456790123	28M	28
1378	22875850	int_30M_N2	0.306666666666667	28M	28
1379	22875850	int_30M_N3	0.291803278688525	28M	28
1380	22875850	int_30M_N4	0.254593175853018	28M	28
1381	22875850	int_30M_N5	0.195530726256983	28M	28
1382	22875850	int_30M_N6	0.259481037924152	28M	28
1383	22875850	int_30M_N7	0.180904522613065	28M	28
1384	22875850	int_30M_N8	0.222972972972973	28M	28
1385	22875850	int_30M_N9	0.177570093457944	28M	28
1386	22875850	int_30M_N10	0.367521367521368	28M	28
1387	22875850	int_30M_N11	0.152317880794702	28M	28
1388	22875850	int_30M_N12	0.228260869565217	28M	28
1389	22875850	int_30M_N13	0.291338582677165	28M	28
1390	22875850	int_30M_N14	0.2	28M	28
1391	22875850	int_30M_N15	0.218181818181818	28M	28
1392	22875850	int_30M_N16	0.269360269360269	28M	28
1393	22875850	int_30M_N17	0.251351351351351	28M	28
1394	22875850	int_30M_N18	0.199300699300699	28M	28
1395	22875852	int_3M_N1	0	3M	3
1396	22875852	int_3M_N2	0.0144927536231884	3M	3
1397	22875852	int_3M_N3	0	3M	3
1398	22875852	int_3M_N4	0	3M	3
1399	22875852	int_3M_N5	0.0145985401459854	3M	3
1400	22875852	int_3M_N6	0	3M	3
1401	22875852	int_3M_N7	0	3M	3
1402	22875852	int_3M_N8	0.0352941176470588	3M	3
1403	22875852	int_3M_N9	0	3M	3
1404	22875852	int_3M_N10	0.00537634408602151	3M	3
1405	22875852	int_3M_N11	0.00471698113207547	3M	3
1406	22875852	int_3M_N12	0	3M	3
1407	22875852	int_3M_N13	0.0123456790123457	3M	3
1408	22875852	int_3M_N14	0.0217391304347826	3M	3
1409	22875852	int_3M_N15	0.00305810397553517	3M	3
1410	22875852	int_3M_N16	0.0050251256281407	3M	3
1411	22875852	int_9M_N1	0.0383838383838384	9M	9
1412	22875852	int_9M_N2	0.0641025641025641	9M	9
1413	22875852	int_9M_N3	0.0432432432432432	9M	9
1414	22875852	int_9M_N4	0.0176470588235294	9M	9
1415	22875852	int_9M_N5	0.0419354838709677	9M	9
1416	22875852	int_9M_N6	0.0567685589519651	9M	9
1417	22875852	int_9M_N7	0.021021021021021	9M	9
1418	22875852	int_9M_N8	0.0193905817174515	9M	9
1419	22875852	int_9M_N9	0.0225563909774436	9M	9
1420	22875852	int_9M_N10	0.0222222222222222	9M	9
1421	22875852	int_9M_N11	0.0457516339869281	9M	9
1422	22875852	int_9M_N12	0.0398406374501992	9M	9
1423	22875852	int_9M_N13	0	9M	9
1424	22875852	int_9M_N14	0.0484330484330484	9M	9
1425	22875852	int_9M_N15	0.0458333333333333	9M	9
1426	22875852	int_9M_N16	0.0339805825242718	9M	9
1427	22875852	int_15M_N1	0.0720720720720721	15M	15
1428	22875852	int_15M_N2	0.0833333333333333	15M	15
1429	22875852	int_15M_N3	0.0604651162790698	15M	15
1430	22875852	int_15M_N4	0.0835164835164835	15M	15
1431	22875852	int_15M_N5	0.283333333333333	15M	15
1432	22875852	int_15M_N6	0.0609318996415771	15M	15
1433	22875852	int_15M_N7	0.0291666666666667	15M	15
1434	22875852	int_15M_N8	0.0926829268292683	15M	15
1435	22875852	int_15M_N9	0.0368663594470046	15M	15
1436	22875852	int_15M_N10	0.03	15M	15
1437	22875852	int_15M_N11	0.0501930501930502	15M	15
1438	22875852	int_15M_N12	0.0729166666666667	15M	15
1439	22875852	int_15M_N13	0.0727848101265823	15M	15
1440	22875852	int_15M_N14	0.0819672131147541	15M	15
1441	22875852	int_15M_N15	0.0791139240506329	15M	15
1442	22875852	int_15M_N16	0.0871080139372822	15M	15
1443	22875852	int_24M_N1	0.137096774193548	24M	24
1444	22875852	int_24M_N2	0.128415300546448	24M	24
1445	22875852	int_24M_N3	0.183050847457627	24M	24
1446	22875852	int_24M_N4	0.138157894736842	24M	24
1447	22875852	int_24M_N5	0.191176470588235	24M	24
1448	22875852	int_24M_N6	0.104046242774566	24M	24
1449	22875852	int_24M_N7	0.0404624277456647	24M	24
1450	22875852	int_24M_N8	0.168949771689498	24M	24
1451	22875852	int_24M_N9	0.0938775510204082	24M	24
1452	22875852	int_24M_N10	0.0942028985507246	24M	24
1453	22875852	int_24M_N11	0.0784313725490196	24M	24
1454	22875852	int_24M_N12	0.124579124579125	24M	24
1455	22875852	int_24M_N13	0.140672782874618	24M	24
1456	22875852	int_24M_N14	0.141414141414141	24M	24
1457	22875852	int_24M_N16	0.0868347338935574	24M	24
1458	22875852	int_24M_N17	0.116331096196868	24M	24
1459	22875852	int_30M_N1	0.172839506172839	28M	28
1460	22875852	int_30M_N2	0.186666666666667	28M	28
1461	22875852	int_30M_N3	0.147058823529412	28M	28
1462	22875852	int_30M_N4	0.175853018372703	28M	28
1463	22875852	int_30M_N5	0.134078212290503	28M	28
1464	22875852	int_30M_N6	0.116	28M	28
1465	22875852	int_30M_N7	0.0757575757575758	28M	28
1466	22875852	int_30M_N8	0.170068027210884	28M	28
1467	22875852	int_30M_N9	0.0930232558139535	28M	28
1468	22875852	int_30M_N10	0.153846153846154	28M	28
1469	22875852	int_30M_N11	0.0463576158940397	28M	28
1470	22875852	int_30M_N12	0.155234657039711	28M	28
1471	22875852	int_30M_N13	0.168	28M	28
1472	22875852	int_30M_N14	0.12	28M	28
1473	22875852	int_30M_N15	0.102409638554217	28M	28
1474	22875852	int_30M_N16	0.104377104377104	28M	28
1475	22875852	int_30M_N17	0.156756756756757	28M	28
1476	22875852	int_30M_N18	0.0807017543859649	28M	28
1477	22875856	int_3M_N1	0.0117647058823529	3M	3
1478	22875856	int_3M_N2	0.0169902912621359	3M	3
1479	22875856	int_3M_N3	0.00974025974025974	3M	3
1480	22875856	int_3M_N4	0.0110294117647059	3M	3
1481	22875856	int_3M_N5	0.0218978102189781	3M	3
1482	22875856	int_3M_N6	0.0103806228373702	3M	3
1483	22875856	int_3M_N7	0.024	3M	3
1484	22875856	int_3M_N8	0.031496062992126	3M	3
1485	22875856	int_3M_N9	0.0157894736842105	3M	3
1486	22875856	int_3M_N10	0.0161725067385445	3M	3
1487	22875856	int_3M_N11	0.0473933649289099	3M	3
1488	22875856	int_3M_N12	0.0469483568075117	3M	3
1489	22875856	int_3M_N13	0.0432098765432099	3M	3
1490	22875856	int_3M_N14	0.0688405797101449	3M	3
1491	22875856	int_3M_N15	0.0060790273556231	3M	3
1492	22875856	int_3M_N16	0.0251256281407035	3M	3
1493	22875856	int_9M_N1	0.0829959514170041	9M	9
1494	22875856	int_9M_N2	0.0838709677419355	9M	9
1495	22875856	int_9M_N3	0.12568306010929	9M	9
1496	22875856	int_9M_N4	0.177514792899408	9M	9
1497	22875856	int_9M_N5	0.0870967741935484	9M	9
1498	22875856	int_9M_N6	0.0794701986754967	9M	9
1499	22875856	int_9M_N7	0.0873493975903614	9M	9
1500	22875856	int_9M_N8	0.0644257703081232	9M	9
1501	22875856	int_9M_N9	0.119850187265918	9M	9
1502	22875856	int_9M_N10	0.0502793296089385	9M	9
1503	22875856	int_9M_N11	0.0655021834061135	9M	9
1504	22875856	int_9M_N12	0.0796812749003984	9M	9
1505	22875856	int_9M_N13	0	9M	9
1506	22875856	int_9M_N14	0.0826210826210826	9M	9
1507	22875856	int_9M_N15	0.0966386554621849	9M	9
1508	22875856	int_9M_N16	0.0972447325769854	9M	9
1509	22875856	int_15M_N1	0.126126126126126	15M	15
1510	22875856	int_15M_N2	0.171052631578947	15M	15
1511	22875856	int_15M_N3	0.153488372093023	15M	15
1512	22875856	int_15M_N4	0.149779735682819	15M	15
1513	22875856	int_15M_N5	0.166666666666667	15M	15
1514	22875856	int_15M_N6	0.158273381294964	15M	15
1515	22875856	int_15M_N7	0.130252100840336	15M	15
1516	22875856	int_15M_N8	0.132352941176471	15M	15
1517	22875856	int_15M_N9	0.119266055045872	15M	15
1518	22875856	int_15M_N10	0.17	15M	15
1519	22875856	int_15M_N11	0.0891472868217054	15M	15
1520	22875856	int_15M_N12	0.162303664921466	15M	15
1521	22875856	int_15M_N13	0.172523961661342	15M	15
1522	22875856	int_15M_N14	0.175644028103044	15M	15
1523	22875856	int_15M_N15	0.191082802547771	15M	15
1524	22875856	int_15M_N16	0.173010380622837	15M	15
1525	22875856	int_24M_N1	0.257028112449799	24M	24
1526	22875856	int_24M_N2	0.248633879781421	24M	24
1527	22875856	int_24M_N3	0.32312925170068	24M	24
1528	22875856	int_24M_N4	0.236842105263158	24M	24
1529	22875856	int_24M_N5	0.273062730627306	24M	24
1530	22875856	int_24M_N6	0.158823529411765	24M	24
1531	22875856	int_24M_N7	0.229885057471264	24M	24
1532	22875856	int_24M_N8	0.288990825688073	24M	24
1533	22875856	int_24M_N9	0.252032520325203	24M	24
1534	22875856	int_24M_N10	0.170289855072464	24M	24
1535	22875856	int_24M_N11	0.243137254901961	24M	24
1536	22875856	int_24M_N12	0.228956228956229	24M	24
1537	22875856	int_24M_N13	0.307926829268293	24M	24
1538	22875856	int_24M_N14	0.257627118644068	24M	24
1539	22875856	int_24M_N16	0.206128133704735	24M	24
1540	22875856	int_24M_N17	0.239373601789709	24M	24
1541	22875856	int_30M_N1	0.290123456790123	28M	28
1542	22875856	int_30M_N2	0.310810810810811	28M	28
1543	22875856	int_30M_N3	0.320261437908497	28M	28
1544	22875856	int_30M_N4	0.257217847769029	28M	28
1545	22875856	int_30M_N5	0.187150837988827	28M	28
1546	22875856	int_30M_N6	0.27	28M	28
1547	22875856	int_30M_N7	0.206030150753769	28M	28
1548	22875856	int_30M_N8	0.202702702702703	28M	28
1549	22875856	int_30M_N9	0.195348837209302	28M	28
1550	22875856	int_30M_N10	0.353448275862069	28M	28
1551	22875856	int_30M_N11	0.205298013245033	28M	28
1552	22875856	int_30M_N12	0.216606498194946	28M	28
1553	22875856	int_30M_N13	0.299212598425197	28M	28
1554	22875856	int_30M_N14	0.34	28M	28
1555	22875856	int_30M_N15	0.246987951807229	28M	28
1556	22875856	int_30M_N16	0.277027027027027	28M	28
1557	22875856	int_30M_N17	0.307692307692308	28M	28
1558	22875856	int_30M_N18	0.209219858156028	28M	28
1559	22875992	int_3M_N1	0.0235294117647059	3M	3
1560	22875992	int_3M_N2	0.0169082125603865	3M	3
1561	22875992	int_3M_N3	0.00645161290322581	3M	3
1562	22875992	int_3M_N4	0.0145985401459854	3M	3
1563	22875992	int_3M_N5	0.0108695652173913	3M	3
1564	22875992	int_3M_N6	0	3M	3
1565	22875992	int_3M_N7	0.0278884462151394	3M	3
1566	22875992	int_3M_N8	0.0117647058823529	3M	3
1567	22875992	int_3M_N9	0	3M	3
1568	22875992	int_3M_N10	0.0134408602150538	3M	3
1569	22875992	int_3M_N11	0.0235849056603774	3M	3
1570	22875992	int_3M_N12	0.028169014084507	3M	3
1571	22875992	int_3M_N13	0.0432098765432099	3M	3
1572	22875992	int_3M_N14	0.0144927536231884	3M	3
1573	22875992	int_3M_N15	0.0212765957446809	3M	3
1574	22875992	int_3M_N16	0	3M	3
1575	22875992	int_9M_N1	0.03420523138833	9M	9
1576	22875992	int_9M_N2	0.00641025641025641	9M	9
1577	22875992	int_9M_N3	0.027027027027027	9M	9
1578	22875992	int_9M_N4	0.0818713450292398	9M	9
1579	22875992	int_9M_N5	0.0225806451612903	9M	9
1580	22875992	int_9M_N6	0.0414847161572052	9M	9
1581	22875992	int_9M_N7	0.0389221556886228	9M	9
1582	22875992	int_9M_N8	0.0249307479224377	9M	9
1583	22875992	int_9M_N9	0.0224719101123595	9M	9
1584	22875992	int_9M_N10	0.0444444444444444	9M	9
1585	22875992	int_9M_N11	0.0457516339869281	9M	9
1586	22875992	int_9M_N12	0.0178926441351889	9M	9
1587	22875992	int_9M_N13	0.0506329113924051	9M	9
1588	22875992	int_9M_N14	0.0541310541310541	9M	9
1589	22875992	int_9M_N15	0.0550847457627119	9M	9
1590	22875992	int_9M_N16	0.0306946688206785	9M	9
1591	22875992	int_15M_N1	0.0630630630630631	15M	15
1592	22875992	int_15M_N2	0.0311111111111111	15M	15
1593	22875992	int_15M_N3	0.0596330275229358	15M	15
1594	22875992	int_15M_N4	0.0351648351648352	15M	15
1595	22875992	int_15M_N5	0	15M	15
1596	22875992	int_15M_N6	0.0716845878136201	15M	15
1597	22875992	int_15M_N7	0.0625	15M	15
1598	22875992	int_15M_N8	0.102439024390244	15M	15
1599	22875992	int_15M_N9	0.0954545454545455	15M	15
1600	22875992	int_15M_N10	0.054726368159204	15M	15
1601	22875992	int_15M_N11	0.0463320463320463	15M	15
1602	22875992	int_15M_N12	0.0677083333333333	15M	15
1603	22875992	int_15M_N13	0.0761904761904762	15M	15
1604	22875992	int_15M_N14	0.0957943925233645	15M	15
1605	22875992	int_15M_N15	0.0723270440251572	15M	15
1606	22875992	int_15M_N16	0.069204152249135	15M	15
1607	22875992	int_24M_N1	0.072289156626506	24M	24
1608	22875992	int_24M_N2	0.092896174863388	24M	24
1609	22875992	int_24M_N3	0.0942760942760943	24M	24
1610	22875992	int_24M_N4	0.112956810631229	24M	24
1611	22875992	int_24M_N5	0.0772058823529412	24M	24
1612	22875992	int_24M_N6	0.0982658959537572	24M	24
1613	22875992	int_24M_N7	0.0514285714285714	24M	24
1614	22875992	int_24M_N8	0.154545454545455	24M	24
1615	22875992	int_24M_N9	0.134146341463415	24M	24
1616	22875992	int_24M_N10	0.0434782608695652	24M	24
1617	22875992	int_24M_N11	0.105882352941176	24M	24
1618	22875992	int_24M_N12	0.0743243243243243	24M	24
1619	22875992	int_24M_N13	0.100303951367781	24M	24
1620	22875992	int_24M_N14	0.122448979591837	24M	24
1621	22875992	int_24M_N16	0.0863509749303621	24M	24
1622	22875992	int_24M_N17	0.0850111856823266	24M	24
1623	22875992	int_30M_N1	0.154320987654321	28M	28
1624	22875992	int_30M_N2	0.146666666666667	28M	28
1625	22875992	int_30M_N3	0.147058823529412	28M	28
1626	22875992	int_30M_N4	0.0885416666666667	28M	28
1627	22875992	int_30M_N5	0.0863509749303621	28M	28
1628	22875992	int_30M_N6	0.13373253493014	28M	28
1629	22875992	int_30M_N7	0.085427135678392	28M	28
1630	22875992	int_30M_N8	0.0608108108108108	28M	28
1631	22875992	int_30M_N9	0.0976744186046512	28M	28
1632	22875992	int_30M_N10	0.111111111111111	28M	28
1633	22875992	int_30M_N11	0.0860927152317881	28M	28
1634	22875992	int_30M_N12	0.144404332129964	28M	28
1635	22875992	int_30M_N13	0.125984251968504	28M	28
1636	22875992	int_30M_N14	0.26	28M	28
1637	22875992	int_30M_N15	0.108433734939759	28M	28
1638	22875992	int_30M_N16	0.104377104377104	28M	28
1639	22875992	int_30M_N17	0.110810810810811	28M	28
1640	22875992	int_30M_N18	0.0804195804195804	28M	28
1641	22876001	int_3M_N1	0.0352941176470588	3M	3
1642	22876001	int_3M_N2	0.0193236714975845	3M	3
1643	22876001	int_3M_N3	0.0387096774193548	3M	3
1644	22876001	int_3M_N4	0.0145985401459854	3M	3
1645	22876001	int_3M_N5	0.0072463768115942	3M	3
1646	22876001	int_3M_N6	0.0277777777777778	3M	3
1647	22876001	int_3M_N7	0.0717131474103586	3M	3
1648	22876001	int_3M_N8	0.0352941176470588	3M	3
1649	22876001	int_3M_N9	0.0157894736842105	3M	3
1650	22876001	int_3M_N10	0.0161725067385445	3M	3
1651	22876001	int_3M_N11	0.0354609929078014	3M	3
1652	22876001	int_3M_N12	0.00938967136150235	3M	3
1653	22876001	int_3M_N13	0.0432098765432099	3M	3
1654	22876001	int_3M_N14	0.0108695652173913	3M	3
1655	22876001	int_3M_N15	0.0212765957446809	3M	3
1656	22876001	int_3M_N16	0.0351758793969849	3M	3
1657	22876001	int_9M_N1	0.0905432595573441	9M	9
1658	22876001	int_9M_N2	0.0961538461538462	9M	9
1659	22876001	int_9M_N3	0.0756756756756757	9M	9
1660	22876001	int_9M_N4	0.105263157894737	9M	9
1661	22876001	int_9M_N5	0.0771704180064309	9M	9
1662	22876001	int_9M_N6	0.11353711790393	9M	9
1663	22876001	int_9M_N7	0.107784431137725	9M	9
1664	22876001	int_9M_N8	0.105263157894737	9M	9
1665	22876001	int_9M_N9	0.123595505617978	9M	9
1666	22876001	int_9M_N10	0.0333333333333333	9M	9
1667	22876001	int_9M_N11	0.115720524017467	9M	9
1668	22876001	int_9M_N12	0.0874751491053678	9M	9
1669	22876001	int_9M_N13	0.0506329113924051	9M	9
1670	22876001	int_9M_N14	0.111111111111111	9M	9
1671	22876001	int_9M_N15	0.0893617021276596	9M	9
1672	22876001	int_9M_N16	0.119547657512116	9M	9
1673	22876001	int_15M_N1	0.198198198198198	15M	15
1674	22876001	int_15M_N2	0.106666666666667	15M	15
1675	22876001	int_15M_N3	0.226851851851852	15M	15
1676	22876001	int_15M_N4	0.164835164835165	15M	15
1677	22876001	int_15M_N5	0.183333333333333	15M	15
1678	22876001	int_15M_N6	0.14336917562724	15M	15
1679	22876001	int_15M_N7	0.1375	15M	15
1680	22876001	int_15M_N8	0.165853658536585	15M	15
1681	22876001	int_15M_N9	0.204545454545455	15M	15
1682	22876001	int_15M_N10	0.129353233830846	15M	15
1683	22876001	int_15M_N11	0.162162162162162	15M	15
1684	22876001	int_15M_N12	0.157068062827225	15M	15
1685	22876001	int_15M_N13	0.139240506329114	15M	15
1686	22876001	int_15M_N14	0.189252336448598	15M	15
1687	22876001	int_15M_N15	0.163522012578616	15M	15
1688	22876001	int_15M_N16	0.27681660899654	15M	15
1689	22876001	int_24M_N1	0.244979919678715	24M	24
1690	22876001	int_24M_N2	0.254098360655738	24M	24
1691	22876001	int_24M_N3	0.316498316498317	24M	24
1692	22876001	int_24M_N4	0.281456953642384	24M	24
1693	22876001	int_24M_N5	0.254612546125461	24M	24
1694	22876001	int_24M_N6	0.202312138728324	24M	24
1695	22876001	int_24M_N7	0.160919540229885	24M	24
1696	22876001	int_24M_N8	0.354545454545455	24M	24
1697	22876001	int_24M_N9	0.268292682926829	24M	24
1698	22876001	int_24M_N10	0.156934306569343	24M	24
1699	22876001	int_24M_N11	0.254901960784314	24M	24
1700	22876001	int_24M_N12	0.232323232323232	24M	24
1701	22876001	int_24M_N13	0.310975609756098	24M	24
1702	22876001	int_24M_N14	0.301694915254237	24M	24
1703	22876001	int_24M_N16	0.206703910614525	24M	24
1704	22876001	int_24M_N17	0.29372197309417	24M	24
1705	22876001	int_30M_N1	0.335403726708075	28M	28
1706	22876001	int_30M_N2	0.44	28M	28
1707	22876001	int_30M_N3	0.284313725490196	28M	28
1708	22876001	int_30M_N4	0.265625	28M	28
1709	22876001	int_30M_N5	0.236768802228412	28M	28
1710	22876001	int_30M_N6	0.315369261477046	28M	28
1711	22876001	int_30M_N7	0.226130653266332	28M	28
1712	22876001	int_30M_N8	0.204081632653061	28M	28
1713	22876001	int_30M_N9	0.213953488372093	28M	28
1714	22876001	int_30M_N10	0.299145299145299	28M	28
1715	22876001	int_30M_N11	0.225165562913907	28M	28
1716	22876001	int_30M_N12	0.314079422382672	28M	28
1717	22876001	int_30M_N13	0.181102362204724	28M	28
1718	22876001	int_30M_N14	0.38	28M	28
1719	22876001	int_30M_N15	0.198795180722892	28M	28
1720	22876001	int_30M_N16	0.219594594594595	28M	28
1721	22876001	int_30M_N17	0.254054054054054	28M	28
1722	22876001	int_30M_N18	0.227272727272727	28M	28
1723	22876016	int_3M_N1	0	3M	3
1724	22876016	int_3M_N2	0.00641025641025641	3M	3
1725	22876016	int_3M_N3	0.00819672131147541	3M	3
1726	22876016	int_3M_N4	0	3M	3
1727	22876016	int_3M_N5	0	3M	3
1728	22876016	int_3M_N6	0	3M	3
1729	22876016	int_3M_N7	0.0101010101010101	3M	3
1730	22876016	int_3M_N8	0	3M	3
1731	22876016	int_3M_N9	0	3M	3
1732	22876016	int_3M_N10	0	3M	3
1733	22876016	int_3M_N11	0.015	3M	3
1734	22876016	int_3M_N12	0.0232558139534884	3M	3
1735	22876016	int_3M_N13	0	3M	3
1736	22876016	int_3M_N14	0	3M	3
1737	22876016	int_3M_N15	0	3M	3
1738	22876016	int_3M_N16	0.04	3M	3
1739	22876016	int_9M_N1	0.00609756097560976	9M	9
1740	22876016	int_9M_N2	0	9M	9
1741	22876016	int_9M_N3	0.024390243902439	9M	9
1742	22876016	int_9M_N4	0.0172413793103448	9M	9
1743	22876016	int_9M_N5	0.024	9M	9
1744	22876016	int_9M_N6	0.0153846153846154	9M	9
1745	22876016	int_9M_N7	0.00862068965517241	9M	9
1746	22876016	int_9M_N8	0.0151515151515152	9M	9
1747	22876016	int_9M_N9	0	9M	9
1748	22876016	int_9M_N10	0	9M	9
1749	22876016	int_9M_N11	0.0245098039215686	9M	9
1750	22876016	int_9M_N12	0.0203045685279188	9M	9
1751	22876016	int_9M_N13	0	9M	9
1752	22876016	int_9M_N14	0.0268456375838926	9M	9
1753	22876016	int_9M_N15	0	9M	9
1754	22876016	int_9M_N16	0.0272373540856031	9M	9
1755	22876016	int_15M_N1	0.104166666666667	15M	15
1756	22876016	int_15M_N2	0.0078125	15M	15
1757	22876016	int_15M_N3	0.0645161290322581	15M	15
1758	22876016	int_15M_N4	0.0289017341040462	15M	15
1759	22876016	int_15M_N5	0	15M	15
1760	22876016	int_15M_N6	0.0310077519379845	15M	15
1761	22876016	int_15M_N7	0.0158730158730159	15M	15
1762	22876016	int_15M_N8	0.0114942528735632	15M	15
1763	22876016	int_15M_N9	0.0101010101010101	15M	15
1764	22876016	int_15M_N10	0.0119047619047619	15M	15
1765	22876016	int_15M_N11	0.0666666666666667	15M	15
1766	22876016	int_15M_N12	0.0447761194029851	15M	15
1767	22876016	int_15M_N13	0	15M	15
1768	22876016	int_15M_N14	0.0150753768844221	15M	15
1769	22876016	int_15M_N15	0.0155038759689922	15M	15
1770	22876016	int_15M_N16	0.00862068965517241	15M	15
1771	22876016	int_24M_N1	0.0442477876106195	24M	24
1772	22876016	int_24M_N2	0.0733333333333333	24M	24
1773	22876016	int_24M_N3	0.0357142857142857	24M	24
1774	22876016	int_24M_N4	0.0909090909090909	24M	24
1775	22876016	int_24M_N5	0.0654205607476635	24M	24
1776	22876016	int_24M_N6	0.0533333333333333	24M	24
1777	22876016	int_24M_N7	0.0684931506849315	24M	24
1778	22876016	int_24M_N8	0.0975609756097561	24M	24
1779	22876016	int_24M_N9	0.051948051948052	24M	24
1780	22876016	int_24M_N10	0.0537634408602151	24M	24
1781	22876016	int_24M_N11	0.04	24M	24
1782	22876016	int_24M_N12	0.0666666666666667	24M	24
1783	22876016	int_24M_N13	0.11864406779661	24M	24
1784	22876016	int_24M_N14	0.0882352941176471	24M	24
1785	22876016	int_24M_N16	0.0625	24M	24
1786	22876016	int_24M_N17	0.0558375634517767	24M	24
1787	22876016	int_30M_N1	0.0217391304347826	28M	28
1788	22876016	int_30M_N2	NA	28M	28
1789	22876016	int_30M_N3	0.0882352941176471	28M	28
1790	22876016	int_30M_N4	0.0642201834862385	28M	28
1791	22876016	int_30M_N5	0.0229007633587786	28M	28
1792	22876016	int_30M_N6	0.0731707317073171	28M	28
1793	22876016	int_30M_N7	0.0958904109589041	28M	28
1794	22876016	int_30M_N8	0.0980392156862745	28M	28
1795	22876016	int_30M_N9	0.058252427184466	28M	28
1796	22876016	int_30M_N10	0.0789473684210526	28M	28
1797	22876016	int_30M_N11	0.0735294117647059	28M	28
1798	22876016	int_30M_N12	0.0240963855421687	28M	28
1799	22876016	int_30M_N13	0.0740740740740741	28M	28
1800	22876016	int_30M_N14	NA	28M	28
1801	22876016	int_30M_N15	0.06	28M	28
1802	22876016	int_30M_N16	0.0303030303030303	28M	28
1803	22876016	int_30M_N17	0.104761904761905	28M	28
1804	22876016	int_30M_N18	0.0588235294117647	28M	28
1805	22889277	int_3M_N1	0.636363636363636	3M	3
1806	22889277	int_3M_N2	0.230769230769231	3M	3
1807	22889277	int_3M_N3	0.518518518518518	3M	3
1808	22889277	int_3M_N4	0.808510638297872	3M	3
1809	22889277	int_3M_N5	0.655172413793103	3M	3
1810	22889277	int_3M_N6	0.666666666666667	3M	3
1811	22889277	int_3M_N7	0.666666666666667	3M	3
1812	22889277	int_3M_N8	0.736842105263158	3M	3
1813	22889277	int_3M_N9	NA	3M	3
1814	22889277	int_3M_N10	0.583333333333333	3M	3
1815	22889277	int_3M_N11	0.64	3M	3
1816	22889277	int_3M_N12	NA	3M	3
1817	22889277	int_3M_N13	NA	3M	3
1818	22889277	int_3M_N14	0.870967741935484	3M	3
1819	22889277	int_3M_N15	0.883333333333333	3M	3
1820	22889277	int_3M_N16	0.866666666666667	3M	3
1821	22889277	int_9M_N1	0.954545454545455	9M	9
1822	22889277	int_9M_N2	0.5625	9M	9
1823	22889277	int_9M_N3	0.954545454545455	9M	9
1824	22889277	int_9M_N4	NA	9M	9
1825	22889277	int_9M_N5	0.823529411764706	9M	9
1826	22889277	int_9M_N6	NA	9M	9
1827	22889277	int_9M_N7	0.648648648648649	9M	9
1828	22889277	int_9M_N8	0.6	9M	9
1829	22889277	int_9M_N9	NA	9M	9
1830	22889277	int_9M_N10	0.675675675675676	9M	9
1831	22889277	int_9M_N11	0.743589743589744	9M	9
1832	22889277	int_9M_N12	0.76	9M	9
1833	22889277	int_9M_N13	NA	9M	9
1834	22889277	int_9M_N14	0.6	9M	9
1835	22889277	int_9M_N15	NA	9M	9
1836	22889277	int_9M_N16	0.85	9M	9
1837	22889277	int_15M_N1	NA	15M	15
1838	22889277	int_15M_N2	NA	15M	15
1839	22889277	int_15M_N3	NA	15M	15
1840	22889277	int_15M_N4	NA	15M	15
1841	22889277	int_15M_N5	NA	15M	15
1842	22889277	int_15M_N6	NA	15M	15
1843	22889277	int_15M_N7	NA	15M	15
1844	22889277	int_15M_N8	NA	15M	15
1845	22889277	int_15M_N9	NA	15M	15
1846	22889277	int_15M_N10	NA	15M	15
1847	22889277	int_15M_N11	NA	15M	15
1848	22889277	int_15M_N12	NA	15M	15
1849	22889277	int_15M_N13	NA	15M	15
1850	22889277	int_15M_N14	NA	15M	15
1851	22889277	int_15M_N15	NA	15M	15
1852	22889277	int_15M_N16	NA	15M	15
1853	22889277	int_24M_N1	0.785714285714286	24M	24
1854	22889277	int_24M_N2	0.555555555555556	24M	24
1855	22889277	int_24M_N3	0.611111111111111	24M	24
1856	22889277	int_24M_N4	NA	24M	24
1857	22889277	int_24M_N5	NA	24M	24
1858	22889277	int_24M_N6	NA	24M	24
1859	22889277	int_24M_N7	0.8125	24M	24
1860	22889277	int_24M_N8	1	24M	24
1861	22889277	int_24M_N9	0.526315789473684	24M	24
1862	22889277	int_24M_N10	0.521739130434783	24M	24
1863	22889277	int_24M_N11	NA	24M	24
1864	22889277	int_24M_N12	NA	24M	24
1865	22889277	int_24M_N13	NA	24M	24
1866	22889277	int_24M_N14	NA	24M	24
1867	22889277	int_24M_N16	0.692307692307692	24M	24
1868	22889277	int_24M_N17	0.764705882352941	24M	24
1869	22889277	int_30M_N1	NA	28M	28
1870	22889277	int_30M_N2	0.67741935483871	28M	28
1871	22889277	int_30M_N3	0.5	28M	28
1872	22889277	int_30M_N4	0.793103448275862	28M	28
1873	22889277	int_30M_N5	0.791666666666667	28M	28
1874	22889277	int_30M_N6	0.88	28M	28
1875	22889277	int_30M_N7	0.666666666666667	28M	28
1876	22889277	int_30M_N8	0.153846153846154	28M	28
1877	22889277	int_30M_N9	0.727272727272727	28M	28
1878	22889277	int_30M_N10	0.692307692307692	28M	28
1879	22889277	int_30M_N11	NA	28M	28
1880	22889277	int_30M_N12	0.846153846153846	28M	28
1881	22889277	int_30M_N13	0.928571428571429	28M	28
1882	22889277	int_30M_N14	0.744186046511628	28M	28
1883	22889277	int_30M_N15	0.954545454545455	28M	28
1884	22889277	int_30M_N16	NA	28M	28
1885	22889277	int_30M_N17	0.615384615384615	28M	28
1886	22889277	int_30M_N18	0.76	28M	28
1887	22889282	int_3M_N1	0.974358974358974	3M	3
1888	22889282	int_3M_N2	0.818181818181818	3M	3
1889	22889282	int_3M_N3	0.9	3M	3
1890	22889282	int_3M_N4	0.984732824427481	3M	3
1891	22889282	int_3M_N5	0.916666666666667	3M	3
1892	22889282	int_3M_N6	0.98	3M	3
1893	22889282	int_3M_N7	0.975609756097561	3M	3
1894	22889282	int_3M_N8	0.926829268292683	3M	3
1895	22889282	int_3M_N9	NA	3M	3
1896	22889282	int_3M_N10	0.912621359223301	3M	3
1897	22889282	int_3M_N11	0.932203389830508	3M	3
1898	22889282	int_3M_N12	0.944444444444444	3M	3
1899	22889282	int_3M_N13	1	3M	3
1900	22889282	int_3M_N14	0.987654320987654	3M	3
1901	22889282	int_3M_N15	0.921052631578947	3M	3
1902	22889282	int_3M_N16	1	3M	3
1903	22889282	int_9M_N1	0.924528301886792	9M	9
1904	22889282	int_9M_N2	0.871287128712871	9M	9
1905	22889282	int_9M_N3	0.868421052631579	9M	9
1906	22889282	int_9M_N4	NA	9M	9
1907	22889282	int_9M_N5	0.931818181818182	9M	9
1908	22889282	int_9M_N6	0.846153846153846	9M	9
1909	22889282	int_9M_N7	0.92156862745098	9M	9
1910	22889282	int_9M_N8	0.931034482758621	9M	9
1911	22889282	int_9M_N9	0.909090909090909	9M	9
1912	22889282	int_9M_N10	0.993377483443709	9M	9
1913	22889282	int_9M_N11	0.945054945054945	9M	9
1914	22889282	int_9M_N12	0.913793103448276	9M	9
1915	22889282	int_9M_N13	0.8	9M	9
1916	22889282	int_9M_N14	0.980392156862745	9M	9
1917	22889282	int_9M_N15	1	9M	9
1918	22889282	int_9M_N16	0.974683544303797	9M	9
1919	22889282	int_15M_N1	0.851063829787234	15M	15
1920	22889282	int_15M_N2	0.911111111111111	15M	15
1921	22889282	int_15M_N3	1	15M	15
1922	22889282	int_15M_N4	0.925925925925926	15M	15
1923	22889282	int_15M_N5	1	15M	15
1924	22889282	int_15M_N6	NA	15M	15
1925	22889282	int_15M_N7	NA	15M	15
1926	22889282	int_15M_N8	0.962962962962963	15M	15
1927	22889282	int_15M_N9	0.947368421052632	15M	15
1928	22889282	int_15M_N10	0.875	15M	15
1929	22889282	int_15M_N11	0.96	15M	15
1930	22889282	int_15M_N12	1	15M	15
1931	22889282	int_15M_N13	1	15M	15
1932	22889282	int_15M_N14	1	15M	15
1933	22889282	int_15M_N15	0.727272727272727	15M	15
1934	22889282	int_15M_N16	1	15M	15
1935	22889282	int_24M_N1	0.891304347826087	24M	24
1936	22889282	int_24M_N2	0.898305084745763	24M	24
1937	22889282	int_24M_N3	0.934782608695652	24M	24
1938	22889282	int_24M_N4	1	24M	24
1939	22889282	int_24M_N5	1	24M	24
1940	22889282	int_24M_N6	1	24M	24
1941	22889282	int_24M_N7	0.76	24M	24
1942	22889282	int_24M_N8	0.921052631578947	24M	24
1943	22889282	int_24M_N9	1	24M	24
1944	22889282	int_24M_N10	0.795454545454545	24M	24
1945	22889282	int_24M_N11	1	24M	24
1946	22889282	int_24M_N12	1	24M	24
1947	22889282	int_24M_N13	0.933333333333333	24M	24
1948	22889282	int_24M_N14	1	24M	24
1949	22889282	int_24M_N16	0.8	24M	24
1950	22889282	int_24M_N17	0.967741935483871	24M	24
1951	22889282	int_30M_N1	1	28M	28
1952	22889282	int_30M_N2	0.881188118811881	28M	28
1953	22889282	int_30M_N3	0.959459459459459	28M	28
1954	22889282	int_30M_N4	0.94	28M	28
1955	22889282	int_30M_N5	0.951219512195122	28M	28
1956	22889282	int_30M_N6	0.918367346938776	28M	28
1957	22889282	int_30M_N7	0.934210526315789	28M	28
1958	22889282	int_30M_N8	1	28M	28
1959	22889282	int_30M_N9	1	28M	28
1960	22889282	int_30M_N10	0.871794871794872	28M	28
1961	22889282	int_30M_N11	NA	28M	28
1962	22889282	int_30M_N12	0.96	28M	28
1963	22889282	int_30M_N13	0.974358974358974	28M	28
1964	22889282	int_30M_N14	0.904255319148936	28M	28
1965	22889282	int_30M_N15	0.915254237288136	28M	28
1966	22889282	int_30M_N16	0.954545454545455	28M	28
1967	22889282	int_30M_N17	0.862745098039216	28M	28
1968	22889282	int_30M_N18	0.92	28M	28
1969	22889284	int_3M_N1	0.743589743589744	3M	3
1970	22889284	int_3M_N2	0.872727272727273	3M	3
1971	22889284	int_3M_N3	0.914285714285714	3M	3
1972	22889284	int_3M_N4	0.900763358778626	3M	3
1973	22889284	int_3M_N5	0.883333333333333	3M	3
1974	22889284	int_3M_N6	0.8	3M	3
1975	22889284	int_3M_N7	0.951219512195122	3M	3
1976	22889284	int_3M_N8	0.951219512195122	3M	3
1977	22889284	int_3M_N9	NA	3M	3
1978	22889284	int_3M_N10	0.913461538461538	3M	3
1979	22889284	int_3M_N11	0.983050847457627	3M	3
1980	22889284	int_3M_N12	1	3M	3
1981	22889284	int_3M_N13	1	3M	3
1982	22889284	int_3M_N14	0.901234567901235	3M	3
1983	22889284	int_3M_N15	0.921052631578947	3M	3
1984	22889284	int_3M_N16	1	3M	3
1985	22889284	int_9M_N1	0.735849056603774	9M	9
1986	22889284	int_9M_N2	0.871287128712871	9M	9
1987	22889284	int_9M_N3	0.842105263157895	9M	9
1988	22889284	int_9M_N4	NA	9M	9
1989	22889284	int_9M_N5	0.840909090909091	9M	9
1990	22889284	int_9M_N6	1	9M	9
1991	22889284	int_9M_N7	0.882352941176471	9M	9
1992	22889284	int_9M_N8	0.96551724137931	9M	9
1993	22889284	int_9M_N9	0.939393939393939	9M	9
1994	22889284	int_9M_N10	0.993377483443709	9M	9
1995	22889284	int_9M_N11	0.901098901098901	9M	9
1996	22889284	int_9M_N12	0.879310344827586	9M	9
1997	22889284	int_9M_N13	1	9M	9
1998	22889284	int_9M_N14	1	9M	9
1999	22889284	int_9M_N15	0.882352941176471	9M	9
[truncated: 1,445 more rows]
