# Supplementary material for: Nonlinear DNA methylation trajectories in aging male mice
Source: Nat Commun. 2024 Apr 9;15:3074. doi: 10.1038/s41467-024-47316-2 (PMC11004021; doi:10.1038/s41467-024-47316-2)
Supplement: Supplementary file 7 — Source Data [file 41467_2024_47316_MOESM7_ESM.zip › Source Data/SupplementaryFigures/data.gc_Scg3.methylation.boxplots.csv]

	start	sample	methyl	age	age_num
1	75683707	int_3M_N1	0.0535714285714286	3M	3
2	75683707	int_3M_N2	0.269938650306748	3M	3
3	75683707	int_3M_N3	0.220689655172414	3M	3
4	75683707	int_3M_N4	0.268456375838926	3M	3
5	75683707	int_3M_N5	0.290076335877863	3M	3
6	75683707	int_3M_N6	0.192660550458716	3M	3
7	75683707	int_3M_N7	0.234567901234568	3M	3
8	75683707	int_3M_N8	0.103448275862069	3M	3
9	75683707	int_3M_N9	0.115942028985507	3M	3
10	75683707	int_3M_N10	0.321917808219178	3M	3
11	75683707	int_3M_N11	0.191387559808612	3M	3
12	75683707	int_3M_N12	0.314606741573034	3M	3
13	75683707	int_3M_N13	0.391891891891892	3M	3
14	75683707	int_3M_N14	0.281437125748503	3M	3
15	75683707	int_3M_N15	0.256830601092896	3M	3
16	75683707	int_3M_N16	0.3625	3M	3
17	75683707	int_9M_N1	0.355263157894737	9M	9
18	75683707	int_9M_N2	0.383561643835616	9M	9
19	75683707	int_9M_N3	0.291139240506329	9M	9
20	75683707	int_9M_N4	0.370967741935484	9M	9
21	75683707	int_9M_N5	0.348484848484849	9M	9
22	75683707	int_9M_N6	0.25609756097561	9M	9
23	75683707	int_9M_N7	0.320855614973262	9M	9
24	75683707	int_9M_N8	0.302816901408451	9M	9
25	75683707	int_9M_N9	0.404411764705882	9M	9
26	75683707	int_9M_N10	0.316091954022989	9M	9
27	75683707	int_9M_N11	0.469512195121951	9M	9
28	75683707	int_9M_N12	0.443478260869565	9M	9
29	75683707	int_9M_N13	0.451612903225806	9M	9
30	75683707	int_9M_N14	0.410596026490066	9M	9
31	75683707	int_9M_N15	0.207692307692308	9M	9
32	75683707	int_9M_N16	0.34006734006734	9M	9
33	75683707	int_15M_N1	0.395348837209302	15M	15
34	75683707	int_15M_N2	0.353846153846154	15M	15
35	75683707	int_15M_N3	0.447761194029851	15M	15
36	75683707	int_15M_N4	0.510526315789474	15M	15
37	75683707	int_15M_N5	0.333333333333333	15M	15
38	75683707	int_15M_N6	0.382716049382716	15M	15
39	75683707	int_15M_N7	0.418604651162791	15M	15
40	75683707	int_15M_N8	0.372549019607843	15M	15
41	75683707	int_15M_N9	0.448275862068966	15M	15
42	75683707	int_15M_N10	0.495327102803738	15M	15
43	75683707	int_15M_N11	0.343434343434343	15M	15
44	75683707	int_15M_N12	0.321428571428571	15M	15
45	75683707	int_15M_N13	0.384146341463415	15M	15
46	75683707	int_15M_N14	0.455882352941176	15M	15
47	75683707	int_15M_N15	0.39	15M	15
48	75683707	int_15M_N16	0.341935483870968	15M	15
49	75683707	int_24M_N1	0.545454545454545	24M	24
50	75683707	int_24M_N2	0.493506493506494	24M	24
51	75683707	int_24M_N3	0.457746478873239	24M	24
52	75683707	int_24M_N4	0.531428571428571	24M	24
53	75683707	int_24M_N5	0.513888888888889	24M	24
54	75683707	int_24M_N6	0.5	24M	24
55	75683707	int_24M_N7	0.494845360824742	24M	24
56	75683707	int_24M_N8	0.436893203883495	24M	24
57	75683707	int_24M_N9	0.432432432432432	24M	24
58	75683707	int_24M_N10	0.245901639344262	24M	24
59	75683707	int_24M_N11	0.548672566371681	24M	24
60	75683707	int_24M_N12	0.568345323741007	24M	24
61	75683707	int_24M_N13	0.367256637168142	24M	24
62	75683707	int_24M_N14	0.366071428571429	24M	24
63	75683707	int_24M_N16	0.346153846153846	24M	24
64	75683707	int_24M_N17	0.5	24M	24
65	75683707	int_30M_N1	0.43859649122807	28M	28
66	75683707	int_30M_N2	0.405063291139241	28M	28
67	75683707	int_30M_N3	0.397196261682243	28M	28
68	75683707	int_30M_N4	0.457142857142857	28M	28
69	75683707	int_30M_N5	0.450381679389313	28M	28
70	75683707	int_30M_N6	0.53030303030303	28M	28
71	75683707	int_30M_N7	0.429752066115702	28M	28
72	75683707	int_30M_N8	0.470588235294118	28M	28
73	75683707	int_30M_N9	0.426470588235294	28M	28
74	75683707	int_30M_N10	0.375	28M	28
75	75683707	int_30M_N11	0.469387755102041	28M	28
76	75683707	int_30M_N12	0.42962962962963	28M	28
77	75683707	int_30M_N13	0.25	28M	28
78	75683707	int_30M_N14	0.431818181818182	28M	28
79	75683707	int_30M_N15	0.477477477477477	28M	28
80	75683707	int_30M_N16	0.484848484848485	28M	28
81	75683707	int_30M_N17	0.502702702702703	28M	28
82	75683707	int_30M_N18	0.549668874172185	28M	28
83	75683843	int_3M_N1	0	3M	3
84	75683843	int_3M_N2	0.0292397660818713	3M	3
85	75683843	int_3M_N3	0	3M	3
86	75683843	int_3M_N4	0.0131578947368421	3M	3
87	75683843	int_3M_N5	0.033457249070632	3M	3
88	75683843	int_3M_N6	0.00909090909090909	3M	3
89	75683843	int_3M_N7	0.0117647058823529	3M	3
90	75683843	int_3M_N8	0.0847457627118644	3M	3
91	75683843	int_3M_N9	0	3M	3
92	75683843	int_3M_N10	0.0522875816993464	3M	3
93	75683843	int_3M_N11	0.0138248847926267	3M	3
94	75683843	int_3M_N12	0	3M	3
95	75683843	int_3M_N13	0	3M	3
96	75683843	int_3M_N14	0.00571428571428571	3M	3
97	75683843	int_3M_N15	0.0104712041884817	3M	3
98	75683843	int_3M_N16	0	3M	3
99	75683843	int_9M_N1	0.029535864978903	9M	9
100	75683843	int_9M_N2	0.0263157894736842	9M	9
101	75683843	int_9M_N3	0	9M	9
102	75683843	int_9M_N4	0.072463768115942	9M	9
103	75683843	int_9M_N5	0.0217391304347826	9M	9
104	75683843	int_9M_N6	0.0216216216216216	9M	9
105	75683843	int_9M_N7	0.0372340425531915	9M	9
106	75683843	int_9M_N8	0.0204081632653061	9M	9
107	75683843	int_9M_N9	0.00680272108843537	9M	9
108	75683843	int_9M_N10	0.0100502512562814	9M	9
109	75683843	int_9M_N11	0.0459770114942529	9M	9
110	75683843	int_9M_N12	0.004149377593361	9M	9
111	75683843	int_9M_N13	0.0147058823529412	9M	9
112	75683843	int_9M_N14	0.0342857142857143	9M	9
113	75683843	int_9M_N15	0.037037037037037	9M	9
114	75683843	int_9M_N16	0.0130293159609121	9M	9
115	75683843	int_15M_N1	0.0461538461538462	15M	15
116	75683843	int_15M_N2	0.0431654676258993	15M	15
117	75683843	int_15M_N3	0.0205479452054795	15M	15
118	75683843	int_15M_N4	0.00956937799043062	15M	15
119	75683843	int_15M_N5	0	15M	15
120	75683843	int_15M_N6	0.0119047619047619	15M	15
121	75683843	int_15M_N7	0.0300751879699248	15M	15
122	75683843	int_15M_N8	0.0186915887850467	15M	15
123	75683843	int_15M_N9	0.015625	15M	15
124	75683843	int_15M_N10	0.0353982300884956	15M	15
125	75683843	int_15M_N11	0	15M	15
126	75683843	int_15M_N12	0.0568181818181818	15M	15
127	75683843	int_15M_N13	0.00602409638554217	15M	15
128	75683843	int_15M_N14	0.0318471337579618	15M	15
129	75683843	int_15M_N15	0	15M	15
130	75683843	int_15M_N16	0.0177514792899408	15M	15
131	75683843	int_24M_N1	0.0909090909090909	24M	24
132	75683843	int_24M_N2	0.0914634146341463	24M	24
133	75683843	int_24M_N3	0.0522875816993464	24M	24
134	75683843	int_24M_N4	0.0816326530612245	24M	24
135	75683843	int_24M_N5	0.0476190476190476	24M	24
136	75683843	int_24M_N6	0.0777777777777778	24M	24
137	75683843	int_24M_N7	0.0925925925925926	24M	24
138	75683843	int_24M_N8	0.12280701754386	24M	24
139	75683843	int_24M_N9	0.0838709677419355	24M	24
140	75683843	int_24M_N10	0.0234375	24M	24
141	75683843	int_24M_N11	0.0884955752212389	24M	24
142	75683843	int_24M_N12	0.158940397350993	24M	24
143	75683843	int_24M_N13	0.0695652173913043	24M	24
144	75683843	int_24M_N14	0.0289855072463768	24M	24
145	75683843	int_24M_N16	0.0760233918128655	24M	24
146	75683843	int_24M_N17	0.112903225806452	24M	24
147	75683843	int_30M_N1	0	28M	28
148	75683843	int_30M_N2	0.10126582278481	28M	28
149	75683843	int_30M_N3	0.0821917808219178	28M	28
150	75683843	int_30M_N4	0.0787037037037037	28M	28
151	75683843	int_30M_N5	0.0357142857142857	28M	28
152	75683843	int_30M_N6	0.0746268656716418	28M	28
153	75683843	int_30M_N7	0.0245901639344262	28M	28
154	75683843	int_30M_N8	0.113636363636364	28M	28
155	75683843	int_30M_N9	0.207792207792208	28M	28
156	75683843	int_30M_N10	0.0338983050847458	28M	28
157	75683843	int_30M_N11	0.0961538461538462	28M	28
158	75683843	int_30M_N12	0.115107913669065	28M	28
159	75683843	int_30M_N13	0.12962962962963	28M	28
160	75683843	int_30M_N14	0.117647058823529	28M	28
161	75683843	int_30M_N15	0.185840707964602	28M	28
162	75683843	int_30M_N16	0.0148148148148148	28M	28
163	75683843	int_30M_N17	0.130890052356021	28M	28
164	75683843	int_30M_N18	0.116883116883117	28M	28
165	75683864	int_3M_N1	0.0178571428571429	3M	3
166	75683864	int_3M_N2	0.0409356725146199	3M	3
167	75683864	int_3M_N3	0.0266666666666667	3M	3
168	75683864	int_3M_N4	0.0197368421052632	3M	3
169	75683864	int_3M_N5	0.0371747211895911	3M	3
170	75683864	int_3M_N6	0.0275229357798165	3M	3
171	75683864	int_3M_N7	0.0235294117647059	3M	3
172	75683864	int_3M_N8	0.0847457627118644	3M	3
173	75683864	int_3M_N9	0	3M	3
174	75683864	int_3M_N10	0.00649350649350649	3M	3
175	75683864	int_3M_N11	0.0740740740740741	3M	3
176	75683864	int_3M_N12	0.0555555555555556	3M	3
177	75683864	int_3M_N13	0	3M	3
178	75683864	int_3M_N14	0.04	3M	3
179	75683864	int_3M_N15	0.0421052631578947	3M	3
180	75683864	int_3M_N16	0	3M	3
181	75683864	int_9M_N1	0.0590717299578059	9M	9
182	75683864	int_9M_N2	0.0263157894736842	9M	9
183	75683864	int_9M_N3	0.0459770114942529	9M	9
184	75683864	int_9M_N4	0.072463768115942	9M	9
185	75683864	int_9M_N5	0.0289855072463768	9M	9
186	75683864	int_9M_N6	0.0540540540540541	9M	9
187	75683864	int_9M_N7	0.0378378378378378	9M	9
188	75683864	int_9M_N8	0.0612244897959184	9M	9
189	75683864	int_9M_N9	0.0340136054421769	9M	9
190	75683864	int_9M_N10	0.0707070707070707	9M	9
191	75683864	int_9M_N11	0.0632183908045977	9M	9
192	75683864	int_9M_N12	0.0497925311203319	9M	9
193	75683864	int_9M_N13	0	9M	9
194	75683864	int_9M_N14	0.0454545454545455	9M	9
195	75683864	int_9M_N15	0.0888888888888889	9M	9
196	75683864	int_9M_N16	0.0358306188925081	9M	9
197	75683864	int_15M_N1	0.0303030303030303	15M	15
198	75683864	int_15M_N2	0.0719424460431655	15M	15
199	75683864	int_15M_N3	0.0616438356164384	15M	15
200	75683864	int_15M_N4	0.0297029702970297	15M	15
201	75683864	int_15M_N5	0.0357142857142857	15M	15
202	75683864	int_15M_N6	0.0119047619047619	15M	15
203	75683864	int_15M_N7	0.037593984962406	15M	15
204	75683864	int_15M_N8	0.0467289719626168	15M	15
205	75683864	int_15M_N9	0.015625	15M	15
206	75683864	int_15M_N10	0.079646017699115	15M	15
207	75683864	int_15M_N11	0	15M	15
208	75683864	int_15M_N12	0.0909090909090909	15M	15
209	75683864	int_15M_N13	0.103030303030303	15M	15
210	75683864	int_15M_N14	0.0379746835443038	15M	15
211	75683864	int_15M_N15	0	15M	15
212	75683864	int_15M_N16	0.0887573964497041	15M	15
213	75683864	int_24M_N1	0.10655737704918	24M	24
214	75683864	int_24M_N2	0.140243902439024	24M	24
215	75683864	int_24M_N3	0.0849673202614379	24M	24
216	75683864	int_24M_N4	0.0153061224489796	24M	24
217	75683864	int_24M_N5	0.0816326530612245	24M	24
218	75683864	int_24M_N6	0.111111111111111	24M	24
219	75683864	int_24M_N7	0.0841121495327103	24M	24
220	75683864	int_24M_N8	0.140350877192982	24M	24
221	75683864	int_24M_N9	0.0903225806451613	24M	24
222	75683864	int_24M_N10	0.1171875	24M	24
223	75683864	int_24M_N11	0.141592920353982	24M	24
224	75683864	int_24M_N12	0.0860927152317881	24M	24
225	75683864	int_24M_N13	0.0956521739130435	24M	24
226	75683864	int_24M_N14	0.072463768115942	24M	24
227	75683864	int_24M_N16	0.0705882352941176	24M	24
228	75683864	int_24M_N17	0.106951871657754	24M	24
229	75683864	int_30M_N1	0.0172413793103448	28M	28
230	75683864	int_30M_N2	0.0759493670886076	28M	28
231	75683864	int_30M_N3	0.141552511415525	28M	28
232	75683864	int_30M_N4	0.101851851851852	28M	28
233	75683864	int_30M_N5	0.120567375886525	28M	28
234	75683864	int_30M_N6	0.130111524163569	28M	28
235	75683864	int_30M_N7	0.0737704918032787	28M	28
236	75683864	int_30M_N8	0.0689655172413793	28M	28
237	75683864	int_30M_N9	0.181818181818182	28M	28
238	75683864	int_30M_N10	0.0508474576271186	28M	28
239	75683864	int_30M_N11	0.115384615384615	28M	28
240	75683864	int_30M_N12	0.129496402877698	28M	28
241	75683864	int_30M_N13	0.259259259259259	28M	28
242	75683864	int_30M_N14	0.137254901960784	28M	28
243	75683864	int_30M_N15	0.274336283185841	28M	28
244	75683864	int_30M_N16	0.118518518518519	28M	28
245	75683864	int_30M_N17	0.193717277486911	28M	28
246	75683864	int_30M_N18	0.0974025974025974	28M	28
247	75683884	int_3M_N1	0.0862068965517241	3M	3
248	75683884	int_3M_N2	0.0330578512396694	3M	3
249	75683884	int_3M_N3	0.0227272727272727	3M	3
250	75683884	int_3M_N4	0.0842105263157895	3M	3
251	75683884	int_3M_N5	0.043010752688172	3M	3
252	75683884	int_3M_N6	0.0392156862745098	3M	3
253	75683884	int_3M_N7	0.03	3M	3
254	75683884	int_3M_N8	0.018018018018018	3M	3
255	75683884	int_3M_N9	0.0327868852459016	3M	3
256	75683884	int_3M_N10	0.0289855072463768	3M	3
257	75683884	int_3M_N11	0.0705128205128205	3M	3
258	75683884	int_3M_N12	0.0256410256410256	3M	3
259	75683884	int_3M_N13	0.0495049504950495	3M	3
260	75683884	int_3M_N14	0.0414201183431953	3M	3
261	75683884	int_3M_N15	0.08	3M	3
262	75683884	int_3M_N16	0.0540540540540541	3M	3
263	75683884	int_9M_N1	0.0517241379310345	9M	9
264	75683884	int_9M_N2	0.0533333333333333	9M	9
265	75683884	int_9M_N3	0.128571428571429	9M	9
266	75683884	int_9M_N4	0.115789473684211	9M	9
267	75683884	int_9M_N5	0.0575539568345324	9M	9
268	75683884	int_9M_N6	0.0426829268292683	9M	9
269	75683884	int_9M_N7	0.0594059405940594	9M	9
270	75683884	int_9M_N8	0.0666666666666667	9M	9
271	75683884	int_9M_N9	0.0555555555555556	9M	9
272	75683884	int_9M_N10	0	9M	9
273	75683884	int_9M_N11	0.100591715976331	9M	9
274	75683884	int_9M_N12	0.0742574257425743	9M	9
275	75683884	int_9M_N13	0	9M	9
276	75683884	int_9M_N14	0.0980392156862745	9M	9
277	75683884	int_9M_N15	0.0916030534351145	9M	9
278	75683884	int_9M_N16	0.0468227424749164	9M	9
279	75683884	int_15M_N1	0.133333333333333	15M	15
280	75683884	int_15M_N2	0.0833333333333333	15M	15
281	75683884	int_15M_N3	0.0535714285714286	15M	15
282	75683884	int_15M_N4	0.117647058823529	15M	15
283	75683884	int_15M_N5	0.166666666666667	15M	15
284	75683884	int_15M_N6	0.124087591240876	15M	15
285	75683884	int_15M_N7	0.104938271604938	15M	15
286	75683884	int_15M_N8	0.0632911392405063	15M	15
287	75683884	int_15M_N9	0.0506329113924051	15M	15
288	75683884	int_15M_N10	0.0229885057471264	15M	15
289	75683884	int_15M_N11	0.0410958904109589	15M	15
290	75683884	int_15M_N12	0.0816326530612245	15M	15
291	75683884	int_15M_N13	0.0222222222222222	15M	15
292	75683884	int_15M_N14	0.154320987654321	15M	15
293	75683884	int_15M_N15	0.0786026200873362	15M	15
294	75683884	int_15M_N16	0.112244897959184	15M	15
295	75683884	int_24M_N1	0.171875	24M	24
296	75683884	int_24M_N2	0.214285714285714	24M	24
297	75683884	int_24M_N3	0.184210526315789	24M	24
298	75683884	int_24M_N4	0.110497237569061	24M	24
299	75683884	int_24M_N5	0.184873949579832	24M	24
300	75683884	int_24M_N6	0.146666666666667	24M	24
301	75683884	int_24M_N7	0.117647058823529	24M	24
302	75683884	int_24M_N8	0.127906976744186	24M	24
303	75683884	int_24M_N9	0.121621621621622	24M	24
304	75683884	int_24M_N10	0.121739130434783	24M	24
305	75683884	int_24M_N11	0.194690265486726	24M	24
306	75683884	int_24M_N12	0.152	24M	24
307	75683884	int_24M_N13	0.163461538461538	24M	24
308	75683884	int_24M_N14	0.173913043478261	24M	24
309	75683884	int_24M_N16	0.122905027932961	24M	24
310	75683884	int_24M_N17	0.109803921568627	24M	24
311	75683884	int_30M_N1	0.177215189873418	28M	28
312	75683884	int_30M_N2	0.133333333333333	28M	28
313	75683884	int_30M_N3	0.172932330827068	28M	28
314	75683884	int_30M_N4	0.185792349726776	28M	28
315	75683884	int_30M_N5	0.266666666666667	28M	28
316	75683884	int_30M_N6	0.212435233160622	28M	28
317	75683884	int_30M_N7	0.311926605504587	28M	28
318	75683884	int_30M_N8	0.231707317073171	28M	28
319	75683884	int_30M_N9	0.147651006711409	28M	28
320	75683884	int_30M_N10	0.107692307692308	28M	28
321	75683884	int_30M_N11	0.170454545454545	28M	28
322	75683884	int_30M_N12	0.243697478991597	28M	28
323	75683884	int_30M_N13	0.193548387096774	28M	28
324	75683884	int_30M_N14	NA	28M	28
325	75683884	int_30M_N15	0.123287671232877	28M	28
326	75683884	int_30M_N16	0.180327868852459	28M	28
327	75683884	int_30M_N17	0.259649122807018	28M	28
328	75683884	int_30M_N18	0.256830601092896	28M	28
329	75683915	int_3M_N1	0.0533333333333333	3M	3
330	75683915	int_3M_N2	0.0062111801242236	3M	3
331	75683915	int_3M_N3	0	3M	3
332	75683915	int_3M_N4	0.0571428571428571	3M	3
333	75683915	int_3M_N5	0.00947867298578199	3M	3
334	75683915	int_3M_N6	0.024390243902439	3M	3
335	75683915	int_3M_N7	0.0396825396825397	3M	3
336	75683915	int_3M_N8	0.08	3M	3
337	75683915	int_3M_N9	0.027027027027027	3M	3
338	75683915	int_3M_N10	0.0224719101123595	3M	3
339	75683915	int_3M_N11	0.00452488687782805	3M	3
340	75683915	int_3M_N12	0.0129032258064516	3M	3
341	75683915	int_3M_N13	0	3M	3
342	75683915	int_3M_N14	0.00460829493087558	3M	3
343	75683915	int_3M_N15	0.0248447204968944	3M	3
344	75683915	int_3M_N16	0.0133928571428571	3M	3
345	75683915	int_9M_N1	0.014018691588785	9M	9
346	75683915	int_9M_N2	0.0210526315789474	9M	9
347	75683915	int_9M_N3	0.043956043956044	9M	9
348	75683915	int_9M_N4	0.0526315789473684	9M	9
349	75683915	int_9M_N5	0.0256410256410256	9M	9
350	75683915	int_9M_N6	0.0443349753694581	9M	9
351	75683915	int_9M_N7	0.036697247706422	9M	9
352	75683915	int_9M_N8	0.043956043956044	9M	9
353	75683915	int_9M_N9	0.0175438596491228	9M	9
354	75683915	int_9M_N10	0	9M	9
355	75683915	int_9M_N11	0.0176991150442478	9M	9
356	75683915	int_9M_N12	0.0367647058823529	9M	9
357	75683915	int_9M_N13	0	9M	9
358	75683915	int_9M_N14	0.0220994475138122	9M	9
359	75683915	int_9M_N15	0.0647482014388489	9M	9
360	75683915	int_9M_N16	0.040983606557377	9M	9
361	75683915	int_15M_N1	0.0588235294117647	15M	15
362	75683915	int_15M_N2	0.128712871287129	15M	15
363	75683915	int_15M_N3	0.0617283950617284	15M	15
364	75683915	int_15M_N4	0.129496402877698	15M	15
365	75683915	int_15M_N5	0	15M	15
366	75683915	int_15M_N6	0.0178571428571429	15M	15
367	75683915	int_15M_N7	0.0157894736842105	15M	15
368	75683915	int_15M_N8	0.0186915887850467	15M	15
369	75683915	int_15M_N9	0	15M	15
370	75683915	int_15M_N10	0.03	15M	15
371	75683915	int_15M_N11	0.0418604651162791	15M	15
372	75683915	int_15M_N12	0.0353982300884956	15M	15
373	75683915	int_15M_N13	0.0338983050847458	15M	15
374	75683915	int_15M_N14	0.0488888888888889	15M	15
375	75683915	int_15M_N15	0.0461538461538462	15M	15
376	75683915	int_15M_N16	0.0681818181818182	15M	15
377	75683915	int_24M_N1	0.0659340659340659	24M	24
378	75683915	int_24M_N2	0.107784431137725	24M	24
379	75683915	int_24M_N3	0.115789473684211	24M	24
380	75683915	int_24M_N4	0.0853080568720379	24M	24
381	75683915	int_24M_N5	0.110344827586207	24M	24
382	75683915	int_24M_N6	0.235294117647059	24M	24
383	75683915	int_24M_N7	0.0759493670886076	24M	24
384	75683915	int_24M_N8	0.0714285714285714	24M	24
385	75683915	int_24M_N9	0.0909090909090909	24M	24
386	75683915	int_24M_N10	0.0915492957746479	24M	24
387	75683915	int_24M_N11	0.102941176470588	24M	24
388	75683915	int_24M_N12	0.148387096774194	24M	24
389	75683915	int_24M_N13	0.0810810810810811	24M	24
390	75683915	int_24M_N14	0.0616438356164384	24M	24
391	75683915	int_24M_N16	0.128755364806867	24M	24
392	75683915	int_24M_N17	0.109467455621302	24M	24
393	75683915	int_30M_N1	0.118279569892473	28M	28
394	75683915	int_30M_N2	0.2	28M	28
395	75683915	int_30M_N3	0.144736842105263	28M	28
396	75683915	int_30M_N4	0.129186602870813	28M	28
397	75683915	int_30M_N5	0.12807881773399	28M	28
398	75683915	int_30M_N6	0.137440758293839	28M	28
399	75683915	int_30M_N7	0.232758620689655	28M	28
400	75683915	int_30M_N8	0.223404255319149	28M	28
401	75683915	int_30M_N9	0.145945945945946	28M	28
402	75683915	int_30M_N10	0.0985915492957746	28M	28
403	75683915	int_30M_N11	0.136842105263158	28M	28
404	75683915	int_30M_N12	0.147058823529412	28M	28
405	75683915	int_30M_N13	0.166666666666667	28M	28
406	75683915	int_30M_N14	NA	28M	28
407	75683915	int_30M_N15	0.0813953488372093	28M	28
408	75683915	int_30M_N16	0.168604651162791	28M	28
409	75683915	int_30M_N17	0.124260355029586	28M	28
410	75683915	int_30M_N18	0.165853658536585	28M	28
411	75666836	int_3M_N1	NA	3M	3
412	75666836	int_3M_N2	0.586206896551724	3M	3
413	75666836	int_3M_N3	0.655172413793103	3M	3
414	75666836	int_3M_N4	NA	3M	3
415	75666836	int_3M_N5	NA	3M	3
416	75666836	int_3M_N6	NA	3M	3
417	75666836	int_3M_N7	0.545454545454545	3M	3
418	75666836	int_3M_N8	0.4375	3M	3
419	75666836	int_3M_N9	0.434782608695652	3M	3
420	75666836	int_3M_N10	0.486486486486487	3M	3
421	75666836	int_3M_N11	0.6875	3M	3
422	75666836	int_3M_N12	0.555555555555556	3M	3
423	75666836	int_3M_N13	0.555555555555556	3M	3
424	75666836	int_3M_N14	0.5	3M	3
425	75666836	int_3M_N15	NA	3M	3
426	75666836	int_3M_N16	0.648148148148148	3M	3
427	75666836	int_9M_N1	NA	9M	9
428	75666836	int_9M_N2	NA	9M	9
429	75666836	int_9M_N3	0.486111111111111	9M	9
430	75666836	int_9M_N4	0.647058823529412	9M	9
431	75666836	int_9M_N5	0.486486486486487	9M	9
432	75666836	int_9M_N6	0.574074074074074	9M	9
433	75666836	int_9M_N7	NA	9M	9
434	75666836	int_9M_N8	NA	9M	9
435	75666836	int_9M_N9	0.411764705882353	9M	9
436	75666836	int_9M_N10	NA	9M	9
437	75666836	int_9M_N11	0.648148148148148	9M	9
438	75666836	int_9M_N12	NA	9M	9
439	75666836	int_9M_N13	0.441176470588235	9M	9
440	75666836	int_9M_N14	0.57	9M	9
441	75666836	int_9M_N15	NA	9M	9
442	75666836	int_9M_N16	0.676470588235294	9M	9
443	75666836	int_15M_N1	0.785714285714286	15M	15
444	75666836	int_15M_N2	0.48936170212766	15M	15
445	75666836	int_15M_N3	0.793103448275862	15M	15
446	75666836	int_15M_N4	0.634920634920635	15M	15
447	75666836	int_15M_N5	0.727272727272727	15M	15
448	75666836	int_15M_N6	0.625	15M	15
449	75666836	int_15M_N7	0.52	15M	15
450	75666836	int_15M_N8	0.534883720930233	15M	15
451	75666836	int_15M_N9	0.660377358490566	15M	15
452	75666836	int_15M_N10	0.666666666666667	15M	15
453	75666836	int_15M_N11	0.608695652173913	15M	15
454	75666836	int_15M_N12	0.653846153846154	15M	15
455	75666836	int_15M_N13	NA	15M	15
456	75666836	int_15M_N14	0.59375	15M	15
457	75666836	int_15M_N15	0.540983606557377	15M	15
458	75666836	int_15M_N16	0.521739130434783	15M	15
459	75666836	int_24M_N1	0.375	24M	24
460	75666836	int_24M_N2	0.538461538461538	24M	24
461	75666836	int_24M_N3	0.5625	24M	24
462	75666836	int_24M_N4	0.666666666666667	24M	24
463	75666836	int_24M_N5	0.384615384615385	24M	24
464	75666836	int_24M_N6	NA	24M	24
465	75666836	int_24M_N7	0.666666666666667	24M	24
466	75666836	int_24M_N8	0.607142857142857	24M	24
467	75666836	int_24M_N9	NA	24M	24
468	75666836	int_24M_N10	0.533333333333333	24M	24
469	75666836	int_24M_N11	0.461538461538462	24M	24
470	75666836	int_24M_N12	0.556962025316456	24M	24
471	75666836	int_24M_N13	NA	24M	24
472	75666836	int_24M_N14	0.515151515151515	24M	24
473	75666836	int_24M_N16	0.467741935483871	24M	24
474	75666836	int_24M_N17	0.550561797752809	24M	24
475	75666836	int_30M_N1	NA	28M	28
476	75666836	int_30M_N2	NA	28M	28
477	75666836	int_30M_N3	NA	28M	28
478	75666836	int_30M_N4	NA	28M	28
479	75666836	int_30M_N5	NA	28M	28
480	75666836	int_30M_N6	NA	28M	28
481	75666836	int_30M_N7	NA	28M	28
482	75666836	int_30M_N8	NA	28M	28
483	75666836	int_30M_N9	NA	28M	28
484	75666836	int_30M_N10	NA	28M	28
485	75666836	int_30M_N11	NA	28M	28
486	75666836	int_30M_N12	NA	28M	28
487	75666836	int_30M_N13	NA	28M	28
488	75666836	int_30M_N14	NA	28M	28
489	75666836	int_30M_N15	NA	28M	28
490	75666836	int_30M_N16	NA	28M	28
491	75666836	int_30M_N17	NA	28M	28
492	75666836	int_30M_N18	NA	28M	28
