# Supplementary material for: Nonlinear DNA methylation trajectories in aging male mice
Source: Nat Commun. 2024 Apr 9;15:3074. doi: 10.1038/s41467-024-47316-2 (PMC11004021; doi:10.1038/s41467-024-47316-2)
Supplement: Supplementary file 7 — Source Data [file 41467_2024_47316_MOESM7_ESM.zip › Source Data/SupplementaryFigures/data.gc_Sox10.methylation.boxplots.csv]

	start	sample	methyl	age	age_num
1	79159291	int_3M_N1	0.512820512820513	3M	3
2	79159291	int_3M_N2	0.647619047619048	3M	3
3	79159291	int_3M_N3	0.797872340425532	3M	3
4	79159291	int_3M_N4	0.48502994011976	3M	3
5	79159291	int_3M_N5	0.678321678321678	3M	3
6	79159291	int_3M_N6	0.597222222222222	3M	3
7	79159291	int_3M_N7	0.740740740740741	3M	3
8	79159291	int_3M_N8	0.430555555555556	3M	3
9	79159291	int_3M_N9	0.435897435897436	3M	3
10	79159291	int_3M_N10	0.613333333333333	3M	3
11	79159291	int_3M_N11	0.705882352941177	3M	3
12	79159291	int_3M_N12	0.728571428571429	3M	3
13	79159291	int_3M_N13	0.682926829268293	3M	3
14	79159291	int_3M_N14	0.555555555555556	3M	3
15	79159291	int_3M_N15	0.606060606060606	3M	3
16	79159291	int_3M_N16	0.536585365853659	3M	3
17	79159291	int_9M_N1	0.519230769230769	9M	9
18	79159291	int_9M_N2	0.653061224489796	9M	9
19	79159291	int_9M_N3	0.547945205479452	9M	9
20	79159291	int_9M_N4	0.615384615384615	9M	9
21	79159291	int_9M_N5	0.610169491525424	9M	9
22	79159291	int_9M_N6	0.507246376811594	9M	9
23	79159291	int_9M_N7	0.580645161290323	9M	9
24	79159291	int_9M_N8	0.506024096385542	9M	9
25	79159291	int_9M_N9	0.589041095890411	9M	9
26	79159291	int_9M_N10	0.302631578947368	9M	9
27	79159291	int_9M_N11	0.559139784946237	9M	9
28	79159291	int_9M_N12	0.58	9M	9
29	79159291	int_9M_N13	0.653846153846154	9M	9
30	79159291	int_9M_N14	0.616161616161616	9M	9
31	79159291	int_9M_N15	0.298387096774194	9M	9
32	79159291	int_9M_N16	0.659722222222222	9M	9
33	79159291	int_15M_N1	0.561643835616438	15M	15
34	79159291	int_15M_N2	0.663366336633663	15M	15
35	79159291	int_15M_N3	0.742424242424242	15M	15
36	79159291	int_15M_N4	0.613861386138614	15M	15
37	79159291	int_15M_N5	0.875	15M	15
38	79159291	int_15M_N6	0.514285714285714	15M	15
39	79159291	int_15M_N7	0.564516129032258	15M	15
40	79159291	int_15M_N8	0.554347826086957	15M	15
41	79159291	int_15M_N9	0.787234042553192	15M	15
42	79159291	int_15M_N10	0.674418604651163	15M	15
43	79159291	int_15M_N11	0.716981132075472	15M	15
44	79159291	int_15M_N12	0.42	15M	15
45	79159291	int_15M_N13	0.470588235294118	15M	15
46	79159291	int_15M_N14	0.666666666666667	15M	15
47	79159291	int_15M_N15	0.779411764705882	15M	15
48	79159291	int_15M_N16	0.526315789473684	15M	15
49	79159291	int_24M_N1	0.805194805194805	24M	24
50	79159291	int_24M_N2	0.66304347826087	24M	24
51	79159291	int_24M_N3	0.677083333333333	24M	24
52	79159291	int_24M_N4	0.74025974025974	24M	24
53	79159291	int_24M_N5	0.707317073170732	24M	24
54	79159291	int_24M_N6	0.381818181818182	24M	24
55	79159291	int_24M_N7	0.68	24M	24
56	79159291	int_24M_N8	0.771929824561403	24M	24
57	79159291	int_24M_N9	0.548076923076923	24M	24
58	79159291	int_24M_N10	0.609756097560976	24M	24
59	79159291	int_24M_N11	0.522388059701492	24M	24
60	79159291	int_24M_N12	0.698924731182796	24M	24
61	79159291	int_24M_N13	0.448598130841121	24M	24
62	79159291	int_24M_N14	0.683544303797468	24M	24
63	79159291	int_24M_N16	0.67816091954023	24M	24
64	79159291	int_24M_N17	0.622448979591837	24M	24
65	79159291	int_30M_N1	0.852941176470588	28M	28
66	79159291	int_30M_N2	0.469135802469136	28M	28
67	79159291	int_30M_N3	0.682692307692308	28M	28
68	79159291	int_30M_N4	0.614173228346457	28M	28
69	79159291	int_30M_N5	0.61038961038961	28M	28
70	79159291	int_30M_N6	0.525316455696203	28M	28
71	79159291	int_30M_N7	0.523364485981308	28M	28
72	79159291	int_30M_N8	0.682926829268293	28M	28
73	79159291	int_30M_N9	0.628571428571429	28M	28
74	79159291	int_30M_N10	0.685714285714286	28M	28
75	79159291	int_30M_N11	0.464788732394366	28M	28
76	79159291	int_30M_N12	0.693333333333333	28M	28
77	79159291	int_30M_N13	0.612903225806452	28M	28
78	79159291	int_30M_N14	0.532467532467532	28M	28
79	79159291	int_30M_N15	0.796296296296296	28M	28
80	79159291	int_30M_N16	0.691176470588235	28M	28
81	79159291	int_30M_N17	0.604166666666667	28M	28
82	79159291	int_30M_N18	0.658823529411765	28M	28
83	79159299	int_3M_N1	0.846153846153846	3M	3
84	79159299	int_3M_N2	0.828571428571429	3M	3
85	79159299	int_3M_N3	0.893617021276596	3M	3
86	79159299	int_3M_N4	0.802395209580838	3M	3
87	79159299	int_3M_N5	0.902097902097902	3M	3
88	79159299	int_3M_N6	0.89041095890411	3M	3
89	79159299	int_3M_N7	0.888888888888889	3M	3
90	79159299	int_3M_N8	0.583333333333333	3M	3
91	79159299	int_3M_N9	0.526315789473684	3M	3
92	79159299	int_3M_N10	0.88	3M	3
93	79159299	int_3M_N11	0.87378640776699	3M	3
94	79159299	int_3M_N12	0.857142857142857	3M	3
95	79159299	int_3M_N13	0.682926829268293	3M	3
96	79159299	int_3M_N14	0.736111111111111	3M	3
97	79159299	int_3M_N15	0.772727272727273	3M	3
98	79159299	int_3M_N16	0.902439024390244	3M	3
99	79159299	int_9M_N1	0.759615384615385	9M	9
100	79159299	int_9M_N2	0.74	9M	9
101	79159299	int_9M_N3	0.808219178082192	9M	9
102	79159299	int_9M_N4	0.846153846153846	9M	9
103	79159299	int_9M_N5	0.830508474576271	9M	9
104	79159299	int_9M_N6	0.739130434782609	9M	9
105	79159299	int_9M_N7	0.88	9M	9
106	79159299	int_9M_N8	0.773809523809524	9M	9
107	79159299	int_9M_N9	0.89041095890411	9M	9
108	79159299	int_9M_N10	0.779220779220779	9M	9
109	79159299	int_9M_N11	0.795698924731183	9M	9
110	79159299	int_9M_N12	0.793333333333333	9M	9
111	79159299	int_9M_N13	0.961538461538462	9M	9
112	79159299	int_9M_N14	0.787878787878788	9M	9
113	79159299	int_9M_N15	0.717741935483871	9M	9
114	79159299	int_9M_N16	0.875	9M	9
115	79159299	int_15M_N1	1	15M	15
116	79159299	int_15M_N2	0.910891089108911	15M	15
117	79159299	int_15M_N3	1	15M	15
118	79159299	int_15M_N4	0.762376237623762	15M	15
119	79159299	int_15M_N5	1	15M	15
120	79159299	int_15M_N6	0.8	15M	15
121	79159299	int_15M_N7	0.770491803278688	15M	15
122	79159299	int_15M_N8	0.846153846153846	15M	15
123	79159299	int_15M_N9	0.934782608695652	15M	15
124	79159299	int_15M_N10	0.906976744186046	15M	15
125	79159299	int_15M_N11	0.811320754716981	15M	15
126	79159299	int_15M_N12	0.9	15M	15
127	79159299	int_15M_N13	0.838235294117647	15M	15
128	79159299	int_15M_N14	0.798245614035088	15M	15
129	79159299	int_15M_N15	0.941176470588235	15M	15
130	79159299	int_15M_N16	0.921052631578947	15M	15
131	79159299	int_24M_N1	0.857142857142857	24M	24
132	79159299	int_24M_N2	0.804347826086957	24M	24
133	79159299	int_24M_N3	0.822916666666667	24M	24
134	79159299	int_24M_N4	0.935064935064935	24M	24
135	79159299	int_24M_N5	0.939024390243902	24M	24
136	79159299	int_24M_N6	0.818181818181818	24M	24
137	79159299	int_24M_N7	0.936170212765957	24M	24
138	79159299	int_24M_N8	0.982758620689655	24M	24
139	79159299	int_24M_N9	0.807692307692308	24M	24
140	79159299	int_24M_N10	0.746987951807229	24M	24
141	79159299	int_24M_N11	0.686567164179104	24M	24
142	79159299	int_24M_N12	0.860215053763441	24M	24
143	79159299	int_24M_N13	0.598130841121495	24M	24
144	79159299	int_24M_N14	0.8	24M	24
145	79159299	int_24M_N16	0.758620689655172	24M	24
146	79159299	int_24M_N17	0.846938775510204	24M	24
147	79159299	int_30M_N1	0.794117647058823	28M	28
148	79159299	int_30M_N2	0.716049382716049	28M	28
149	79159299	int_30M_N3	0.846153846153846	28M	28
150	79159299	int_30M_N4	0.874015748031496	28M	28
151	79159299	int_30M_N5	0.753246753246753	28M	28
152	79159299	int_30M_N6	0.817610062893082	28M	28
153	79159299	int_30M_N7	0.738317757009346	28M	28
154	79159299	int_30M_N8	0.926829268292683	28M	28
155	79159299	int_30M_N9	0.742857142857143	28M	28
156	79159299	int_30M_N10	0.8	28M	28
157	79159299	int_30M_N11	0.785714285714286	28M	28
158	79159299	int_30M_N12	0.8	28M	28
159	79159299	int_30M_N13	0.698412698412698	28M	28
160	79159299	int_30M_N14	0.701298701298701	28M	28
161	79159299	int_30M_N15	0.888888888888889	28M	28
162	79159299	int_30M_N16	0.852941176470588	28M	28
163	79159299	int_30M_N17	0.78125	28M	28
164	79159299	int_30M_N18	0.776470588235294	28M	28
165	79159302	int_3M_N1	0.692307692307692	3M	3
166	79159302	int_3M_N2	0.752380952380952	3M	3
167	79159302	int_3M_N3	0.585106382978723	3M	3
168	79159302	int_3M_N4	0.658682634730539	3M	3
169	79159302	int_3M_N5	0.776223776223776	3M	3
170	79159302	int_3M_N6	0.712328767123288	3M	3
171	79159302	int_3M_N7	0.611111111111111	3M	3
172	79159302	int_3M_N8	0.597222222222222	3M	3
173	79159302	int_3M_N9	0.58974358974359	3M	3
174	79159302	int_3M_N10	0.586666666666667	3M	3
175	79159302	int_3M_N11	0.786407766990291	3M	3
176	79159302	int_3M_N12	0.6	3M	3
177	79159302	int_3M_N13	0.707317073170732	3M	3
178	79159302	int_3M_N14	0.694444444444444	3M	3
179	79159302	int_3M_N15	0.583333333333333	3M	3
180	79159302	int_3M_N16	0.829268292682927	3M	3
181	79159302	int_9M_N1	0.740384615384615	9M	9
182	79159302	int_9M_N2	0.58	9M	9
183	79159302	int_9M_N3	0.63013698630137	9M	9
184	79159302	int_9M_N4	0.717948717948718	9M	9
185	79159302	int_9M_N5	0.88135593220339	9M	9
186	79159302	int_9M_N6	0.550724637681159	9M	9
187	79159302	int_9M_N7	0.8	9M	9
188	79159302	int_9M_N8	0.642857142857143	9M	9
189	79159302	int_9M_N9	0.753424657534247	9M	9
190	79159302	int_9M_N10	0.486842105263158	9M	9
191	79159302	int_9M_N11	0.731182795698925	9M	9
192	79159302	int_9M_N12	0.773333333333333	9M	9
193	79159302	int_9M_N13	0.692307692307692	9M	9
194	79159302	int_9M_N14	0.727272727272727	9M	9
195	79159302	int_9M_N15	0.435483870967742	9M	9
196	79159302	int_9M_N16	0.76551724137931	9M	9
197	79159302	int_15M_N1	0.917808219178082	15M	15
198	79159302	int_15M_N2	0.801980198019802	15M	15
199	79159302	int_15M_N3	0.848484848484849	15M	15
200	79159302	int_15M_N4	0.702970297029703	15M	15
201	79159302	int_15M_N5	1	15M	15
202	79159302	int_15M_N6	0.828571428571429	15M	15
203	79159302	int_15M_N7	0.709677419354839	15M	15
204	79159302	int_15M_N8	0.706521739130435	15M	15
205	79159302	int_15M_N9	0.680851063829787	15M	15
206	79159302	int_15M_N10	0.790697674418605	15M	15
207	79159302	int_15M_N11	0.735849056603774	15M	15
208	79159302	int_15M_N12	0.94	15M	15
209	79159302	int_15M_N13	0.735294117647059	15M	15
210	79159302	int_15M_N14	0.710526315789474	15M	15
211	79159302	int_15M_N15	0.8	15M	15
212	79159302	int_15M_N16	0.692982456140351	15M	15
213	79159302	int_24M_N1	0.909090909090909	24M	24
214	79159302	int_24M_N2	0.793478260869565	24M	24
215	79159302	int_24M_N3	0.697916666666667	24M	24
216	79159302	int_24M_N4	0.844155844155844	24M	24
217	79159302	int_24M_N5	0.841463414634146	24M	24
218	79159302	int_24M_N6	0.654545454545455	24M	24
219	79159302	int_24M_N7	0.673469387755102	24M	24
220	79159302	int_24M_N8	0.810344827586207	24M	24
221	79159302	int_24M_N9	0.730769230769231	24M	24
222	79159302	int_24M_N10	0.650602409638554	24M	24
223	79159302	int_24M_N11	0.746268656716418	24M	24
224	79159302	int_24M_N12	0.763440860215054	24M	24
225	79159302	int_24M_N13	0.626168224299065	24M	24
226	79159302	int_24M_N14	0.75	24M	24
227	79159302	int_24M_N16	0.632183908045977	24M	24
228	79159302	int_24M_N17	0.73469387755102	24M	24
229	79159302	int_30M_N1	0.941176470588235	28M	28
230	79159302	int_30M_N2	0.62962962962963	28M	28
231	79159302	int_30M_N3	0.855769230769231	28M	28
232	79159302	int_30M_N4	0.692913385826772	28M	28
233	79159302	int_30M_N5	0.792207792207792	28M	28
234	79159302	int_30M_N6	0.685534591194969	28M	28
235	79159302	int_30M_N7	0.719626168224299	28M	28
236	79159302	int_30M_N8	0.825	28M	28
237	79159302	int_30M_N9	0.714285714285714	28M	28
238	79159302	int_30M_N10	0.728571428571429	28M	28
239	79159302	int_30M_N11	0.816901408450704	28M	28
240	79159302	int_30M_N12	0.72	28M	28
241	79159302	int_30M_N13	0.761904761904762	28M	28
242	79159302	int_30M_N14	0.74025974025974	28M	28
243	79159302	int_30M_N15	0.981481481481482	28M	28
244	79159302	int_30M_N16	0.955882352941177	28M	28
245	79159302	int_30M_N17	0.75	28M	28
246	79159302	int_30M_N18	0.729411764705882	28M	28
247	79159305	int_3M_N1	0.641025641025641	3M	3
248	79159305	int_3M_N2	0.666666666666667	3M	3
249	79159305	int_3M_N3	0.723404255319149	3M	3
250	79159305	int_3M_N4	0.626506024096386	3M	3
251	79159305	int_3M_N5	0.52112676056338	3M	3
252	79159305	int_3M_N6	0.671232876712329	3M	3
253	79159305	int_3M_N7	0.648148148148148	3M	3
254	79159305	int_3M_N8	0.597222222222222	3M	3
255	79159305	int_3M_N9	0.384615384615385	3M	3
256	79159305	int_3M_N10	0.586666666666667	3M	3
257	79159305	int_3M_N11	0.728155339805825	3M	3
258	79159305	int_3M_N12	0.594202898550725	3M	3
259	79159305	int_3M_N13	0.780487804878049	3M	3
260	79159305	int_3M_N14	0.732394366197183	3M	3
261	79159305	int_3M_N15	0.679389312977099	3M	3
262	79159305	int_3M_N16	0.658536585365854	3M	3
263	79159305	int_9M_N1	0.58252427184466	9M	9
264	79159305	int_9M_N2	0.4	9M	9
265	79159305	int_9M_N3	0.684931506849315	9M	9
266	79159305	int_9M_N4	0.641025641025641	9M	9
267	79159305	int_9M_N5	0.517241379310345	9M	9
268	79159305	int_9M_N6	0.565217391304348	9M	9
269	79159305	int_9M_N7	0.699186991869919	9M	9
270	79159305	int_9M_N8	0.5	9M	9
271	79159305	int_9M_N9	0.410958904109589	9M	9
272	79159305	int_9M_N10	0.467532467532468	9M	9
273	79159305	int_9M_N11	0.58695652173913	9M	9
274	79159305	int_9M_N12	0.655405405405405	9M	9
275	79159305	int_9M_N13	0.538461538461538	9M	9
276	79159305	int_9M_N14	0.530612244897959	9M	9
277	79159305	int_9M_N15	0.508064516129032	9M	9
278	79159305	int_9M_N16	0.703448275862069	9M	9
279	79159305	int_15M_N1	0.534246575342466	15M	15
280	79159305	int_15M_N2	0.722772277227723	15M	15
281	79159305	int_15M_N3	0.696969696969697	15M	15
282	79159305	int_15M_N4	0.56	15M	15
283	79159305	int_15M_N5	0.71875	15M	15
284	79159305	int_15M_N6	0.571428571428571	15M	15
285	79159305	int_15M_N7	0.548387096774194	15M	15
286	79159305	int_15M_N8	0.615384615384615	15M	15
287	79159305	int_15M_N9	0.847826086956522	15M	15
288	79159305	int_15M_N10	0.552941176470588	15M	15
289	79159305	int_15M_N11	0.679245283018868	15M	15
290	79159305	int_15M_N12	0.48	15M	15
291	79159305	int_15M_N13	0.676470588235294	15M	15
292	79159305	int_15M_N14	0.504504504504504	15M	15
293	79159305	int_15M_N15	0.735294117647059	15M	15
294	79159305	int_15M_N16	0.75	15M	15
295	79159305	int_24M_N1	0.631578947368421	24M	24
296	79159305	int_24M_N2	0.659340659340659	24M	24
297	79159305	int_24M_N3	0.715789473684211	24M	24
298	79159305	int_24M_N4	0.631578947368421	24M	24
299	79159305	int_24M_N5	0.666666666666667	24M	24
300	79159305	int_24M_N6	0.381818181818182	24M	24
301	79159305	int_24M_N7	0.58	24M	24
302	79159305	int_24M_N8	0.689655172413793	24M	24
303	79159305	int_24M_N9	0.757281553398058	24M	24
304	79159305	int_24M_N10	0.62962962962963	24M	24
305	79159305	int_24M_N11	0.575757575757576	24M	24
306	79159305	int_24M_N12	0.747252747252747	24M	24
307	79159305	int_24M_N13	0.429906542056075	24M	24
308	79159305	int_24M_N14	0.69620253164557	24M	24
309	79159305	int_24M_N16	0.620689655172414	24M	24
310	79159305	int_24M_N17	0.536082474226804	24M	24
311	79159305	int_30M_N1	0.558823529411765	28M	28
312	79159305	int_30M_N2	0.6125	28M	28
313	79159305	int_30M_N3	0.669902912621359	28M	28
314	79159305	int_30M_N4	0.440944881889764	28M	28
315	79159305	int_30M_N5	0.584415584415584	28M	28
316	79159305	int_30M_N6	0.563291139240506	28M	28
317	79159305	int_30M_N7	0.707547169811321	28M	28
318	79159305	int_30M_N8	0.707317073170732	28M	28
319	79159305	int_30M_N9	0.705882352941177	28M	28
320	79159305	int_30M_N10	0.442857142857143	28M	28
321	79159305	int_30M_N11	0.788732394366197	28M	28
322	79159305	int_30M_N12	0.6	28M	28
323	79159305	int_30M_N13	0.661290322580645	28M	28
324	79159305	int_30M_N14	0.623376623376623	28M	28
325	79159305	int_30M_N15	0.907407407407407	28M	28
326	79159305	int_30M_N16	0.823529411764706	28M	28
327	79159305	int_30M_N17	0.515789473684211	28M	28
328	79159305	int_30M_N18	0.670588235294118	28M	28
329	79159325	int_3M_N1	0.736842105263158	3M	3
330	79159325	int_3M_N2	0.663157894736842	3M	3
331	79159325	int_3M_N3	0.747126436781609	3M	3
332	79159325	int_3M_N4	0.652482269503546	3M	3
333	79159325	int_3M_N5	0.569343065693431	3M	3
334	79159325	int_3M_N6	0.692307692307692	3M	3
335	79159325	int_3M_N7	0.808510638297872	3M	3
336	79159325	int_3M_N8	0.588235294117647	3M	3
337	79159325	int_3M_N9	0.567567567567568	3M	3
338	79159325	int_3M_N10	0.707692307692308	3M	3
339	79159325	int_3M_N11	0.793478260869565	3M	3
340	79159325	int_3M_N12	0.758620689655172	3M	3
341	79159325	int_3M_N13	0.625	3M	3
342	79159325	int_3M_N14	0.739130434782609	3M	3
343	79159325	int_3M_N15	0.638888888888889	3M	3
344	79159325	int_3M_N16	0.447368421052632	3M	3
345	79159325	int_9M_N1	0.729166666666667	9M	9
346	79159325	int_9M_N2	0.591836734693878	9M	9
347	79159325	int_9M_N3	0.787878787878788	9M	9
348	79159325	int_9M_N4	0.722222222222222	9M	9
349	79159325	int_9M_N5	0.724137931034483	9M	9
350	79159325	int_9M_N6	0.796296296296296	9M	9
351	79159325	int_9M_N7	0.82051282051282	9M	9
352	79159325	int_9M_N8	0.694444444444444	9M	9
353	79159325	int_9M_N9	0.630769230769231	9M	9
354	79159325	int_9M_N10	0.704225352112676	9M	9
355	79159325	int_9M_N11	0.604651162790698	9M	9
356	79159325	int_9M_N12	0.765151515151515	9M	9
357	79159325	int_9M_N13	0.807692307692308	9M	9
358	79159325	int_9M_N14	0.648351648351648	9M	9
359	79159325	int_9M_N15	0.608247422680412	9M	9
360	79159325	int_9M_N16	0.816793893129771	9M	9
361	79159325	int_15M_N1	0.942028985507246	15M	15
362	79159325	int_15M_N2	0.698924731182796	15M	15
363	79159325	int_15M_N3	0.884615384615385	15M	15
364	79159325	int_15M_N4	0.674698795180723	15M	15
365	79159325	int_15M_N5	0.928571428571429	15M	15
366	79159325	int_15M_N6	0.774193548387097	15M	15
367	79159325	int_15M_N7	0.482142857142857	15M	15
368	79159325	int_15M_N8	0.542168674698795	15M	15
369	79159325	int_15M_N9	0.95	15M	15
370	79159325	int_15M_N10	0.830985915492958	15M	15
371	79159325	int_15M_N11	0.673469387755102	15M	15
372	79159325	int_15M_N12	0.702127659574468	15M	15
373	79159325	int_15M_N13	0.579710144927536	15M	15
374	79159325	int_15M_N14	0.740384615384615	15M	15
375	79159325	int_15M_N15	0.75	15M	15
376	79159325	int_15M_N16	0.560747663551402	15M	15
377	79159325	int_24M_N1	0.758064516129032	24M	24
378	79159325	int_24M_N2	0.702380952380952	24M	24
379	79159325	int_24M_N3	0.75609756097561	24M	24
380	79159325	int_24M_N4	0.923076923076923	24M	24
381	79159325	int_24M_N5	0.662337662337662	24M	24
382	79159325	int_24M_N6	0.702127659574468	24M	24
383	79159325	int_24M_N7	0.875	24M	24
384	79159325	int_24M_N8	0.823529411764706	24M	24
385	79159325	int_24M_N9	0.75	24M	24
386	79159325	int_24M_N10	0.658227848101266	24M	24
387	79159325	int_24M_N11	0.796610169491525	24M	24
388	79159325	int_24M_N12	0.790697674418605	24M	24
389	79159325	int_24M_N13	0.739583333333333	24M	24
390	79159325	int_24M_N14	0.643835616438356	24M	24
391	79159325	int_24M_N16	0.728571428571429	24M	24
392	79159325	int_24M_N17	0.653061224489796	24M	24
393	79159325	int_30M_N1	0.5	28M	28
394	79159325	int_30M_N2	0.786666666666667	28M	28
395	79159325	int_30M_N3	0.845360824742268	28M	28
396	79159325	int_30M_N4	0.829059829059829	28M	28
397	79159325	int_30M_N5	0.707692307692308	28M	28
398	79159325	int_30M_N6	0.718518518518519	28M	28
399	79159325	int_30M_N7	0.66	28M	28
400	79159325	int_30M_N8	0.951219512195122	28M	28
401	79159325	int_30M_N9	0.696969696969697	28M	28
402	79159325	int_30M_N10	0.67741935483871	28M	28
403	79159325	int_30M_N11	0.765625	28M	28
404	79159325	int_30M_N12	0.80327868852459	28M	28
405	79159325	int_30M_N13	0.894736842105263	28M	28
406	79159325	int_30M_N14	0.666666666666667	28M	28
407	79159325	int_30M_N15	0.739130434782609	28M	28
408	79159325	int_30M_N16	0.854545454545454	28M	28
409	79159325	int_30M_N17	0.697368421052632	28M	28
410	79159325	int_30M_N18	0.816901408450704	28M	28
411	79160395	int_3M_N1	0.5625	3M	3
412	79160395	int_3M_N2	0.478260869565217	3M	3
413	79160395	int_3M_N3	0.533834586466165	3M	3
414	79160395	int_3M_N4	0.465116279069767	3M	3
415	79160395	int_3M_N5	0.506437768240343	3M	3
416	79160395	int_3M_N6	0.509803921568627	3M	3
417	79160395	int_3M_N7	0.638888888888889	3M	3
418	79160395	int_3M_N8	0.524590163934426	3M	3
419	79160395	int_3M_N9	0.55	3M	3
420	79160395	int_3M_N10	0.541935483870968	3M	3
421	79160395	int_3M_N11	0.569060773480663	3M	3
422	79160395	int_3M_N12	0.464285714285714	3M	3
423	79160395	int_3M_N13	0.458333333333333	3M	3
424	79160395	int_3M_N14	0.448598130841121	3M	3
425	79160395	int_3M_N15	0.507692307692308	3M	3
426	79160395	int_3M_N16	0.484210526315789	3M	3
427	79160395	int_9M_N1	0.559633027522936	9M	9
428	79160395	int_9M_N2	0.737704918032787	9M	9
429	79160395	int_9M_N3	0.585714285714286	9M	9
430	79160395	int_9M_N4	0.542168674698795	9M	9
431	79160395	int_9M_N5	0.494949494949495	9M	9
432	79160395	int_9M_N6	0.594736842105263	9M	9
433	79160395	int_9M_N7	0.682539682539683	9M	9
434	79160395	int_9M_N8	0.53030303030303	9M	9
435	79160395	int_9M_N9	0.640287769784173	9M	9
436	79160395	int_9M_N10	0.56	9M	9
437	79160395	int_9M_N11	0.553846153846154	9M	9
438	79160395	int_9M_N12	0.600694444444444	9M	9
439	79160395	int_9M_N13	0.5	9M	9
440	79160395	int_9M_N14	0.61878453038674	9M	9
441	79160395	int_9M_N15	0.561797752808989	9M	9
442	79160395	int_9M_N16	0.527777777777778	9M	9
443	79160395	int_15M_N1	0.65625	15M	15
444	79160395	int_15M_N2	0.705882352941177	15M	15
445	79160395	int_15M_N3	0.585365853658537	15M	15
446	79160395	int_15M_N4	0.6	15M	15
447	79160395	int_15M_N5	0.676470588235294	15M	15
448	79160395	int_15M_N6	0.68	15M	15
449	79160395	int_15M_N7	0.523809523809524	15M	15
450	79160395	int_15M_N8	0.618556701030928	15M	15
451	79160395	int_15M_N9	0.523076923076923	15M	15
452	79160395	int_15M_N10	0.660869565217391	15M	15
453	79160395	int_15M_N11	0.44	15M	15
454	79160395	int_15M_N12	0.52212389380531	15M	15
455	79160395	int_15M_N13	0.607142857142857	15M	15
456	79160395	int_15M_N14	0.586345381526104	15M	15
457	79160395	int_15M_N15	0.537878787878788	15M	15
458	79160395	int_15M_N16	0.653061224489796	15M	15
459	79160395	int_24M_N1	0.595959595959596	24M	24
460	79160395	int_24M_N2	0.602620087336245	24M	24
461	79160395	int_24M_N3	0.607692307692308	24M	24
462	79160395	int_24M_N4	0.571428571428571	24M	24
463	79160395	int_24M_N5	0.609756097560976	24M	24
464	79160395	int_24M_N6	0.586666666666667	24M	24
465	79160395	int_24M_N7	0.793103448275862	24M	24
466	79160395	int_24M_N8	0.635714285714286	24M	24
467	79160395	int_24M_N9	0.766666666666667	24M	24
468	79160395	int_24M_N10	0.550724637681159	24M	24
469	79160395	int_24M_N11	0.604938271604938	24M	24
470	79160395	int_24M_N12	0.593103448275862	24M	24
471	79160395	int_24M_N13	0.741935483870968	24M	24
472	79160395	int_24M_N14	0.484848484848485	24M	24
473	79160395	int_24M_N16	0.57	24M	24
474	79160395	int_24M_N17	0.550239234449761	24M	24
475	79160395	int_30M_N1	0.606060606060606	28M	28
476	79160395	int_30M_N2	0.526315789473684	28M	28
477	79160395	int_30M_N3	0.61875	28M	28
478	79160395	int_30M_N4	0.583783783783784	28M	28
479	79160395	int_30M_N5	0.728395061728395	28M	28
480	79160395	int_30M_N6	0.65158371040724	28M	28
481	79160395	int_30M_N7	0.619565217391304	28M	28
482	79160395	int_30M_N8	0.583333333333333	28M	28
483	79160395	int_30M_N9	0.556521739130435	28M	28
484	79160395	int_30M_N10	0.666666666666667	28M	28
485	79160395	int_30M_N11	0.605263157894737	28M	28
486	79160395	int_30M_N12	0.622222222222222	28M	28
487	79160395	int_30M_N13	0.475	28M	28
488	79160395	int_30M_N14	NA	28M	28
489	79160395	int_30M_N15	0.527777777777778	28M	28
490	79160395	int_30M_N16	0.628571428571429	28M	28
491	79160395	int_30M_N17	0.53448275862069	28M	28
492	79160395	int_30M_N18	0.591836734693878	28M	28
493	79160545	int_3M_N1	0.75	3M	3
494	79160545	int_3M_N2	0.782608695652174	3M	3
495	79160545	int_3M_N3	0.857142857142857	3M	3
496	79160545	int_3M_N4	0.825581395348837	3M	3
497	79160545	int_3M_N5	0.841880341880342	3M	3
498	79160545	int_3M_N6	0.803921568627451	3M	3
499	79160545	int_3M_N7	0.819444444444444	3M	3
500	79160545	int_3M_N8	0.901639344262295	3M	3
501	79160545	int_3M_N9	0.707317073170732	3M	3
502	79160545	int_3M_N10	0.812903225806452	3M	3
503	79160545	int_3M_N11	0.775280898876405	3M	3
504	79160545	int_3M_N12	0.845238095238095	3M	3
505	79160545	int_3M_N13	0.708333333333333	3M	3
506	79160545	int_3M_N14	0.842592592592593	3M	3
507	79160545	int_3M_N15	0.846153846153846	3M	3
508	79160545	int_3M_N16	0.842105263157895	3M	3
509	79160545	int_9M_N1	0.811926605504587	9M	9
510	79160545	int_9M_N2	0.816666666666667	9M	9
511	79160545	int_9M_N3	0.757142857142857	9M	9
512	79160545	int_9M_N4	0.891566265060241	9M	9
513	79160545	int_9M_N5	0.818181818181818	9M	9
514	79160545	int_9M_N6	0.832460732984293	9M	9
515	79160545	int_9M_N7	0.784	9M	9
516	79160545	int_9M_N8	0.772727272727273	9M	9
517	79160545	int_9M_N9	0.927536231884058	9M	9
518	79160545	int_9M_N10	0.836734693877551	9M	9
519	79160545	int_9M_N11	0.805128205128205	9M	9
520	79160545	int_9M_N12	0.822299651567944	9M	9
521	79160545	int_9M_N13	0.642857142857143	9M	9
522	79160545	int_9M_N14	0.744444444444444	9M	9
523	79160545	int_9M_N15	0.852272727272727	9M	9
524	79160545	int_9M_N16	0.778546712802768	9M	9
525	79160545	int_15M_N1	0.875	15M	15
526	79160545	int_15M_N2	0.823529411764706	15M	15
527	79160545	int_15M_N3	0.841463414634146	15M	15
528	79160545	int_15M_N4	0.70253164556962	15M	15
529	79160545	int_15M_N5	0.970588235294118	15M	15
530	79160545	int_15M_N6	0.792	15M	15
531	79160545	int_15M_N7	0.875	15M	15
532	79160545	int_15M_N8	0.78125	15M	15
533	79160545	int_15M_N9	0.846153846153846	15M	15
534	79160545	int_15M_N10	0.763157894736842	15M	15
535	79160545	int_15M_N11	0.766666666666667	15M	15
536	79160545	int_15M_N12	0.849557522123894	15M	15
537	79160545	int_15M_N13	0.803571428571429	15M	15
538	79160545	int_15M_N14	0.795180722891566	15M	15
539	79160545	int_15M_N15	0.759398496240602	15M	15
540	79160545	int_15M_N16	0.80952380952381	15M	15
541	79160545	int_24M_N1	0.858585858585859	24M	24
542	79160545	int_24M_N2	0.74235807860262	24M	24
543	79160545	int_24M_N3	0.853846153846154	24M	24
544	79160545	int_24M_N4	0.780952380952381	24M	24
545	79160545	int_24M_N5	0.865853658536585	24M	24
546	79160545	int_24M_N6	0.891891891891892	24M	24
547	79160545	int_24M_N7	0.862068965517241	24M	24
548	79160545	int_24M_N8	0.830882352941177	24M	24
549	79160545	int_24M_N9	0.674418604651163	24M	24
550	79160545	int_24M_N10	0.808823529411765	24M	24
551	79160545	int_24M_N11	0.775	24M	24
552	79160545	int_24M_N12	0.770833333333333	24M	24
553	79160545	int_24M_N13	0.830645161290323	24M	24
554	79160545	int_24M_N14	0.810606060606061	24M	24
555	79160545	int_24M_N16	0.733668341708543	24M	24
556	79160545	int_24M_N17	0.866028708133971	24M	24
557	79160545	int_30M_N1	0.727272727272727	28M	28
558	79160545	int_30M_N2	0.736842105263158	28M	28
559	79160545	int_30M_N3	0.80625	28M	28
560	79160545	int_30M_N4	0.858695652173913	28M	28
561	79160545	int_30M_N5	0.796296296296296	28M	28
562	79160545	int_30M_N6	0.791855203619909	28M	28
563	79160545	int_30M_N7	0.793478260869565	28M	28
564	79160545	int_30M_N8	0.736111111111111	28M	28
565	79160545	int_30M_N9	0.777777777777778	28M	28
566	79160545	int_30M_N10	0.777777777777778	28M	28
567	79160545	int_30M_N11	0.881578947368421	28M	28
568	79160545	int_30M_N12	0.791208791208791	28M	28
569	79160545	int_30M_N13	0.875	28M	28
570	79160545	int_30M_N14	NA	28M	28
571	79160545	int_30M_N15	0.763888888888889	28M	28
572	79160545	int_30M_N16	0.79047619047619	28M	28
573	79160545	int_30M_N17	0.731428571428571	28M	28
574	79160545	int_30M_N18	0.673469387755102	28M	28
575	79160572	int_3M_N1	0.71875	3M	3
576	79160572	int_3M_N2	0.484472049689441	3M	3
577	79160572	int_3M_N3	0.631578947368421	3M	3
578	79160572	int_3M_N4	0.627906976744186	3M	3
579	79160572	int_3M_N5	0.515021459227468	3M	3
580	79160572	int_3M_N6	0.411764705882353	3M	3
581	79160572	int_3M_N7	0.666666666666667	3M	3
582	79160572	int_3M_N8	0.467741935483871	3M	3
583	79160572	int_3M_N9	0.463414634146341	3M	3
584	79160572	int_3M_N10	0.567741935483871	3M	3
585	79160572	int_3M_N11	0.524861878453039	3M	3
586	79160572	int_3M_N12	0.566265060240964	3M	3
587	79160572	int_3M_N13	0.583333333333333	3M	3
588	79160572	int_3M_N14	0.60377358490566	3M	3
589	79160572	int_3M_N15	0.615384615384615	3M	3
590	79160572	int_3M_N16	0.531914893617021	3M	3
591	79160572	int_9M_N1	0.538812785388128	9M	9
592	79160572	int_9M_N2	0.622950819672131	9M	9
593	79160572	int_9M_N3	0.642857142857143	9M	9
594	79160572	int_9M_N4	0.585365853658537	9M	9
595	79160572	int_9M_N5	0.525252525252525	9M	9
596	79160572	int_9M_N6	0.515957446808511	9M	9
597	79160572	int_9M_N7	0.472	9M	9
598	79160572	int_9M_N8	0.465648854961832	9M	9
599	79160572	int_9M_N9	0.539568345323741	9M	9
600	79160572	int_9M_N10	0.54	9M	9
601	79160572	int_9M_N11	0.553846153846154	9M	9
602	79160572	int_9M_N12	0.513888888888889	9M	9
603	79160572	int_9M_N13	0.439024390243902	9M	9
604	79160572	int_9M_N14	0.546961325966851	9M	9
605	79160572	int_9M_N15	0.674157303370786	9M	9
606	79160572	int_9M_N16	0.498269896193772	9M	9
607	79160572	int_15M_N1	0.375	15M	15
608	79160572	int_15M_N2	0.64	15M	15
609	79160572	int_15M_N3	0.609756097560976	15M	15
610	79160572	int_15M_N4	0.449367088607595	15M	15
611	79160572	int_15M_N5	0.558823529411765	15M	15
612	79160572	int_15M_N6	0.528	15M	15
613	79160572	int_15M_N7	0.523809523809524	15M	15
614	79160572	int_15M_N8	0.6	15M	15
615	79160572	int_15M_N9	0.369230769230769	15M	15
616	79160572	int_15M_N10	0.582608695652174	15M	15
617	79160572	int_15M_N11	0.47972972972973	15M	15
618	79160572	int_15M_N12	0.610619469026549	15M	15
619	79160572	int_15M_N13	0.55952380952381	15M	15
620	79160572	int_15M_N14	0.548387096774194	15M	15
621	79160572	int_15M_N15	0.548872180451128	15M	15
622	79160572	int_15M_N16	0.496598639455782	15M	15
623	79160572	int_24M_N1	0.535353535353535	24M	24
624	79160572	int_24M_N2	0.541484716157205	24M	24
625	79160572	int_24M_N3	0.461538461538462	24M	24
626	79160572	int_24M_N4	0.552380952380952	24M	24
627	79160572	int_24M_N5	0.54320987654321	24M	24
628	79160572	int_24M_N6	0.459459459459459	24M	24
629	79160572	int_24M_N7	0.471264367816092	24M	24
630	79160572	int_24M_N8	0.576642335766423	24M	24
631	79160572	int_24M_N9	0.453488372093023	24M	24
632	79160572	int_24M_N10	0.565217391304348	24M	24
633	79160572	int_24M_N11	0.5	24M	24
634	79160572	int_24M_N12	0.548611111111111	24M	24
635	79160572	int_24M_N13	0.548387096774194	24M	24
636	79160572	int_24M_N14	0.557251908396947	24M	24
637	79160572	int_24M_N16	0.49	24M	24
638	79160572	int_24M_N17	0.497607655502392	24M	24
639	79160572	int_30M_N1	0.53030303030303	28M	28
640	79160572	int_30M_N2	0.210526315789474	28M	28
641	79160572	int_30M_N3	0.566037735849057	28M	28
642	79160572	int_30M_N4	0.518918918918919	28M	28
643	79160572	int_30M_N5	0.592592592592593	28M	28
644	79160572	int_30M_N6	0.547945205479452	28M	28
645	79160572	int_30M_N7	0.538461538461538	28M	28
646	79160572	int_30M_N8	0.555555555555556	28M	28
647	79160572	int_30M_N9	0.587719298245614	28M	28
648	79160572	int_30M_N10	0.472222222222222	28M	28
649	79160572	int_30M_N11	0.5	28M	28
650	79160572	int_30M_N12	0.516483516483517	28M	28
651	79160572	int_30M_N13	0.6	28M	28
652	79160572	int_30M_N14	NA	28M	28
653	79160572	int_30M_N15	0.492957746478873	28M	28
654	79160572	int_30M_N16	0.628571428571429	28M	28
655	79160572	int_30M_N17	0.4	28M	28
656	79160572	int_30M_N18	0.530612244897959	28M	28
657	79160578	int_3M_N1	0.88	3M	3
658	79160578	int_3M_N2	0.771739130434783	3M	3
659	79160578	int_3M_N3	0.911392405063291	3M	3
660	79160578	int_3M_N4	0.842105263157895	3M	3
661	79160578	int_3M_N5	0.857988165680473	3M	3
662	79160578	int_3M_N6	0.867469879518072	3M	3
663	79160578	int_3M_N7	0.789473684210526	3M	3
664	79160578	int_3M_N8	0.627906976744186	3M	3
665	79160578	int_3M_N9	0.5	3M	3
666	79160578	int_3M_N10	0.794117647058823	3M	3
667	79160578	int_3M_N11	0.8	3M	3
668	79160578	int_3M_N12	0.681159420289855	3M	3
669	79160578	int_3M_N13	0.714285714285714	3M	3
670	79160578	int_3M_N14	0.806451612903226	3M	3
671	79160578	int_3M_N15	0.75	3M	3
672	79160578	int_3M_N16	0.9	3M	3
673	79160578	int_9M_N1	0.865248226950355	9M	9
674	79160578	int_9M_N2	0.804878048780488	9M	9
675	79160578	int_9M_N3	0.930232558139535	9M	9
676	79160578	int_9M_N4	0.909090909090909	9M	9
677	79160578	int_9M_N5	0.823529411764706	9M	9
678	79160578	int_9M_N6	0.795081967213115	9M	9
679	79160578	int_9M_N7	0.86	9M	9
680	79160578	int_9M_N8	0.916666666666667	9M	9
681	79160578	int_9M_N9	0.778947368421053	9M	9
682	79160578	int_9M_N10	0.770833333333333	9M	9
683	79160578	int_9M_N11	0.717741935483871	9M	9
684	79160578	int_9M_N12	0.731132075471698	9M	9
685	79160578	int_9M_N13	0.933333333333333	9M	9
686	79160578	int_9M_N14	0.808510638297872	9M	9
687	79160578	int_9M_N15	0.737704918032787	9M	9
688	79160578	int_9M_N16	0.822335025380711	9M	9
689	79160578	int_15M_N1	0.882352941176471	15M	15
690	79160578	int_15M_N2	0.866666666666667	15M	15
691	79160578	int_15M_N3	0.938775510204082	15M	15
692	79160578	int_15M_N4	0.688172043010753	15M	15
693	79160578	int_15M_N5	1	15M	15
694	79160578	int_15M_N6	0.772727272727273	15M	15
695	79160578	int_15M_N7	0.818181818181818	15M	15
696	79160578	int_15M_N8	0.84375	15M	15
697	79160578	int_15M_N9	0.736842105263158	15M	15
698	79160578	int_15M_N10	0.948717948717949	15M	15
699	79160578	int_15M_N11	0.795918367346939	15M	15
700	79160578	int_15M_N12	0.833333333333333	15M	15
701	79160578	int_15M_N13	0.824561403508772	15M	15
702	79160578	int_15M_N14	0.888888888888889	15M	15
703	79160578	int_15M_N15	0.868421052631579	15M	15
704	79160578	int_15M_N16	0.933333333333333	15M	15
705	79160578	int_24M_N1	0.791044776119403	24M	24
706	79160578	int_24M_N2	0.822085889570552	24M	24
707	79160578	int_24M_N3	0.877777777777778	24M	24
708	79160578	int_24M_N4	0.75177304964539	24M	24
709	79160578	int_24M_N5	0.844036697247706	24M	24
710	79160578	int_24M_N6	0.933333333333333	24M	24
711	79160578	int_24M_N7	0.803571428571429	24M	24
712	79160578	int_24M_N8	0.736842105263158	24M	24
713	79160578	int_24M_N9	0.615384615384615	24M	24
714	79160578	int_24M_N10	0.7	24M	24
715	79160578	int_24M_N11	0.808333333333333	24M	24
716	79160578	int_24M_N12	0.79746835443038	24M	24
717	79160578	int_24M_N13	0.913461538461538	24M	24
718	79160578	int_24M_N14	0.8125	24M	24
719	79160578	int_24M_N16	0.790909090909091	24M	24
720	79160578	int_24M_N17	0.856060606060606	24M	24
721	79160578	int_30M_N1	0.813953488372093	28M	28
722	79160578	int_30M_N2	0.578947368421053	28M	28
723	79160578	int_30M_N3	0.758620689655172	28M	28
724	79160578	int_30M_N4	0.806201550387597	28M	28
725	79160578	int_30M_N5	0.833333333333333	28M	28
726	79160578	int_30M_N6	0.807017543859649	28M	28
727	79160578	int_30M_N7	0.73972602739726	28M	28
728	79160578	int_30M_N8	0.875	28M	28
729	79160578	int_30M_N9	0.730769230769231	28M	28
730	79160578	int_30M_N10	0.9	28M	28
731	79160578	int_30M_N11	0.716666666666667	28M	28
732	79160578	int_30M_N12	0.954545454545455	28M	28
733	79160578	int_30M_N13	0.818181818181818	28M	28
734	79160578	int_30M_N14	NA	28M	28
735	79160578	int_30M_N15	0.740740740740741	28M	28
736	79160578	int_30M_N16	0.763636363636364	28M	28
737	79160578	int_30M_N17	0.854838709677419	28M	28
738	79160578	int_30M_N18	0.795180722891566	28M	28
739	79161844	int_3M_N1	0.921052631578947	3M	3
740	79161844	int_3M_N2	0.733333333333333	3M	3
741	79161844	int_3M_N3	0.795918367346939	3M	3
742	79161844	int_3M_N4	0.935064935064935	3M	3
743	79161844	int_3M_N5	1	3M	3
744	79161844	int_3M_N6	NA	3M	3
745	79161844	int_3M_N7	1	3M	3
746	79161844	int_3M_N8	0.75	3M	3
747	79161844	int_3M_N9	1	3M	3
748	79161844	int_3M_N10	0.948275862068966	3M	3
749	79161844	int_3M_N11	0.794871794871795	3M	3
750	79161844	int_3M_N12	0.764705882352941	3M	3
751	79161844	int_3M_N13	0.888888888888889	3M	3
752	79161844	int_3M_N14	0.933333333333333	3M	3
753	79161844	int_3M_N15	0.825396825396825	3M	3
754	79161844	int_3M_N16	0.84375	3M	3
755	79161844	int_9M_N1	0.914285714285714	9M	9
756	79161844	int_9M_N2	0.954545454545455	9M	9
757	79161844	int_9M_N3	0.935483870967742	9M	9
758	79161844	int_9M_N4	NA	9M	9
759	79161844	int_9M_N5	0.857142857142857	9M	9
760	79161844	int_9M_N6	NA	9M	9
761	79161844	int_9M_N7	0.805555555555556	9M	9
762	79161844	int_9M_N8	0.851851851851852	9M	9
763	79161844	int_9M_N9	0.947368421052632	9M	9
764	79161844	int_9M_N10	1	9M	9
765	79161844	int_9M_N11	0.878787878787879	9M	9
766	79161844	int_9M_N12	0.878787878787879	9M	9
767	79161844	int_9M_N13	NA	9M	9
768	79161844	int_9M_N14	0.916666666666667	9M	9
769	79161844	int_9M_N15	0.96	9M	9
770	79161844	int_9M_N16	1	9M	9
771	79161844	int_15M_N1	1	15M	15
772	79161844	int_15M_N2	0.931034482758621	15M	15
773	79161844	int_15M_N3	NA	15M	15
774	79161844	int_15M_N4	0.914285714285714	15M	15
775	79161844	int_15M_N5	1	15M	15
776	79161844	int_15M_N6	NA	15M	15
777	79161844	int_15M_N7	0.6875	15M	15
778	79161844	int_15M_N8	1	15M	15
779	79161844	int_15M_N9	NA	15M	15
780	79161844	int_15M_N10	1	15M	15
781	79161844	int_15M_N11	0.833333333333333	15M	15
782	79161844	int_15M_N12	0.909090909090909	15M	15
783	79161844	int_15M_N13	NA	15M	15
784	79161844	int_15M_N14	1	15M	15
785	79161844	int_15M_N15	NA	15M	15
786	79161844	int_15M_N16	NA	15M	15
787	79161844	int_24M_N1	0.933333333333333	24M	24
788	79161844	int_24M_N2	NA	24M	24
789	79161844	int_24M_N3	0.96	24M	24
790	79161844	int_24M_N4	1	24M	24
791	79161844	int_24M_N5	NA	24M	24
792	79161844	int_24M_N6	0.84	24M	24
793	79161844	int_24M_N7	NA	24M	24
794	79161844	int_24M_N8	NA	24M	24
795	79161844	int_24M_N9	0.9375	24M	24
796	79161844	int_24M_N10	0.918918918918919	24M	24
797	79161844	int_24M_N11	0.611111111111111	24M	24
798	79161844	int_24M_N12	1	24M	24
799	79161844	int_24M_N13	1	24M	24
800	79161844	int_24M_N14	0.846153846153846	24M	24
801	79161844	int_24M_N16	NA	24M	24
802	79161844	int_24M_N17	1	24M	24
803	79161844	int_30M_N1	0.833333333333333	28M	28
804	79161844	int_30M_N2	1	28M	28
805	79161844	int_30M_N3	0.894736842105263	28M	28
806	79161844	int_30M_N4	1	28M	28
807	79161844	int_30M_N5	0.866666666666667	28M	28
808	79161844	int_30M_N6	0.966666666666667	28M	28
809	79161844	int_30M_N7	0.861111111111111	28M	28
810	79161844	int_30M_N8	0.944444444444444	28M	28
811	79161844	int_30M_N9	NA	28M	28
812	79161844	int_30M_N10	0.954545454545455	28M	28
813	79161844	int_30M_N11	NA	28M	28
814	79161844	int_30M_N12	0.966666666666667	28M	28
815	79161844	int_30M_N13	0.705882352941177	28M	28
816	79161844	int_30M_N14	0.844827586206897	28M	28
817	79161844	int_30M_N15	0.705882352941177	28M	28
818	79161844	int_30M_N16	1	28M	28
819	79161844	int_30M_N17	0.947368421052632	28M	28
820	79161844	int_30M_N18	NA	28M	28
821	79161881	int_3M_N1	0.85	3M	3
822	79161881	int_3M_N2	0.736842105263158	3M	3
823	79161881	int_3M_N3	0.756756756756757	3M	3
824	79161881	int_3M_N4	0.704	3M	3
825	79161881	int_3M_N5	0.933333333333333	3M	3
826	79161881	int_3M_N6	0.882352941176471	3M	3
827	79161881	int_3M_N7	0.818181818181818	3M	3
828	79161881	int_3M_N8	0.590909090909091	3M	3
829	79161881	int_3M_N9	1	3M	3
830	79161881	int_3M_N10	0.777777777777778	3M	3
831	79161881	int_3M_N11	0.836734693877551	3M	3
832	79161881	int_3M_N12	0.623529411764706	3M	3
833	79161881	int_3M_N13	0.566037735849057	3M	3
834	79161881	int_3M_N14	0.725	3M	3
835	79161881	int_3M_N15	0.71264367816092	3M	3
836	79161881	int_3M_N16	0.649350649350649	3M	3
837	79161881	int_9M_N1	0.780701754385965	9M	9
838	79161881	int_9M_N2	0.864406779661017	9M	9
839	79161881	int_9M_N3	0.725490196078431	9M	9
840	79161881	int_9M_N4	0.727272727272727	9M	9
841	79161881	int_9M_N5	0.742857142857143	9M	9
842	79161881	int_9M_N6	0.705882352941177	9M	9
843	79161881	int_9M_N7	0.757575757575758	9M	9
844	79161881	int_9M_N8	0.75	9M	9
845	79161881	int_9M_N9	0.75	9M	9
846	79161881	int_9M_N10	0.785714285714286	9M	9
847	79161881	int_9M_N11	0.711864406779661	9M	9
848	79161881	int_9M_N12	0.75	9M	9
849	79161881	int_9M_N13	NA	9M	9
850	79161881	int_9M_N14	0.75609756097561	9M	9
851	79161881	int_9M_N15	0.611111111111111	9M	9
852	79161881	int_9M_N16	0.810344827586207	9M	9
853	79161881	int_15M_N1	0.883720930232558	15M	15
854	79161881	int_15M_N2	0.722222222222222	15M	15
855	79161881	int_15M_N3	0.80952380952381	15M	15
856	79161881	int_15M_N4	0.833333333333333	15M	15
857	79161881	int_15M_N5	1	15M	15
858	79161881	int_15M_N6	0.769230769230769	15M	15
859	79161881	int_15M_N7	0.65	15M	15
860	79161881	int_15M_N8	0.818181818181818	15M	15
861	79161881	int_15M_N9	NA	15M	15
862	79161881	int_15M_N10	0.882352941176471	15M	15
863	79161881	int_15M_N11	0.75	15M	15
864	79161881	int_15M_N12	0.588235294117647	15M	15
865	79161881	int_15M_N13	1	15M	15
866	79161881	int_15M_N14	0.696969696969697	15M	15
867	79161881	int_15M_N15	0.916666666666667	15M	15
868	79161881	int_15M_N16	0.785714285714286	15M	15
869	79161881	int_24M_N1	0.875	24M	24
870	79161881	int_24M_N2	0.758620689655172	24M	24
871	79161881	int_24M_N3	0.804878048780488	24M	24
872	79161881	int_24M_N4	0.8125	24M	24
873	79161881	int_24M_N5	0.6875	24M	24
874	79161881	int_24M_N6	0.735294117647059	24M	24
875	79161881	int_24M_N7	NA	24M	24
876	79161881	int_24M_N8	0.571428571428571	24M	24
877	79161881	int_24M_N9	1	24M	24
878	79161881	int_24M_N10	0.625	24M	24
879	79161881	int_24M_N11	0.814814814814815	24M	24
880	79161881	int_24M_N12	0.605263157894737	24M	24
881	79161881	int_24M_N13	0.625	24M	24
882	79161881	int_24M_N14	0.777777777777778	24M	24
883	79161881	int_24M_N16	0.6875	24M	24
884	79161881	int_24M_N17	0.862068965517241	24M	24
885	79161881	int_30M_N1	0.9	28M	28
886	79161881	int_30M_N2	0.773584905660377	28M	28
887	79161881	int_30M_N3	0.777777777777778	28M	28
888	79161881	int_30M_N4	0.886792452830189	28M	28
889	79161881	int_30M_N5	0.85	28M	28
890	79161881	int_30M_N6	0.826086956521739	28M	28
891	79161881	int_30M_N7	0.847457627118644	28M	28
892	79161881	int_30M_N8	1	28M	28
893	79161881	int_30M_N9	NA	28M	28
894	79161881	int_30M_N10	0.813559322033898	28M	28
895	79161881	int_30M_N11	NA	28M	28
896	79161881	int_30M_N12	0.886792452830189	28M	28
897	79161881	int_30M_N13	0.653846153846154	28M	28
898	79161881	int_30M_N14	0.857142857142857	28M	28
899	79161881	int_30M_N15	0.766666666666667	28M	28
900	79161881	int_30M_N16	0.789473684210526	28M	28
901	79161881	int_30M_N17	0.714285714285714	28M	28
902	79161881	int_30M_N18	0.909090909090909	28M	28
903	79161907	int_3M_N1	0.863636363636364	3M	3
904	79161907	int_3M_N2	0.695652173913043	3M	3
905	79161907	int_3M_N3	0.739130434782609	3M	3
906	79161907	int_3M_N4	0.708333333333333	3M	3
907	79161907	int_3M_N5	0.766666666666667	3M	3
908	79161907	int_3M_N6	NA	3M	3
909	79161907	int_3M_N7	0.846153846153846	3M	3
910	79161907	int_3M_N8	0.722222222222222	3M	3
911	79161907	int_3M_N9	NA	3M	3
912	79161907	int_3M_N10	0.591836734693878	3M	3
913	79161907	int_3M_N11	1	3M	3
914	79161907	int_3M_N12	0.735294117647059	3M	3
915	79161907	int_3M_N13	0.529411764705882	3M	3
916	79161907	int_3M_N14	0.818181818181818	3M	3
917	79161907	int_3M_N15	0.833333333333333	3M	3
918	79161907	int_3M_N16	0.568181818181818	3M	3
919	79161907	int_9M_N1	0.714285714285714	9M	9
920	79161907	int_9M_N2	0.923076923076923	9M	9
921	79161907	int_9M_N3	0.8	9M	9
922	79161907	int_9M_N4	NA	9M	9
923	79161907	int_9M_N5	0.523809523809524	9M	9
924	79161907	int_9M_N6	NA	9M	9
925	79161907	int_9M_N7	0.533333333333333	9M	9
926	79161907	int_9M_N8	1	9M	9
927	79161907	int_9M_N9	0.65625	9M	9
928	79161907	int_9M_N10	0.862068965517241	9M	9
929	79161907	int_9M_N11	0.692307692307692	9M	9
930	79161907	int_9M_N12	0.65	9M	9
931	79161907	int_9M_N13	NA	9M	9
932	79161907	int_9M_N14	0.787878787878788	9M	9
933	79161907	int_9M_N15	0.454545454545455	9M	9
934	79161907	int_9M_N16	0.666666666666667	9M	9
935	79161907	int_15M_N1	NA	15M	15
936	79161907	int_15M_N2	NA	15M	15
937	79161907	int_15M_N3	NA	15M	15
938	79161907	int_15M_N4	NA	15M	15
939	79161907	int_15M_N5	NA	15M	15
940	79161907	int_15M_N6	NA	15M	15
941	79161907	int_15M_N7	NA	15M	15
942	79161907	int_15M_N8	NA	15M	15
943	79161907	int_15M_N9	NA	15M	15
944	79161907	int_15M_N10	NA	15M	15
945	79161907	int_15M_N11	NA	15M	15
946	79161907	int_15M_N12	NA	15M	15
947	79161907	int_15M_N13	NA	15M	15
948	79161907	int_15M_N14	NA	15M	15
949	79161907	int_15M_N15	NA	15M	15
950	79161907	int_15M_N16	NA	15M	15
951	79161907	int_24M_N1	0.722222222222222	24M	24
952	79161907	int_24M_N2	0.590909090909091	24M	24
953	79161907	int_24M_N3	1	24M	24
954	79161907	int_24M_N4	NA	24M	24
955	79161907	int_24M_N5	NA	24M	24
956	79161907	int_24M_N6	0.5	24M	24
957	79161907	int_24M_N7	NA	24M	24
958	79161907	int_24M_N8	NA	24M	24
959	79161907	int_24M_N9	NA	24M	24
960	79161907	int_24M_N10	0.631578947368421	24M	24
961	79161907	int_24M_N11	0.8	24M	24
962	79161907	int_24M_N12	1	24M	24
963	79161907	int_24M_N13	0.5	24M	24
964	79161907	int_24M_N14	NA	24M	24
965	79161907	int_24M_N16	NA	24M	24
966	79161907	int_24M_N17	0.736842105263158	24M	24
967	79161907	int_30M_N1	0.583333333333333	28M	28
968	79161907	int_30M_N2	0.740740740740741	28M	28
969	79161907	int_30M_N3	0.705882352941177	28M	28
970	79161907	int_30M_N4	0.8	28M	28
971	79161907	int_30M_N5	0.8	28M	28
972	79161907	int_30M_N6	0.875	28M	28
973	79161907	int_30M_N7	0.666666666666667	28M	28
974	79161907	int_30M_N8	NA	28M	28
975	79161907	int_30M_N9	NA	28M	28
976	79161907	int_30M_N10	0.733333333333333	28M	28
977	79161907	int_30M_N11	NA	28M	28
978	79161907	int_30M_N12	0.681818181818182	28M	28
979	79161907	int_30M_N13	NA	28M	28
980	79161907	int_30M_N14	NA	28M	28
981	79161907	int_30M_N15	0.5	28M	28
982	79161907	int_30M_N16	NA	28M	28
983	79161907	int_30M_N17	0.6875	28M	28
984	79161907	int_30M_N18	NA	28M	28
985	79163274	int_3M_N1	0.152542372881356	3M	3
986	79163274	int_3M_N2	0.0614035087719298	3M	3
987	79163274	int_3M_N3	0.164705882352941	3M	3
988	79163274	int_3M_N4	0.109243697478992	3M	3
989	79163274	int_3M_N5	0.196428571428571	3M	3
990	79163274	int_3M_N6	0.183673469387755	3M	3
991	79163274	int_3M_N7	0.0967741935483871	3M	3
992	79163274	int_3M_N8	0.0934579439252336	3M	3
993	79163274	int_3M_N9	0.142857142857143	3M	3
994	79163274	int_3M_N10	0.231578947368421	3M	3
995	79163274	int_3M_N11	0.277310924369748	3M	3
996	79163274	int_3M_N12	0.203703703703704	3M	3
997	79163274	int_3M_N13	0.228260869565217	3M	3
998	79163274	int_3M_N14	0.164948453608247	3M	3
999	79163274	int_3M_N15	0.136363636363636	3M	3
1000	79163274	int_3M_N16	0.148148148148148	3M	3
1001	79163274	int_9M_N1	0.163461538461538	9M	9
1002	79163274	int_9M_N2	0.333333333333333	9M	9
1003	79163274	int_9M_N3	0.222222222222222	9M	9
1004	79163274	int_9M_N4	0.211538461538462	9M	9
1005	79163274	int_9M_N5	0.189189189189189	9M	9
1006	79163274	int_9M_N6	0.260869565217391	9M	9
1007	79163274	int_9M_N7	0.169491525423729	9M	9
1008	79163274	int_9M_N8	0.221052631578947	9M	9
1009	79163274	int_9M_N9	0.16	9M	9
1010	79163274	int_9M_N10	NA	9M	9
1011	79163274	int_9M_N11	0.159420289855072	9M	9
1012	79163274	int_9M_N12	0.136645962732919	9M	9
1013	79163274	int_9M_N13	0	9M	9
1014	79163274	int_9M_N14	0.233082706766917	9M	9
1015	79163274	int_9M_N15	0.239316239316239	9M	9
1016	79163274	int_9M_N16	0.242937853107345	9M	9
1017	79163274	int_15M_N1	NA	15M	15
1018	79163274	int_15M_N2	0.159090909090909	15M	15
1019	79163274	int_15M_N3	0.108695652173913	15M	15
1020	79163274	int_15M_N4	0.230769230769231	15M	15
1021	79163274	int_15M_N5	0.3	15M	15
1022	79163274	int_15M_N6	0.2	15M	15
1023	79163274	int_15M_N7	0.103448275862069	15M	15
1024	79163274	int_15M_N8	0.0731707317073171	15M	15
1025	79163274	int_15M_N9	0.208333333333333	15M	15
1026	79163274	int_15M_N10	0.222222222222222	15M	15
1027	79163274	int_15M_N11	0.262626262626263	15M	15
1028	79163274	int_15M_N12	0.136363636363636	15M	15
1029	79163274	int_15M_N13	0.23943661971831	15M	15
1030	79163274	int_15M_N14	0.243697478991597	15M	15
1031	79163274	int_15M_N15	0.205607476635514	15M	15
1032	79163274	int_15M_N16	0.2109375	15M	15
1033	79163274	int_24M_N1	0.180327868852459	24M	24
1034	79163274	int_24M_N2	0.21875	24M	24
1035	79163274	int_24M_N3	0.25	24M	24
1036	79163274	int_24M_N4	0.309090909090909	24M	24
1037	79163274	int_24M_N5	0.156862745098039	24M	24
1038	79163274	int_24M_N6	0.0754716981132075	24M	24
1039	79163274	int_24M_N7	0.232558139534884	24M	24
1040	79163274	int_24M_N8	0.269230769230769	24M	24
1041	79163274	int_24M_N9	0.181818181818182	24M	24
1042	79163274	int_24M_N10	0.163636363636364	24M	24
1043	79163274	int_24M_N11	0.238095238095238	24M	24
1044	79163274	int_24M_N12	0.188888888888889	24M	24
1045	79163274	int_24M_N13	0.263157894736842	24M	24
1046	79163274	int_24M_N14	0.212765957446809	24M	24
1047	79163274	int_24M_N16	0.232394366197183	24M	24
1048	79163274	int_24M_N17	0.23469387755102	24M	24
1049	79163274	int_30M_N1	0.11864406779661	28M	28
1050	79163274	int_30M_N2	0.25	28M	28
1051	79163274	int_30M_N3	0.196428571428571	28M	28
1052	79163274	int_30M_N4	0.240506329113924	28M	28
1053	79163274	int_30M_N5	0.343137254901961	28M	28
1054	79163274	int_30M_N6	0.23	28M	28
1055	79163274	int_30M_N7	0.225806451612903	28M	28
1056	79163274	int_30M_N8	0.431034482758621	28M	28
1057	79163274	int_30M_N9	0.19672131147541	28M	28
1058	79163274	int_30M_N10	0.132075471698113	28M	28
1059	79163274	int_30M_N11	0.25	28M	28
1060	79163274	int_30M_N12	0.172413793103448	28M	28
1061	79163274	int_30M_N13	0.459459459459459	28M	28
1062	79163274	int_30M_N14	NA	28M	28
1063	79163274	int_30M_N15	0.230769230769231	28M	28
1064	79163274	int_30M_N16	0.405594405594406	28M	28
1065	79163274	int_30M_N17	0.353741496598639	28M	28
1066	79163274	int_30M_N18	0.223880597014925	28M	28
1067	79163282	int_3M_N1	0.412587412587413	3M	3
1068	79163282	int_3M_N2	0.310344827586207	3M	3
1069	79163282	int_3M_N3	0.338983050847458	3M	3
1070	79163282	int_3M_N4	0.27807486631016	3M	3
1071	79163282	int_3M_N5	0.307936507936508	3M	3
1072	79163282	int_3M_N6	0.363636363636364	3M	3
1073	79163282	int_3M_N7	0.33125	3M	3
1074	79163282	int_3M_N8	0.294372294372294	3M	3
1075	79163282	int_3M_N9	0.406976744186047	3M	3
1076	79163282	int_3M_N10	0.313829787234043	3M	3
1077	79163282	int_3M_N11	0.399082568807339	3M	3
1078	79163282	int_3M_N12	0.368663594470046	3M	3
1079	79163282	int_3M_N13	0.315789473684211	3M	3
1080	79163282	int_3M_N14	0.405109489051095	3M	3
1081	79163282	int_3M_N15	0.253164556962025	3M	3
1082	79163282	int_3M_N16	0.292307692307692	3M	3
1083	79163282	int_9M_N1	0.405172413793103	9M	9
1084	79163282	int_9M_N2	0.447619047619048	9M	9
1085	79163282	int_9M_N3	0.367924528301887	9M	9
1086	79163282	int_9M_N4	0.407407407407407	9M	9
1087	79163282	int_9M_N5	0.38953488372093	9M	9
1088	79163282	int_9M_N6	0.374301675977654	9M	9
1089	79163282	int_9M_N7	0.333333333333333	9M	9
1090	79163282	int_9M_N8	0.398009950248756	9M	9
1091	79163282	int_9M_N9	0.312056737588652	9M	9
1092	79163282	int_9M_N10	0.476190476190476	9M	9
1093	79163282	int_9M_N11	0.452554744525547	9M	9
1094	79163282	int_9M_N12	0.401273885350318	9M	9
1095	79163282	int_9M_N13	0.25	9M	9
1096	79163282	int_9M_N14	0.399361022364217	9M	9
1097	79163282	int_9M_N15	0.320441988950276	9M	9
1098	79163282	int_9M_N16	0.357142857142857	9M	9
1099	79163282	int_15M_N1	0.307692307692308	15M	15
1100	79163282	int_15M_N2	0.482142857142857	15M	15
1101	79163282	int_15M_N3	0.57	15M	15
1102	79163282	int_15M_N4	0.474308300395257	15M	15
1103	79163282	int_15M_N5	0.576923076923077	15M	15
1104	79163282	int_15M_N6	0.505882352941176	15M	15
1105	79163282	int_15M_N7	0.377777777777778	15M	15
1106	79163282	int_15M_N8	0.485549132947977	15M	15
1107	79163282	int_15M_N9	0.5	15M	15
1108	79163282	int_15M_N10	0.537974683544304	15M	15
1109	79163282	int_15M_N11	0.43979057591623	15M	15
1110	79163282	int_15M_N12	0.518518518518518	15M	15
1111	79163282	int_15M_N13	0.518292682926829	15M	15
1112	79163282	int_15M_N14	0.436823104693141	15M	15
1113	79163282	int_15M_N15	0.427906976744186	15M	15
1114	79163282	int_15M_N16	0.466887417218543	15M	15
1115	79163282	int_24M_N1	0.548076923076923	24M	24
1116	79163282	int_24M_N2	0.466666666666667	24M	24
1117	79163282	int_24M_N3	0.5	24M	24
1118	79163282	int_24M_N4	0.56353591160221	24M	24
1119	79163282	int_24M_N5	0.603174603174603	24M	24
1120	79163282	int_24M_N6	0.567164179104478	24M	24
1121	79163282	int_24M_N7	0.630434782608696	24M	24
1122	79163282	int_24M_N8	0.427272727272727	24M	24
1123	79163282	int_24M_N9	0.6	24M	24
1124	79163282	int_24M_N10	0.407692307692308	24M	24
1125	79163282	int_24M_N11	0.529069767441861	24M	24
1126	79163282	int_24M_N12	0.547945205479452	24M	24
1127	79163282	int_24M_N13	0.401960784313726	24M	24
1128	79163282	int_24M_N14	0.466666666666667	24M	24
1129	79163282	int_24M_N16	0.515254237288136	24M	24
1130	79163282	int_24M_N17	0.562737642585551	24M	24
1131	79163282	int_30M_N1	0.580645161290323	28M	28
1132	79163282	int_30M_N2	0.628571428571429	28M	28
1133	79163282	int_30M_N3	0.464566929133858	28M	28
1134	79163282	int_30M_N4	0.530487804878049	28M	28
1135	79163282	int_30M_N5	0.550561797752809	28M	28
1136	79163282	int_30M_N6	0.5	28M	28
1137	79163282	int_30M_N7	0.455284552845528	28M	28
1138	79163282	int_30M_N8	0.563636363636364	28M	28
1139	79163282	int_30M_N9	0.606382978723404	28M	28
1140	79163282	int_30M_N10	0.485981308411215	28M	28
1141	79163282	int_30M_N11	0.560747663551402	28M	28
1142	79163282	int_30M_N12	0.519553072625698	28M	28
1143	79163282	int_30M_N13	0.67948717948718	28M	28
1144	79163282	int_30M_N14	NA	28M	28
1145	79163282	int_30M_N15	0.474820143884892	28M	28
1146	79163282	int_30M_N16	0.552727272727273	28M	28
1147	79163282	int_30M_N17	0.538461538461538	28M	28
1148	79163282	int_30M_N18	0.62962962962963	28M	28
1149	79163524	int_3M_N1	0.0833333333333333	3M	3
1150	79163524	int_3M_N2	0.00934579439252336	3M	3
1151	79163524	int_3M_N3	0.0384615384615385	3M	3
1152	79163524	int_3M_N4	0.0170940170940171	3M	3
1153	79163524	int_3M_N5	0.0185185185185185	3M	3
1154	79163524	int_3M_N6	0.0106382978723404	3M	3
1155	79163524	int_3M_N7	0.0166666666666667	3M	3
1156	79163524	int_3M_N8	0	3M	3
1157	79163524	int_3M_N9	0.0769230769230769	3M	3
1158	79163524	int_3M_N10	0.0117647058823529	3M	3
1159	79163524	int_3M_N11	0.0272727272727273	3M	3
1160	79163524	int_3M_N12	0.0185185185185185	3M	3
1161	79163524	int_3M_N13	0.0222222222222222	3M	3
1162	79163524	int_3M_N14	0.025974025974026	3M	3
1163	79163524	int_3M_N15	0.0152671755725191	3M	3
1164	79163524	int_3M_N16	0.0254237288135593	3M	3
1165	79163524	int_9M_N1	0.037037037037037	9M	9
1166	79163524	int_9M_N2	0.111111111111111	9M	9
1167	79163524	int_9M_N3	0	9M	9
1168	79163524	int_9M_N4	0.0434782608695652	9M	9
1169	79163524	int_9M_N5	0	9M	9
1170	79163524	int_9M_N6	0.0941176470588235	9M	9
1171	79163524	int_9M_N7	0.0535714285714286	9M	9
1172	79163524	int_9M_N8	0.0645161290322581	9M	9
1173	79163524	int_9M_N9	0	9M	9
1174	79163524	int_9M_N10	NA	9M	9
1175	79163524	int_9M_N11	0.0677966101694915	9M	9
1176	79163524	int_9M_N12	0.0457516339869281	9M	9
1177	79163524	int_9M_N13	0.0416666666666667	9M	9
1178	79163524	int_9M_N14	0.0747663551401869	9M	9
1179	79163524	int_9M_N15	0.0087719298245614	9M	9
1180	79163524	int_9M_N16	0.0228571428571429	9M	9
1181	79163524	int_15M_N1	NA	15M	15
1182	79163524	int_15M_N2	0.0555555555555556	15M	15
1183	79163524	int_15M_N3	0.236842105263158	15M	15
1184	79163524	int_15M_N4	0.0769230769230769	15M	15
1185	79163524	int_15M_N5	NA	15M	15
1186	79163524	int_15M_N6	0.0147058823529412	15M	15
1187	79163524	int_15M_N7	0.117647058823529	15M	15
1188	79163524	int_15M_N8	0.0135135135135135	15M	15
1189	79163524	int_15M_N9	0.0526315789473684	15M	15
1190	79163524	int_15M_N10	0.0428571428571429	15M	15
1191	79163524	int_15M_N11	0.0217391304347826	15M	15
1192	79163524	int_15M_N12	0.0333333333333333	15M	15
1193	79163524	int_15M_N13	0.0153846153846154	15M	15
1194	79163524	int_15M_N14	0.0761904761904762	15M	15
1195	79163524	int_15M_N15	0.021505376344086	15M	15
1196	79163524	int_15M_N16	0.040650406504065	15M	15
1197	79163524	int_24M_N1	0.087719298245614	24M	24
1198	79163524	int_24M_N2	0.11864406779661	24M	24
1199	79163524	int_24M_N3	0.0476190476190476	24M	24
1200	79163524	int_24M_N4	0.111111111111111	24M	24
1201	79163524	int_24M_N5	0.06	24M	24
1202	79163524	int_24M_N6	0.150943396226415	24M	24
1203	79163524	int_24M_N7	0.0487804878048781	24M	24
1204	79163524	int_24M_N8	0.0930232558139535	24M	24
1205	79163524	int_24M_N9	0.0588235294117647	24M	24
1206	79163524	int_24M_N10	0.0701754385964912	24M	24
1207	79163524	int_24M_N11	0.0641025641025641	24M	24
1208	79163524	int_24M_N12	0.0512820512820513	24M	24
1209	79163524	int_24M_N13	0.0363636363636364	24M	24
1210	79163524	int_24M_N14	0.195121951219512	24M	24
1211	79163524	int_24M_N16	0.096	24M	24
1212	79163524	int_24M_N17	0.146666666666667	24M	24
1213	79163524	int_30M_N1	0.0701754385964912	28M	28
1214	79163524	int_30M_N2	0.115384615384615	28M	28
1215	79163524	int_30M_N3	0.142857142857143	28M	28
1216	79163524	int_30M_N4	0.0933333333333333	28M	28
1217	79163524	int_30M_N5	0.114583333333333	28M	28
1218	79163524	int_30M_N6	0.0842105263157895	28M	28
1219	79163524	int_30M_N7	0.0327868852459016	28M	28
1220	79163524	int_30M_N8	0.12280701754386	28M	28
1221	79163524	int_30M_N9	0.0714285714285714	28M	28
1222	79163524	int_30M_N10	0.113207547169811	28M	28
1223	79163524	int_30M_N11	0.0256410256410256	28M	28
1224	79163524	int_30M_N12	0.105882352941176	28M	28
1225	79163524	int_30M_N13	0.166666666666667	28M	28
1226	79163524	int_30M_N14	NA	28M	28
1227	79163524	int_30M_N15	0.0757575757575758	28M	28
1228	79163524	int_30M_N16	0.103703703703704	28M	28
1229	79163524	int_30M_N17	0.0827586206896552	28M	28
1230	79163524	int_30M_N18	0.0526315789473684	28M	28
1231	79163528	int_3M_N1	0.0763888888888889	3M	3
1232	79163528	int_3M_N2	0.0447761194029851	3M	3
1233	79163528	int_3M_N3	0.102857142857143	3M	3
1234	79163528	int_3M_N4	0.0213903743315508	3M	3
1235	79163528	int_3M_N5	0.0666666666666667	3M	3
1236	79163528	int_3M_N6	0.0645161290322581	3M	3
1237	79163528	int_3M_N7	0.0559006211180124	3M	3
1238	79163528	int_3M_N8	0.0655021834061135	3M	3
1239	79163528	int_3M_N9	0.0340909090909091	3M	3
1240	79163528	int_3M_N10	0.074468085106383	3M	3
1241	79163528	int_3M_N11	0.0821917808219178	3M	3
1242	79163528	int_3M_N12	0.0645161290322581	3M	3
1243	79163528	int_3M_N13	0.0481283422459893	3M	3
1244	79163528	int_3M_N14	0.0551470588235294	3M	3
1245	79163528	int_3M_N15	0.0808510638297872	3M	3
1246	79163528	int_3M_N16	0.0613026819923372	3M	3
1247	79163528	int_9M_N1	0.0991379310344828	9M	9
1248	79163528	int_9M_N2	0.0970873786407767	9M	9
1249	79163528	int_9M_N3	0.102803738317757	9M	9
1250	79163528	int_9M_N4	0.0934579439252336	9M	9
1251	79163528	int_9M_N5	0.114942528735632	9M	9
1252	79163528	int_9M_N6	0.175824175824176	9M	9
1253	79163528	int_9M_N7	0.08	9M	9
1254	79163528	int_9M_N8	0.118811881188119	9M	9
1255	79163528	int_9M_N9	0.0714285714285714	9M	9
1256	79163528	int_9M_N10	0.0869565217391304	9M	9
1257	79163528	int_9M_N11	0.0888888888888889	9M	9
1258	79163528	int_9M_N12	0.140127388535032	9M	9
1259	79163528	int_9M_N13	0.132352941176471	9M	9
1260	79163528	int_9M_N14	0.0833333333333333	9M	9
1261	79163528	int_9M_N15	0.127777777777778	9M	9
1262	79163528	int_9M_N16	0.0552631578947368	9M	9
1263	79163528	int_15M_N1	0.2	15M	15
1264	79163528	int_15M_N2	0.0714285714285714	15M	15
1265	79163528	int_15M_N3	0.225490196078431	15M	15
1266	79163528	int_15M_N4	0.0948616600790514	15M	15
1267	79163528	int_15M_N5	0	15M	15
1268	79163528	int_15M_N6	0.0804597701149425	15M	15
1269	79163528	int_15M_N7	0.1	15M	15
1270	79163528	int_15M_N8	0.0574712643678161	15M	15
1271	79163528	int_15M_N9	0.114503816793893	15M	15
1272	79163528	int_15M_N10	0.0817610062893082	15M	15
1273	79163528	int_15M_N11	0.123711340206186	15M	15
1274	79163528	int_15M_N12	0.135802469135802	15M	15
1275	79163528	int_15M_N13	0.142857142857143	15M	15
1276	79163528	int_15M_N14	0.130434782608696	15M	15
1277	79163528	int_15M_N15	0.119617224880383	15M	15
1278	79163528	int_15M_N16	0.125	15M	15
1279	79163528	int_24M_N1	0.226415094339623	24M	24
1280	79163528	int_24M_N2	0.225165562913907	24M	24
1281	79163528	int_24M_N3	0.11377245508982	24M	24
1282	79163528	int_24M_N4	0.175824175824176	24M	24
1283	79163528	int_24M_N5	0.142857142857143	24M	24
1284	79163528	int_24M_N6	0.134328358208955	24M	24
1285	79163528	int_24M_N7	0.157894736842105	24M	24
1286	79163528	int_24M_N8	0.222222222222222	24M	24
1287	79163528	int_24M_N9	0.165137614678899	24M	24
1288	79163528	int_24M_N10	0.233082706766917	24M	24
1289	79163528	int_24M_N11	0.182352941176471	24M	24
1290	79163528	int_24M_N12	0.112107623318386	24M	24
1291	79163528	int_24M_N13	0.131313131313131	24M	24
1292	79163528	int_24M_N14	0.132231404958678	24M	24
1293	79163528	int_24M_N16	0.101351351351351	24M	24
1294	79163528	int_24M_N17	0.192452830188679	24M	24
1295	79163528	int_30M_N1	0.142857142857143	28M	28
1296	79163528	int_30M_N2	0.135135135135135	28M	28
1297	79163528	int_30M_N3	0.119047619047619	28M	28
1298	79163528	int_30M_N4	0.176829268292683	28M	28
1299	79163528	int_30M_N5	0.198501872659176	28M	28
1300	79163528	int_30M_N6	0.12987012987013	28M	28
1301	79163528	int_30M_N7	0.142857142857143	28M	28
1302	79163528	int_30M_N8	0.27027027027027	28M	28
1303	79163528	int_30M_N9	0.25	28M	28
1304	79163528	int_30M_N10	0.177570093457944	28M	28
1305	79163528	int_30M_N11	0.149532710280374	28M	28
1306	79163528	int_30M_N12	0.171428571428571	28M	28
1307	79163528	int_30M_N13	0.179487179487179	28M	28
1308	79163528	int_30M_N14	NA	28M	28
1309	79163528	int_30M_N15	0.2	28M	28
1310	79163528	int_30M_N16	0.216911764705882	28M	28
1311	79163528	int_30M_N17	0.155555555555556	28M	28
1312	79163528	int_30M_N18	0.139784946236559	28M	28
1313	79163533	int_3M_N1	0.0559440559440559	3M	3
1314	79163533	int_3M_N2	0	3M	3
1315	79163533	int_3M_N3	0.0227272727272727	3M	3
1316	79163533	int_3M_N4	0.0106951871657754	3M	3
1317	79163533	int_3M_N5	0.0412698412698413	3M	3
1318	79163533	int_3M_N6	0.027027027027027	3M	3
1319	79163533	int_3M_N7	0.00625	3M	3
1320	79163533	int_3M_N8	0.00436681222707424	3M	3
1321	79163533	int_3M_N9	0.0113636363636364	3M	3
1322	79163533	int_3M_N10	0.0212765957446809	3M	3
1323	79163533	int_3M_N11	0.045662100456621	3M	3
1324	79163533	int_3M_N12	0.00460829493087558	3M	3
1325	79163533	int_3M_N13	0.0268817204301075	3M	3
1326	79163533	int_3M_N14	0.0364963503649635	3M	3
1327	79163533	int_3M_N15	0.0296610169491525	3M	3
1328	79163533	int_3M_N16	0.0268199233716475	3M	3
1329	79163533	int_9M_N1	0.0172413793103448	9M	9
1330	79163533	int_9M_N2	0.019047619047619	9M	9
1331	79163533	int_9M_N3	0.0373831775700935	9M	9
1332	79163533	int_9M_N4	0.00925925925925926	9M	9
1333	79163533	int_9M_N5	0.0289017341040462	9M	9
1334	79163533	int_9M_N6	0.010989010989011	9M	9
1335	79163533	int_9M_N7	0.032258064516129	9M	9
1336	79163533	int_9M_N8	0.0198019801980198	9M	9
1337	79163533	int_9M_N9	0.0214285714285714	9M	9
1338	79163533	int_9M_N10	0	9M	9
1339	79163533	int_9M_N11	0.0259259259259259	9M	9
1340	79163533	int_9M_N12	0.035031847133758	9M	9
1341	79163533	int_9M_N13	0.0735294117647059	9M	9
1342	79163533	int_9M_N14	0.0352564102564103	9M	9
1343	79163533	int_9M_N15	0.0549450549450549	9M	9
1344	79163533	int_9M_N16	0.010498687664042	9M	9
1345	79163533	int_15M_N1	0	15M	15
1346	79163533	int_15M_N2	0.0353982300884956	15M	15
1347	79163533	int_15M_N3	0.137254901960784	15M	15
1348	79163533	int_15M_N4	0.0199203187250996	15M	15
1349	79163533	int_15M_N5	0	15M	15
1350	79163533	int_15M_N6	0.0459770114942529	15M	15
1351	79163533	int_15M_N7	0.0428571428571429	15M	15
1352	79163533	int_15M_N8	0.0229885057471264	15M	15
1353	79163533	int_15M_N9	0.106870229007634	15M	15
1354	79163533	int_15M_N10	0.0377358490566038	15M	15
1355	79163533	int_15M_N11	0.0256410256410256	15M	15
1356	79163533	int_15M_N12	0.0123456790123457	15M	15
1357	79163533	int_15M_N13	0.0245398773006135	15M	15
1358	79163533	int_15M_N14	0.0397111913357401	15M	15
1359	79163533	int_15M_N15	0.0287081339712919	15M	15
1360	79163533	int_15M_N16	0.0230263157894737	15M	15
1361	79163533	int_24M_N1	0.0566037735849057	24M	24
1362	79163533	int_24M_N2	0.0855263157894737	24M	24
1363	79163533	int_24M_N3	0.0476190476190476	24M	24
1364	79163533	int_24M_N4	0.0489130434782609	24M	24
1365	79163533	int_24M_N5	0.0634920634920635	24M	24
1366	79163533	int_24M_N6	0.0294117647058824	24M	24
1367	79163533	int_24M_N7	0.0842105263157895	24M	24
1368	79163533	int_24M_N8	0.045045045045045	24M	24
1369	79163533	int_24M_N9	0.0636363636363636	24M	24
1370	79163533	int_24M_N10	0.0676691729323308	24M	24
1371	79163533	int_24M_N11	0.0755813953488372	24M	24
1372	79163533	int_24M_N12	0.0358744394618834	24M	24
1373	79163533	int_24M_N13	0.108910891089109	24M	24
1374	79163533	int_24M_N14	0.0413223140495868	24M	24
1375	79163533	int_24M_N16	0.0472972972972973	24M	24
1376	79163533	int_24M_N17	0.0454545454545455	24M	24
1377	79163533	int_30M_N1	0.0636942675159236	28M	28
1378	79163533	int_30M_N2	0.108108108108108	28M	28
1379	79163533	int_30M_N3	0.047244094488189	28M	28
1380	79163533	int_30M_N4	0.0828402366863905	28M	28
1381	79163533	int_30M_N5	0.0561797752808989	28M	28
1382	79163533	int_30M_N6	0.038961038961039	28M	28
1383	79163533	int_30M_N7	0.032520325203252	28M	28
1384	79163533	int_30M_N8	0.036036036036036	28M	28
1385	79163533	int_30M_N9	0.0529100529100529	28M	28
1386	79163533	int_30M_N10	0.0560747663551402	28M	28
1387	79163533	int_30M_N11	0.0925925925925926	28M	28
1388	79163533	int_30M_N12	0.0395480225988701	28M	28
1389	79163533	int_30M_N13	0.0512820512820513	28M	28
1390	79163533	int_30M_N14	NA	28M	28
1391	79163533	int_30M_N15	0.0354609929078014	28M	28
1392	79163533	int_30M_N16	0.072992700729927	28M	28
1393	79163533	int_30M_N17	0.0888888888888889	28M	28
1394	79163533	int_30M_N18	0.0851063829787234	28M	28
1395	79163536	int_3M_N1	0.0208333333333333	3M	3
1396	79163536	int_3M_N2	0.0346534653465347	3M	3
1397	79163536	int_3M_N3	0.0338983050847458	3M	3
1398	79163536	int_3M_N4	0.0265957446808511	3M	3
1399	79163536	int_3M_N5	0.0379746835443038	3M	3
1400	79163536	int_3M_N6	0.0740740740740741	3M	3
1401	79163536	int_3M_N7	0.0248447204968944	3M	3
1402	79163536	int_3M_N8	0.012987012987013	3M	3
1403	79163536	int_3M_N9	0.0113636363636364	3M	3
1404	79163536	int_3M_N10	0.0478723404255319	3M	3
1405	79163536	int_3M_N11	0.0454545454545455	3M	3
1406	79163536	int_3M_N12	0.00925925925925926	3M	3
1407	79163536	int_3M_N13	0.0105820105820106	3M	3
1408	79163536	int_3M_N14	0.0290909090909091	3M	3
1409	79163536	int_3M_N15	0.038135593220339	3M	3
1410	79163536	int_3M_N16	0.0574712643678161	3M	3
1411	79163536	int_9M_N1	0.0641025641025641	9M	9
1412	79163536	int_9M_N2	0.0188679245283019	9M	9
1413	79163536	int_9M_N3	0.0654205607476635	9M	9
1414	79163536	int_9M_N4	0.0185185185185185	9M	9
1415	79163536	int_9M_N5	0.0689655172413793	9M	9
1416	79163536	int_9M_N6	0.0659340659340659	9M	9
1417	79163536	int_9M_N7	0.056	9M	9
1418	79163536	int_9M_N8	0.0738916256157636	9M	9
1419	79163536	int_9M_N9	0.0140845070422535	9M	9
1420	79163536	int_9M_N10	0.0434782608695652	9M	9
1421	79163536	int_9M_N11	0.0588235294117647	9M	9
1422	79163536	int_9M_N12	0.0857142857142857	9M	9
1423	79163536	int_9M_N13	0.0441176470588235	9M	9
1424	79163536	int_9M_N14	0.0761904761904762	9M	9
1425	79163536	int_9M_N15	0.0382513661202186	9M	9
1426	79163536	int_9M_N16	0.0498687664041995	9M	9
1427	79163536	int_15M_N1	0.0666666666666667	15M	15
1428	79163536	int_15M_N2	0.0263157894736842	15M	15
1429	79163536	int_15M_N3	0.147058823529412	15M	15
1430	79163536	int_15M_N4	0.0553359683794466	15M	15
1431	79163536	int_15M_N5	0	15M	15
1432	79163536	int_15M_N6	0.0747126436781609	15M	15
1433	79163536	int_15M_N7	0.0851063829787234	15M	15
1434	79163536	int_15M_N8	0.0857142857142857	15M	15
1435	79163536	int_15M_N9	0.106060606060606	15M	15
1436	79163536	int_15M_N10	0.0691823899371069	15M	15
1437	79163536	int_15M_N11	0.086734693877551	15M	15
1438	79163536	int_15M_N12	0.0121951219512195	15M	15
1439	79163536	int_15M_N13	0.0975609756097561	15M	15
1440	79163536	int_15M_N14	0.0830324909747292	15M	15
1441	79163536	int_15M_N15	0.0747663551401869	15M	15
1442	79163536	int_15M_N16	0.101639344262295	15M	15
1443	79163536	int_24M_N1	0.0566037735849057	24M	24
1444	79163536	int_24M_N2	0.164473684210526	24M	24
1445	79163536	int_24M_N3	0.0952380952380952	24M	24
1446	79163536	int_24M_N4	0.0760869565217391	24M	24
1447	79163536	int_24M_N5	0.133858267716535	24M	24
1448	79163536	int_24M_N6	0.103703703703704	24M	24
1449	79163536	int_24M_N7	0.105263157894737	24M	24
1450	79163536	int_24M_N8	0.0636363636363636	24M	24
1451	79163536	int_24M_N9	0.109090909090909	24M	24
1452	79163536	int_24M_N10	0.126865671641791	24M	24
1453	79163536	int_24M_N11	0.128654970760234	24M	24
1454	79163536	int_24M_N12	0.0633484162895928	24M	24
1455	79163536	int_24M_N13	0.0294117647058824	24M	24
1456	79163536	int_24M_N14	0.115702479338843	24M	24
1457	79163536	int_24M_N16	0.0838926174496644	24M	24
1458	79163536	int_24M_N17	0.154716981132075	24M	24
1459	79163536	int_30M_N1	0.132911392405063	28M	28
1460	79163536	int_30M_N2	0.135135135135135	28M	28
1461	79163536	int_30M_N3	0.0551181102362205	28M	28
1462	79163536	int_30M_N4	0.136094674556213	28M	28
1463	79163536	int_30M_N5	0.130597014925373	28M	28
1464	79163536	int_30M_N6	0.121794871794872	28M	28
1465	79163536	int_30M_N7	0.0813008130081301	28M	28
1466	79163536	int_30M_N8	0.171171171171171	28M	28
1467	79163536	int_30M_N9	0.0855614973262032	28M	28
1468	79163536	int_30M_N10	0.158878504672897	28M	28
1469	79163536	int_30M_N11	0.111111111111111	28M	28
1470	79163536	int_30M_N12	0.106741573033708	28M	28
1471	79163536	int_30M_N13	0.153846153846154	28M	28
1472	79163536	int_30M_N14	NA	28M	28
1473	79163536	int_30M_N15	0.0921985815602837	28M	28
1474	79163536	int_30M_N16	0.171532846715328	28M	28
1475	79163536	int_30M_N17	0.0990415335463259	28M	28
1476	79163536	int_30M_N18	0.105820105820106	28M	28
1477	79163572	int_3M_N1	0.0121951219512195	3M	3
1478	79163572	int_3M_N2	0.0103092783505155	3M	3
1479	79163572	int_3M_N3	0	3M	3
1480	79163572	int_3M_N4	0	3M	3
1481	79163572	int_3M_N5	0.0065359477124183	3M	3
1482	79163572	int_3M_N6	0.010752688172043	3M	3
1483	79163572	int_3M_N7	0	3M	3
1484	79163572	int_3M_N8	0	3M	3
1485	79163572	int_3M_N9	0	3M	3
1486	79163572	int_3M_N10	0.0288461538461538	3M	3
1487	79163572	int_3M_N11	0.00925925925925926	3M	3
1488	79163572	int_3M_N12	0.00925925925925926	3M	3
1489	79163572	int_3M_N13	0	3M	3
1490	79163572	int_3M_N14	0	3M	3
1491	79163572	int_3M_N15	0	3M	3
1492	79163572	int_3M_N16	0	3M	3
1493	79163572	int_9M_N1	0.00793650793650794	9M	9
1494	79163572	int_9M_N2	0	9M	9
1495	79163572	int_9M_N3	0.0128205128205128	9M	9
1496	79163572	int_9M_N4	0.0169491525423729	9M	9
1497	79163572	int_9M_N5	0	9M	9
1498	79163572	int_9M_N6	0.0104166666666667	9M	9
1499	79163572	int_9M_N7	0	9M	9
1500	79163572	int_9M_N8	0.0185185185185185	9M	9
1501	79163572	int_9M_N9	0.00961538461538462	9M	9
1502	79163572	int_9M_N10	0	9M	9
1503	79163572	int_9M_N11	0.0134228187919463	9M	9
1504	79163572	int_9M_N12	0.0248447204968944	9M	9
1505	79163572	int_9M_N13	0	9M	9
1506	79163572	int_9M_N14	0.0048780487804878	9M	9
1507	79163572	int_9M_N15	0	9M	9
1508	79163572	int_9M_N16	0.00985221674876847	9M	9
1509	79163572	int_15M_N1	NA	15M	15
1510	79163572	int_15M_N2	0.0133333333333333	15M	15
1511	79163572	int_15M_N3	0.015625	15M	15
1512	79163572	int_15M_N4	0.00574712643678161	15M	15
1513	79163572	int_15M_N5	0	15M	15
1514	79163572	int_15M_N6	0.0283018867924528	15M	15
1515	79163572	int_15M_N7	0	15M	15
1516	79163572	int_15M_N8	0	15M	15
1517	79163572	int_15M_N9	0.010989010989011	15M	15
1518	79163572	int_15M_N10	0.0114942528735632	15M	15
1519	79163572	int_15M_N11	0	15M	15
1520	79163572	int_15M_N12	0	15M	15
1521	79163572	int_15M_N13	0.0315789473684211	15M	15
1522	79163572	int_15M_N14	0.0173410404624277	15M	15
1523	79163572	int_15M_N15	0.0087719298245614	15M	15
1524	79163572	int_15M_N16	0.00564971751412429	15M	15
1525	79163572	int_24M_N1	0	24M	24
1526	79163572	int_24M_N2	0.021978021978022	24M	24
1527	79163572	int_24M_N3	0	24M	24
1528	79163572	int_24M_N4	0.0072992700729927	24M	24
1529	79163572	int_24M_N5	0.0263157894736842	24M	24
1530	79163572	int_24M_N6	0.0240963855421687	24M	24
1531	79163572	int_24M_N7	0.0185185185185185	24M	24
1532	79163572	int_24M_N8	0.0298507462686567	24M	24
1533	79163572	int_24M_N9	0	24M	24
1534	79163572	int_24M_N10	0.0133333333333333	24M	24
1535	79163572	int_24M_N11	0.0326086956521739	24M	24
1536	79163572	int_24M_N12	0.0352112676056338	24M	24
1537	79163572	int_24M_N13	0.0227272727272727	24M	24
1538	79163572	int_24M_N14	0	24M	24
1539	79163572	int_24M_N16	0.00602409638554217	24M	24
1540	79163572	int_24M_N17	0.00531914893617021	24M	24
1541	79163572	int_30M_N1	0.02	28M	28
1542	79163572	int_30M_N2	0	28M	28
1543	79163572	int_30M_N3	0.0142857142857143	28M	28
1544	79163572	int_30M_N4	0.0333333333333333	28M	28
1545	79163572	int_30M_N5	0	28M	28
1546	79163572	int_30M_N6	0.0178571428571429	28M	28
1547	79163572	int_30M_N7	0	28M	28
1548	79163572	int_30M_N8	0.0188679245283019	28M	28
1549	79163572	int_30M_N9	0.00763358778625954	28M	28
1550	79163572	int_30M_N10	0.0185185185185185	28M	28
1551	79163572	int_30M_N11	0.0144927536231884	28M	28
1552	79163572	int_30M_N12	0.021978021978022	28M	28
1553	79163572	int_30M_N13	0.0238095238095238	28M	28
1554	79163572	int_30M_N14	NA	28M	28
1555	79163572	int_30M_N15	0.0136986301369863	28M	28
1556	79163572	int_30M_N16	0.0217391304347826	28M	28
1557	79163572	int_30M_N17	0	28M	28
1558	79163572	int_30M_N18	0.024	28M	28
1559	79163579	int_3M_N1	0	3M	3
1560	79163579	int_3M_N2	0.0266666666666667	3M	3
1561	79163579	int_3M_N3	0.0465116279069767	3M	3
1562	79163579	int_3M_N4	0.028169014084507	3M	3
1563	79163579	int_3M_N5	0	3M	3
1564	79163579	int_3M_N6	0.0344827586206897	3M	3
1565	79163579	int_3M_N7	0	3M	3
1566	79163579	int_3M_N8	0.181818181818182	3M	3
1567	79163579	int_3M_N9	NA	3M	3
1568	79163579	int_3M_N10	0.0227272727272727	3M	3
1569	79163579	int_3M_N11	0	3M	3
1570	79163579	int_3M_N12	0	3M	3
1571	79163579	int_3M_N13	0.0869565217391304	3M	3
1572	79163579	int_3M_N14	0	3M	3
1573	79163579	int_3M_N15	0.0689655172413793	3M	3
1574	79163579	int_3M_N16	0.0256410256410256	3M	3
1575	79163579	int_9M_N1	0.0416666666666667	9M	9
1576	79163579	int_9M_N2	0.0344827586206897	9M	9
1577	79163579	int_9M_N3	0	9M	9
1578	79163579	int_9M_N4	0.235294117647059	9M	9
1579	79163579	int_9M_N5	0.186046511627907	9M	9
1580	79163579	int_9M_N6	0.0303030303030303	9M	9
1581	79163579	int_9M_N7	0.111111111111111	9M	9
1582	79163579	int_9M_N8	0.0192307692307692	9M	9
1583	79163579	int_9M_N9	0.111111111111111	9M	9
1584	79163579	int_9M_N10	0	9M	9
1585	79163579	int_9M_N11	0.115384615384615	9M	9
1586	79163579	int_9M_N12	0.0140845070422535	9M	9
1587	79163579	int_9M_N13	0	9M	9
1588	79163579	int_9M_N14	0.0566037735849057	9M	9
1589	79163579	int_9M_N15	0	9M	9
1590	79163579	int_9M_N16	0.0117647058823529	9M	9
1591	79163579	int_15M_N1	NA	15M	15
1592	79163579	int_15M_N2	0	15M	15
1593	79163579	int_15M_N3	0.16	15M	15
1594	79163579	int_15M_N4	0.0754716981132075	15M	15
1595	79163579	int_15M_N5	NA	15M	15
1596	79163579	int_15M_N6	0.0454545454545455	15M	15
1597	79163579	int_15M_N7	0.0909090909090909	15M	15
1598	79163579	int_15M_N8	0.15	15M	15
1599	79163579	int_15M_N9	0	15M	15
1600	79163579	int_15M_N10	0.0714285714285714	15M	15
1601	79163579	int_15M_N11	0	15M	15
1602	79163579	int_15M_N12	0	15M	15
1603	79163579	int_15M_N13	0.0428571428571429	15M	15
1604	79163579	int_15M_N14	0.0625	15M	15
1605	79163579	int_15M_N15	0.06	15M	15
1606	79163579	int_15M_N16	0.0909090909090909	15M	15
1607	79163579	int_24M_N1	0.0833333333333333	24M	24
1608	79163579	int_24M_N2	0.153846153846154	24M	24
1609	79163579	int_24M_N3	0.136363636363636	24M	24
1610	79163579	int_24M_N4	0.0227272727272727	24M	24
1611	79163579	int_24M_N5	0	24M	24
1612	79163579	int_24M_N6	0.0333333333333333	24M	24
1613	79163579	int_24M_N7	0.176470588235294	24M	24
1614	79163579	int_24M_N8	0	24M	24
1615	79163579	int_24M_N9	0.0909090909090909	24M	24
1616	79163579	int_24M_N10	0.04	24M	24
1617	79163579	int_24M_N11	0.2	24M	24
1618	79163579	int_24M_N12	0	24M	24
1619	79163579	int_24M_N13	0.144927536231884	24M	24
1620	79163579	int_24M_N14	0	24M	24
1621	79163579	int_24M_N16	0.117647058823529	24M	24
1622	79163579	int_24M_N17	0.117647058823529	24M	24
1623	79163579	int_30M_N1	0.0952380952380952	28M	28
1624	79163579	int_30M_N2	0.105263157894737	28M	28
1625	79163579	int_30M_N3	0.0769230769230769	28M	28
1626	79163579	int_30M_N4	0.0847457627118644	28M	28
1627	79163579	int_30M_N5	0	28M	28
1628	79163579	int_30M_N6	0.14	28M	28
1629	79163579	int_30M_N7	0.0285714285714286	28M	28
1630	79163579	int_30M_N8	0.121212121212121	28M	28
1631	79163579	int_30M_N9	0.277777777777778	28M	28
1632	79163579	int_30M_N10	0.0571428571428571	28M	28
1633	79163579	int_30M_N11	0	28M	28
1634	79163579	int_30M_N12	0.0555555555555556	28M	28
1635	79163579	int_30M_N13	0.105263157894737	28M	28
1636	79163579	int_30M_N14	0.0476190476190476	28M	28
1637	79163579	int_30M_N15	0.0909090909090909	28M	28
1638	79163579	int_30M_N16	0.24390243902439	28M	28
1639	79163579	int_30M_N17	0.0864197530864197	28M	28
1640	79163579	int_30M_N18	0.0454545454545455	28M	28
1641	79163589	int_3M_N1	0.0461538461538462	3M	3
1642	79163589	int_3M_N2	0.0431654676258993	3M	3
1643	79163589	int_3M_N3	0.0306122448979592	3M	3
1644	79163589	int_3M_N4	0.00571428571428571	3M	3
1645	79163589	int_3M_N5	0.0846560846560847	3M	3
1646	79163589	int_3M_N6	0.0465116279069767	3M	3
1647	79163589	int_3M_N7	0	3M	3
1648	79163589	int_3M_N8	0	3M	3
1649	79163589	int_3M_N9	0	3M	3
1650	79163589	int_3M_N10	0.0257731958762887	3M	3
1651	79163589	int_3M_N11	0.0510948905109489	3M	3
1652	79163589	int_3M_N12	0.0941176470588235	3M	3
1653	79163589	int_3M_N13	0.0151515151515152	3M	3
1654	79163589	int_3M_N14	0	3M	3
1655	79163589	int_3M_N15	0.0287769784172662	3M	3
1656	79163589	int_3M_N16	0.0263157894736842	3M	3
1657	79163589	int_9M_N1	0.0631067961165049	9M	9
1658	79163589	int_9M_N2	0.1	9M	9
1659	79163589	int_9M_N3	0.0263157894736842	9M	9
1660	79163589	int_9M_N4	0.0555555555555556	9M	9
1661	79163589	int_9M_N5	0.0707964601769911	9M	9
1662	79163589	int_9M_N6	0.0392156862745098	9M	9
1663	79163589	int_9M_N7	0.05	9M	9
1664	79163589	int_9M_N8	0.031496062992126	9M	9
1665	79163589	int_9M_N9	0.117647058823529	9M	9
1666	79163589	int_9M_N10	0.168674698795181	9M	9
1667	79163589	int_9M_N11	0.0194805194805195	9M	9
1668	79163589	int_9M_N12	0.0268817204301075	9M	9
1669	79163589	int_9M_N13	0	9M	9
1670	79163589	int_9M_N14	0.0900900900900901	9M	9
1671	79163589	int_9M_N15	0.0222222222222222	9M	9
1672	79163589	int_9M_N16	0.0172413793103448	9M	9
1673	79163589	int_15M_N1	0.142857142857143	15M	15
1674	79163589	int_15M_N2	0.0191082802547771	15M	15
1675	79163589	int_15M_N3	0	15M	15
1676	79163589	int_15M_N4	0.179487179487179	15M	15
1677	79163589	int_15M_N5	NA	15M	15
1678	79163589	int_15M_N6	0.0833333333333333	15M	15
1679	79163589	int_15M_N7	0.0434782608695652	15M	15
1680	79163589	int_15M_N8	0.0615384615384615	15M	15
1681	79163589	int_15M_N9	0.153846153846154	15M	15
1682	79163589	int_15M_N10	0.144578313253012	15M	15
1683	79163589	int_15M_N11	0.0350877192982456	15M	15
1684	79163589	int_15M_N12	0.032258064516129	15M	15
1685	79163589	int_15M_N13	0.0318471337579618	15M	15
1686	79163589	int_15M_N14	0.0948275862068965	15M	15
1687	79163589	int_15M_N15	0.12	15M	15
1688	79163589	int_15M_N16	0.0211267605633803	15M	15
1689	79163589	int_24M_N1	0.0537634408602151	24M	24
1690	79163589	int_24M_N2	0.0752688172043011	24M	24
1691	79163589	int_24M_N3	0.0769230769230769	24M	24
1692	79163589	int_24M_N4	0.0756302521008403	24M	24
1693	79163589	int_24M_N5	0.051948051948052	24M	24
1694	79163589	int_24M_N6	0.0470588235294118	24M	24
1695	79163589	int_24M_N7	0.253968253968254	24M	24
1696	79163589	int_24M_N8	0.0714285714285714	24M	24
1697	79163589	int_24M_N9	0.203883495145631	24M	24
1698	79163589	int_24M_N10	0.181818181818182	24M	24
1699	79163589	int_24M_N11	0.0840336134453782	24M	24
1700	79163589	int_24M_N12	0.181034482758621	24M	24
1701	79163589	int_24M_N13	0.162995594713656	24M	24
1702	79163589	int_24M_N14	0.1875	24M	24
1703	79163589	int_24M_N16	0.168316831683168	24M	24
1704	79163589	int_24M_N17	0.0720720720720721	24M	24
1705	79163589	int_30M_N1	0.166666666666667	28M	28
1706	79163589	int_30M_N2	0.0625	28M	28
1707	79163589	int_30M_N3	0.154285714285714	28M	28
1708	79163589	int_30M_N4	0.0719424460431655	28M	28
1709	79163589	int_30M_N5	0.0714285714285714	28M	28
1710	79163589	int_30M_N6	0.0747663551401869	28M	28
1711	79163589	int_30M_N7	0.0303030303030303	28M	28
1712	79163589	int_30M_N8	0.0363636363636364	28M	28
1713	79163589	int_30M_N9	0.339285714285714	28M	28
1714	79163589	int_30M_N10	0.192307692307692	28M	28
1715	79163589	int_30M_N11	0.191489361702128	28M	28
1716	79163589	int_30M_N12	0.0675675675675676	28M	28
1717	79163589	int_30M_N13	0.0425531914893617	28M	28
1718	79163589	int_30M_N14	0.109756097560976	28M	28
1719	79163589	int_30M_N15	0.0735294117647059	28M	28
1720	79163589	int_30M_N16	0.11864406779661	28M	28
1721	79163589	int_30M_N17	0.16243654822335	28M	28
1722	79163589	int_30M_N18	0.220779220779221	28M	28
1723	79163597	int_3M_N1	0.123076923076923	3M	3
1724	79163597	int_3M_N2	0.0215827338129496	3M	3
1725	79163597	int_3M_N3	0.0204081632653061	3M	3
1726	79163597	int_3M_N4	0.00571428571428571	3M	3
1727	79163597	int_3M_N5	0	3M	3
1728	79163597	int_3M_N6	0.0116279069767442	3M	3
1729	79163597	int_3M_N7	0.0266666666666667	3M	3
1730	79163597	int_3M_N8	0	3M	3
1731	79163597	int_3M_N9	0	3M	3
1732	79163597	int_3M_N10	0.0153846153846154	3M	3
1733	79163597	int_3M_N11	0.0072463768115942	3M	3
1734	79163597	int_3M_N12	0.0705882352941176	3M	3
1735	79163597	int_3M_N13	0.0909090909090909	3M	3
1736	79163597	int_3M_N14	0.0272727272727273	3M	3
1737	79163597	int_3M_N15	0.00719424460431655	3M	3
1738	79163597	int_3M_N16	0	3M	3
1739	79163597	int_9M_N1	0.0341463414634146	9M	9
1740	79163597	int_9M_N2	0	9M	9
1741	79163597	int_9M_N3	0	9M	9
1742	79163597	int_9M_N4	0.0277777777777778	9M	9
1743	79163597	int_9M_N5	0.0442477876106195	9M	9
1744	79163597	int_9M_N6	0.0392156862745098	9M	9
1745	79163597	int_9M_N7	0.0666666666666667	9M	9
1746	79163597	int_9M_N8	0.0078740157480315	9M	9
1747	79163597	int_9M_N9	0.0294117647058824	9M	9
1748	79163597	int_9M_N10	0.052	9M	9
1749	79163597	int_9M_N11	0.012987012987013	9M	9
1750	79163597	int_9M_N12	0.021505376344086	9M	9
1751	79163597	int_9M_N13	0	9M	9
1752	79163597	int_9M_N14	0.027027027027027	9M	9
1753	79163597	int_9M_N15	0.0777777777777778	9M	9
1754	79163597	int_9M_N16	0.0172413793103448	9M	9
1755	79163597	int_15M_N1	0.0571428571428571	15M	15
1756	79163597	int_15M_N2	0.00636942675159236	15M	15
1757	79163597	int_15M_N3	0	15M	15
1758	79163597	int_15M_N4	0.170940170940171	15M	15
1759	79163597	int_15M_N5	NA	15M	15
1760	79163597	int_15M_N6	0	15M	15
1761	79163597	int_15M_N7	0.108695652173913	15M	15
1762	79163597	int_15M_N8	0.0307692307692308	15M	15
1763	79163597	int_15M_N9	0.102564102564103	15M	15
1764	79163597	int_15M_N10	0.036144578313253	15M	15
1765	79163597	int_15M_N11	0.0175438596491228	15M	15
1766	79163597	int_15M_N12	0.0483870967741935	15M	15
1767	79163597	int_15M_N13	0	15M	15
1768	79163597	int_15M_N14	0.0423728813559322	15M	15
1769	79163597	int_15M_N15	0.08	15M	15
1770	79163597	int_15M_N16	0.0985915492957746	15M	15
1771	79163597	int_24M_N1	0.0537634408602151	24M	24
1772	79163597	int_24M_N2	0.043010752688172	24M	24
1773	79163597	int_24M_N3	0.10989010989011	24M	24
1774	79163597	int_24M_N4	0.0252100840336134	24M	24
1775	79163597	int_24M_N5	0.116883116883117	24M	24
1776	79163597	int_24M_N6	0.0588235294117647	24M	24
1777	79163597	int_24M_N7	0.222222222222222	24M	24
1778	79163597	int_24M_N8	0.0357142857142857	24M	24
1779	79163597	int_24M_N9	0.058252427184466	24M	24
1780	79163597	int_24M_N10	0.038961038961039	24M	24
1781	79163597	int_24M_N11	0.0252100840336134	24M	24
1782	79163597	int_24M_N12	0.0603448275862069	24M	24
1783	79163597	int_24M_N13	0.0572687224669604	24M	24
1784	79163597	int_24M_N14	0.0884955752212389	24M	24
1785	79163597	int_24M_N16	0.118811881188119	24M	24
1786	79163597	int_24M_N17	0.036036036036036	24M	24
1787	79163597	int_30M_N1	0.135135135135135	28M	28
1788	79163597	int_30M_N2	0.1875	28M	28
1789	79163597	int_30M_N3	0.0914285714285714	28M	28
1790	79163597	int_30M_N4	0.0719424460431655	28M	28
1791	79163597	int_30M_N5	0.0119047619047619	28M	28
1792	79163597	int_30M_N6	0.0981308411214953	28M	28
1793	79163597	int_30M_N7	0.151515151515152	28M	28
1794	79163597	int_30M_N8	0.0909090909090909	28M	28
1795	79163597	int_30M_N9	0.137931034482759	28M	28
1796	79163597	int_30M_N10	0.0641025641025641	28M	28
1797	79163597	int_30M_N11	0.0425531914893617	28M	28
1798	79163597	int_30M_N12	0.10958904109589	28M	28
1799	79163597	int_30M_N13	0.0212765957446809	28M	28
1800	79163597	int_30M_N14	0.127272727272727	28M	28
1801	79163597	int_30M_N15	0.147058823529412	28M	28
1802	79163597	int_30M_N16	0.0593220338983051	28M	28
1803	79163597	int_30M_N17	0.177664974619289	28M	28
1804	79163597	int_30M_N18	0.038961038961039	28M	28
1805	79163605	int_3M_N1	0.0461538461538462	3M	3
1806	79163605	int_3M_N2	0.0143884892086331	3M	3
1807	79163605	int_3M_N3	0.0204081632653061	3M	3
1808	79163605	int_3M_N4	0.0228571428571429	3M	3
1809	79163605	int_3M_N5	0.0793650793650794	3M	3
1810	79163605	int_3M_N6	0.0465116279069767	3M	3
1811	79163605	int_3M_N7	0	3M	3
1812	79163605	int_3M_N8	0	3M	3
1813	79163605	int_3M_N9	0	3M	3
1814	79163605	int_3M_N10	0.0618556701030928	3M	3
1815	79163605	int_3M_N11	0.0869565217391304	3M	3
1816	79163605	int_3M_N12	0	3M	3
1817	79163605	int_3M_N13	0.0606060606060606	3M	3
1818	79163605	int_3M_N14	0.1	3M	3
1819	79163605	int_3M_N15	0.0575539568345324	3M	3
1820	79163605	int_3M_N16	0.038961038961039	3M	3
1821	79163605	int_9M_N1	0.029126213592233	9M	9
1822	79163605	int_9M_N2	0.0166666666666667	9M	9
1823	79163605	int_9M_N3	0.131578947368421	9M	9
1824	79163605	int_9M_N4	0	9M	9
1825	79163605	int_9M_N5	0.212389380530973	9M	9
1826	79163605	int_9M_N6	0.0784313725490196	9M	9
1827	79163605	int_9M_N7	0.1	9M	9
1828	79163605	int_9M_N8	0.047244094488189	9M	9
1829	79163605	int_9M_N9	0	9M	9
1830	79163605	int_9M_N10	0.116	9M	9
1831	79163605	int_9M_N11	0.0457516339869281	9M	9
1832	79163605	int_9M_N12	0.0913978494623656	9M	9
1833	79163605	int_9M_N13	0.1875	9M	9
1834	79163605	int_9M_N14	0.027027027027027	9M	9
1835	79163605	int_9M_N15	0.111111111111111	9M	9
1836	79163605	int_9M_N16	0.0775862068965517	9M	9
1837	79163605	int_15M_N1	0.0285714285714286	15M	15
1838	79163605	int_15M_N2	0.0445859872611465	15M	15
1839	79163605	int_15M_N3	0.118279569892473	15M	15
1840	79163605	int_15M_N4	0.0344827586206897	15M	15
1841	79163605	int_15M_N5	NA	15M	15
1842	79163605	int_15M_N6	0.0166666666666667	15M	15
1843	79163605	int_15M_N7	0.0217391304347826	15M	15
1844	79163605	int_15M_N8	0.138461538461538	15M	15
1845	79163605	int_15M_N9	0.0769230769230769	15M	15
1846	79163605	int_15M_N10	0.192771084337349	15M	15
1847	79163605	int_15M_N11	0.12280701754386	15M	15
1848	79163605	int_15M_N12	0.0967741935483871	15M	15
1849	79163605	int_15M_N13	0.0191082802547771	15M	15
1850	79163605	int_15M_N14	0.0847457627118644	15M	15
1851	79163605	int_15M_N15	0.1	15M	15
1852	79163605	int_15M_N16	0.147887323943662	15M	15
1853	79163605	int_24M_N1	0.0752688172043011	24M	24
1854	79163605	int_24M_N2	0.0860215053763441	24M	24
1855	79163605	int_24M_N3	0.21978021978022	24M	24
1856	79163605	int_24M_N4	0.126050420168067	24M	24
1857	79163605	int_24M_N5	0.116883116883117	24M	24
1858	79163605	int_24M_N6	0.141176470588235	24M	24
1859	79163605	int_24M_N7	0.380952380952381	24M	24
1860	79163605	int_24M_N8	0.178571428571429	24M	24
1861	79163605	int_24M_N9	0.29126213592233	24M	24
1862	79163605	int_24M_N10	0.263157894736842	24M	24
1863	79163605	int_24M_N11	0.0756302521008403	24M	24
1864	79163605	int_24M_N12	0.181034482758621	24M	24
1865	79163605	int_24M_N13	0.224669603524229	24M	24
1866	79163605	int_24M_N14	0.185840707964602	24M	24
1867	79163605	int_24M_N16	0.138613861386139	24M	24
1868	79163605	int_24M_N17	0.153153153153153	24M	24
1869	79163605	int_30M_N1	0.0810810810810811	28M	28
1870	79163605	int_30M_N2	0.125	28M	28
1871	79163605	int_30M_N3	0.142857142857143	28M	28
1872	79163605	int_30M_N4	0.251798561151079	28M	28
1873	79163605	int_30M_N5	0.214285714285714	28M	28
1874	79163605	int_30M_N6	0.14018691588785	28M	28
1875	79163605	int_30M_N7	0.0606060606060606	28M	28
1876	79163605	int_30M_N8	0.109090909090909	28M	28
1877	79163605	int_30M_N9	0.385964912280702	28M	28
1878	79163605	int_30M_N10	0.128205128205128	28M	28
1879	79163605	int_30M_N11	0.148936170212766	28M	28
1880	79163605	int_30M_N12	0.135135135135135	28M	28
1881	79163605	int_30M_N13	0.0851063829787234	28M	28
1882	79163605	int_30M_N14	0.121212121212121	28M	28
1883	79163605	int_30M_N15	0.205882352941176	28M	28
1884	79163605	int_30M_N16	0.279661016949153	28M	28
1885	79163605	int_30M_N17	0.314720812182741	28M	28
1886	79163605	int_30M_N18	0.181818181818182	28M	28
1887	79163608	int_3M_N1	0.0307692307692308	3M	3
1888	79163608	int_3M_N2	0.00719424460431655	3M	3
1889	79163608	int_3M_N3	0.0510204081632653	3M	3
1890	79163608	int_3M_N4	0.0228571428571429	3M	3
1891	79163608	int_3M_N5	0.00531914893617021	3M	3
1892	79163608	int_3M_N6	0.0116279069767442	3M	3
1893	79163608	int_3M_N7	0.0133333333333333	3M	3
1894	79163608	int_3M_N8	0.0277777777777778	3M	3
1895	79163608	int_3M_N9	0.0645161290322581	3M	3
1896	79163608	int_3M_N10	0.0461538461538462	3M	3
1897	79163608	int_3M_N11	0.0144927536231884	3M	3
1898	79163608	int_3M_N12	0.0705882352941176	3M	3
1899	79163608	int_3M_N13	0.121212121212121	3M	3
1900	79163608	int_3M_N14	0.00909090909090909	3M	3
1901	79163608	int_3M_N15	0.0215827338129496	3M	3
1902	79163608	int_3M_N16	0.0649350649350649	3M	3
1903	79163608	int_9M_N1	0.0343137254901961	9M	9
1904	79163608	int_9M_N2	0.05	9M	9
1905	79163608	int_9M_N3	0	9M	9
1906	79163608	int_9M_N4	0.0277777777777778	9M	9
1907	79163608	int_9M_N5	0.0707964601769911	9M	9
1908	79163608	int_9M_N6	0.0392156862745098	9M	9
1909	79163608	int_9M_N7	0.0416666666666667	9M	9
1910	79163608	int_9M_N8	0.109375	9M	9
1911	79163608	int_9M_N9	0.0147058823529412	9M	9
1912	79163608	int_9M_N10	0.04	9M	9
1913	79163608	int_9M_N11	0.0584415584415584	9M	9
1914	79163608	int_9M_N12	0.0752688172043011	9M	9
1915	79163608	int_9M_N13	0	9M	9
1916	79163608	int_9M_N14	0.036036036036036	9M	9
1917	79163608	int_9M_N15	0.144444444444444	9M	9
1918	79163608	int_9M_N16	0.0431034482758621	9M	9
1919	79163608	int_15M_N1	0.142857142857143	15M	15
1920	79163608	int_15M_N2	0.0764331210191083	15M	15
1921	79163608	int_15M_N3	0.0537634408602151	15M	15
1922	79163608	int_15M_N4	0.256410256410256	15M	15
1923	79163608	int_15M_N5	NA	15M	15
1924	79163608	int_15M_N6	0.133333333333333	15M	15
1925	79163608	int_15M_N7	0	15M	15
1926	79163608	int_15M_N8	0.0307692307692308	15M	15
1927	79163608	int_15M_N9	0.102564102564103	15M	15
1928	79163608	int_15M_N10	0.072289156626506	15M	15
1929	79163608	int_15M_N11	0.0175438596491228	15M	15
1930	79163608	int_15M_N12	0.112903225806452	15M	15
1931	79163608	int_15M_N13	0.0576923076923077	15M	15
1932	79163608	int_15M_N14	0.0169491525423729	15M	15
1933	79163608	int_15M_N15	0.06	15M	15
1934	79163608	int_15M_N16	0.0985915492957746	15M	15
1935	79163608	int_24M_N1	0.021978021978022	24M	24
1936	79163608	int_24M_N2	0.0537634408602151	24M	24
1937	79163608	int_24M_N3	0.142857142857143	24M	24
1938	79163608	int_24M_N4	0.0672268907563025	24M	24
1939	79163608	int_24M_N5	0.025974025974026	24M	24
1940	79163608	int_24M_N6	0.0588235294117647	24M	24
1941	79163608	int_24M_N7	0.301587301587302	24M	24
1942	79163608	int_24M_N8	0.108433734939759	24M	24
1943	79163608	int_24M_N9	0.223300970873786	24M	24
1944	79163608	int_24M_N10	0.12987012987013	24M	24
1945	79163608	int_24M_N11	0.109243697478992	24M	24
1946	79163608	int_24M_N12	0.0862068965517241	24M	24
1947	79163608	int_24M_N13	0.154185022026432	24M	24
1948	79163608	int_24M_N14	0.0530973451327434	24M	24
1949	79163608	int_24M_N16	0.297029702970297	24M	24
1950	79163608	int_24M_N17	0.0720720720720721	24M	24
1951	79163608	int_30M_N1	0.162162162162162	28M	28
1952	79163608	int_30M_N2	0.1375	28M	28
1953	79163608	int_30M_N3	0.194285714285714	28M	28
1954	79163608	int_30M_N4	0.129496402877698	28M	28
1955	79163608	int_30M_N5	0.0952380952380952	28M	28
1956	79163608	int_30M_N6	0.116822429906542	28M	28
1957	79163608	int_30M_N7	0.202020202020202	28M	28
1958	79163608	int_30M_N8	0.109090909090909	28M	28
1959	79163608	int_30M_N9	0.137931034482759	28M	28
1960	79163608	int_30M_N10	0.0769230769230769	28M	28
1961	79163608	int_30M_N11	0.170212765957447	28M	28
1962	79163608	int_30M_N12	0.162162162162162	28M	28
1963	79163608	int_30M_N13	0.191489361702128	28M	28
1964	79163608	int_30M_N14	0.109090909090909	28M	28
1965	79163608	int_30M_N15	0.220588235294118	28M	28
1966	79163608	int_30M_N16	0.322033898305085	28M	28
1967	79163608	int_30M_N17	0.319796954314721	28M	28
1968	79163608	int_30M_N18	0.12987012987013	28M	28
1969	79163611	int_3M_N1	0.0461538461538462	3M	3
1970	79163611	int_3M_N2	0.0503597122302158	3M	3
1971	79163611	int_3M_N3	0.0918367346938776	3M	3
1972	79163611	int_3M_N4	0.0514285714285714	3M	3
1973	79163611	int_3M_N5	0.0317460317460317	3M	3
1974	79163611	int_3M_N6	0.0348837209302326	3M	3
1975	79163611	int_3M_N7	0.0133333333333333	3M	3
1976	79163611	int_3M_N8	0.0277777777777778	3M	3
1977	79163611	int_3M_N9	0	3M	3
1978	79163611	int_3M_N10	0.0205128205128205	3M	3
1979	79163611	int_3M_N11	0.072463768115942	3M	3
1980	79163611	int_3M_N12	0.0352941176470588	3M	3
1981	79163611	int_3M_N13	0	3M	3
1982	79163611	int_3M_N14	0.0545454545454545	3M	3
1983	79163611	int_3M_N15	0.0431654676258993	3M	3
1984	79163611	int_3M_N16	0.038961038961039	3M	3
1985	79163611	int_9M_N1	0.0679611650485437	9M	9
1986	79163611	int_9M_N2	0.0333333333333333	9M	9
1987	79163611	int_9M_N3	0.105263157894737	9M	9
1988	79163611	int_9M_N4	0.0277777777777778	9M	9
1989	79163611	int_9M_N5	0.0530973451327434	9M	9
1990	79163611	int_9M_N6	0.107843137254902	9M	9
1991	79163611	int_9M_N7	0.0916666666666667	9M	9
1992	79163611	int_9M_N8	0.078125	9M	9
1993	79163611	int_9M_N9	0	9M	9
1994	79163611	int_9M_N10	0.096	9M	9
1995	79163611	int_9M_N11	0.0454545454545455	9M	9
1996	79163611	int_9M_N12	0.032258064516129	9M	9
1997	79163611	int_9M_N13	0.1875	9M	9
1998	79163611	int_9M_N14	0.1	9M	9
1999	79163611	int_9M_N15	0.0555555555555556	9M	9
[truncated: 2,429 more rows]
