# Supplementary material for: Nonlinear DNA methylation trajectories in aging male mice
Source: Nat Commun. 2024 Apr 9;15:3074. doi: 10.1038/s41467-024-47316-2 (PMC11004021; doi:10.1038/s41467-024-47316-2)
Supplement: Supplementary file 7 — Source Data [file 41467_2024_47316_MOESM7_ESM.zip › Source Data/SupplementaryFigures/Source_data_Suppl.xlsx]

## Sheet: Supp. Fig. 1
Supp Fig. 1a						Supp. Fig. 1b							Supp. Fig. 1c,d
	PC1	PC2	Age			type	annot.type	n	annot
int_3M_N1	-25.9187	1.81221	3M			DMR Cs	mm10_cpg_inter	10728	cpg_inter				Elavl4 Expression	Methylation: data.gc_Elavl4.methylation.boxplots							Scg3 expression	Methylation: data.gc_Scg3.methylation.boxplots							Crmp1 Expression	Methylation:data.gc_Crmp1.methylation.boxplots							Gdap1l1 Expression	Methylation: data.gc_Gdap1l1.methylation.boxplots							Itga4 Expression	Methylation: data.gc_Itga4.methylation.boxplots.csv
int_3M_N2	-25.0014	2.05857	3M			DMR Cs	mm10_cpg_islands	59446	cpg_islands				gene_symbol	TPM	MouseID	Age					gene_symbol	TPM	MouseID	Age					gene_symbol	TPM	MouseID	Age					gene_symbol	TPM	MouseID	Age					gene_symbol	TPM	MouseID	Age
int_24M_N1	15.1333	-2.7533	24M			DMR Cs	mm10_cpg_shelves	1655	cpg_shelves				Elavl4	3.3594	3M_1	3					Scg3	12.1122	3M_1	3					Crmp1	1.83459	3M_1	3					Gdap1l1	1.55491	3M_1	3					Itga4	5.48487	3M_1	3
int_28M_N1	14.3255	-2.96129	28M			DMR Cs	mm10_cpg_shores	12864	cpg_shores				Elavl4	3.22081	9M_6	9					Scg3	8.84659	9M_6	9					Crmp1	1.10933	9M_6	9					Gdap1l1	1.49814	9M_6	9					Itga4	4.90978	9M_6	9
int_28M_N2	14.4452	-4.60975	28M			DMR Cs	mm10_genes_1to5kb	26475	1to5kb				Elavl4	2.48046	15M_4	15					Scg3	9.38518	15M_4	15					Crmp1	1.41017	15M_4	15					Gdap1l1	1.46079	15M_4	15					Itga4	6.15238	15M_4	15
int_9M_N1	-9.61782	-0.00612458	9M			DMR Cs	mm10_genes_3UTRs	2519	3UTRs				Elavl4	1.93413	24M_28	24					Scg3	7.53898	24M_28	24					Crmp1	1.54848	24M_28	24					Gdap1l1	0.72387	24M_28	24					Itga4	6.32181	24M_28	24
int_28M_N3	15.9796	-3.40623	28M			DMR Cs	mm10_genes_5UTRs	14546	5UTRs				Elavl4	3.21755	28M_16	28					Scg3	10.349	28M_16	28					Crmp1	1.30485	28M_16	28					Gdap1l1	1.63574	28M_16	28					Itga4	4.52876	28M_16	28
int_15M_N1	5.41762	-1.54849	15M			DMR Cs	mm10_genes_exons	51924	exons				Elavl4	2.27345	9M_13	9					Scg3	7.39223	9M_13	9					Crmp1	1.28075	9M_13	9					Gdap1l1	1.04932	9M_13	9					Itga4	3.81825	9M_13	9
int_3M_N3	-24.9818	1.98385	3M			DMR Cs	mm10_genes_introns	42044	introns				Elavl4	2.39355	3M_11	3					Scg3	9.0291	3M_11	3					Crmp1	1.27961	3M_11	3					Gdap1l1	0.976993	3M_11	3					Itga4	4.25161	3M_11	3
int_9M_N2	-9.72484	0.0718029	9M			DMR Cs	mm10_genes_promoters	32451	promoters				Elavl4	1.50998	24M_6	24					Scg3	5.13881	24M_6	24					Crmp1	0.90484	24M_6	24					Gdap1l1	0.809506	24M_6	24					Itga4	2.9018	24M_6	24
int_24M_N2	14.6008	-2.61774	24M			random Cs	mm10_cpg_inter	41401	cpg_inter				Elavl4	2.28248	15M_7	15					Scg3	9.14784	15M_7	15					Crmp1	1.13106	15M_7	15					Gdap1l1	1.45621	15M_7	15					Itga4	4.45525	15M_7	15
int_15M_N2	2.90321	-1.28085	15M			random Cs	mm10_cpg_islands	32739	cpg_islands				Elavl4	2.06852	28M_18	28					Scg3	5.00386	28M_18	28					Crmp1	1.12778	28M_18	28					Gdap1l1	0.991255	28M_18	28					Itga4	5.992	28M_18	28
int_15M_N3	2.06327	-1.3897	15M			random Cs	mm10_cpg_shelves	2232	cpg_shelves				Elavl4	1.79719	3M_6	3					Scg3	10.4679	3M_6	3					Crmp1	1.21079	3M_6	3					Gdap1l1	1.78337	3M_6	3					Itga4	4.22431	3M_6	3
int_3M_N4	-25.1246	1.426	3M			random Cs	mm10_cpg_shores	8321	cpg_shores				Elavl4	1.56525	15M_15	15					Scg3	5.03335	15M_15	15					Crmp1	0.990822	15M_15	15					Gdap1l1	0.737984	15M_15	15					Itga4	6.14909	15M_15	15
int_28M_N4	19.5095	-3.46539	28M			random Cs	mm10_genes_1to5kb	24146	1to5kb				Elavl4	1.63733	28M_1	28					Scg3	6.90307	28M_1	28					Crmp1	1.34811	28M_1	28					Gdap1l1	1.01434	28M_1	28					Itga4	5.02729	28M_1	28
int_28M_N5	14.0988	-2.91258	28M			random Cs	mm10_genes_3UTRs	2261	3UTRs				Elavl4	2.5709	24M_10	24					Scg3	6.47281	24M_10	24					Crmp1	1.56579	24M_10	24					Gdap1l1	1.27376	24M_10	24					Itga4	6.9524	24M_10	24
int_9M_N3	-9.59737	0.0369344	9M			random Cs	mm10_genes_5UTRs	11805	5UTRs				Elavl4	2.21383	9M_1	9					Scg3	11.2472	9M_1	9					Crmp1	1.42594	9M_1	9					Gdap1l1	1.64635	9M_1	9					Itga4	4.62827	9M_1	9
int_15M_N4	1.30831	-0.984802	15M			random Cs	mm10_genes_exons	32787	exons				Elavl4	1.72731	3M_15	3					Scg3	6.99006	3M_15	3					Crmp1	0.99046	3M_15	3					Gdap1l1	1.47543	3M_15	3					Itga4	4.82626	3M_15	3
int_15M_N5	8.24312	-2.80923	15M			random Cs	mm10_genes_introns	42161	introns				Elavl4	2.82568	28M_12	28					Scg3	7.90037	28M_12	28					Crmp1	1.72829	28M_12	28					Gdap1l1	1.18	28M_12	28					Itga4	6.00093	28M_12	28
int_24M_N3	14.2948	-2.64546	24M			random Cs	mm10_genes_promoters	28668	promoters				Elavl4	2.00319	15M_9	15					Scg3	6.22653	15M_9	15					Crmp1	1.18404	15M_9	15					Gdap1l1	0.984147	15M_9	15					Itga4	5.34569	15M_9	15
int_3M_N5	-23.8	1.83536	3M										Elavl4	1.82411	24M_3	24					Scg3	6.07555	24M_3	24					Crmp1	1.21531	24M_3	24					Gdap1l1	1.27864	24M_3	24					Itga4	3.56018	24M_3	24
int_24M_N4	15.3563	-3.0558	24M										Elavl4	2.66289	9M_16	9					Scg3	10.8714	9M_16	9					Crmp1	1.78142	9M_16	9					Gdap1l1	1.89969	9M_16	9					Itga4	3.12153	9M_16	9
int_28M_N6	16.8989	-3.23052	28M										Elavl4	1.74206	28M_6	28					Scg3	6.82324	28M_6	28					Crmp1	1.46754	28M_6	28					Gdap1l1	1.1451	28M_6	28					Itga4	6.18534	28M_6	28
int_28M_N7	14.2659	-3.06769	28M										Elavl4	1.7522	15M_12	15					Scg3	8.68754	15M_12	15					Crmp1	1.32624	15M_12	15					Gdap1l1	1.2805	15M_12	15					Itga4	3.58574	15M_12	15
int_3M_N6	-25.2563	2.03434	3M										Elavl4	0.440577	9M_9	9					Scg3	4.88894	9M_9	9					Crmp1	0.835368	9M_9	9					Gdap1l1	0.809528	9M_9	9					Itga4	6.13977	9M_9	9
int_24M_N5	16.6317	-3.06263	24M										Elavl4	3.15757	3M_5	3					Scg3	16.9829	3M_5	3					Crmp1	2.00165	3M_5	3					Gdap1l1	1.8553	3M_5	3					Itga4	5.68702	3M_5	3
int_9M_N4	-5.88613	0.667982	9M										Elavl4	2.35598	28M_9	28					Scg3	7.14621	28M_9	28					Crmp1	1.63614	28M_9	28					Gdap1l1	1.59876	28M_9	28					Itga4	3.30654	28M_9	28
int_15M_N6	-0.115172	-1.04602	15M										Elavl4	2.84818	24M_12	24					Scg3	7.90277	24M_12	24					Crmp1	1.50755	24M_12	24					Gdap1l1	1.15889	24M_12	24					Itga4	5.47706	24M_12	24
int_24M_N6	12.1583	-2.602	24M										Elavl4	2.9977	9M_7	9					Scg3	11.0338	9M_7	9					Crmp1	1.73822	9M_7	9					Gdap1l1	1.75819	9M_7	9					Itga4	4.79638	9M_7	9
int_9M_N5	-9.90155	-0.118601	9M										Elavl4	2.93443	28M_2	28					Scg3	6.80834	28M_2	28					Crmp1	1.16409	28M_2	28					Gdap1l1	1.21385	28M_2	28					Itga4	5.75054	28M_2	28
int_9M_N6	-7.22095	0.571369	9M										Elavl4	1.97453	28M_17	28					Scg3	4.57861	28M_17	28					Crmp1	0.99743	28M_17	28					Gdap1l1	0.809835	28M_17	28					Itga4	4.2193	28M_17	28
int_3M_N7	-25.6524	2.03239	3M										Elavl4	3.387	24M_8	24					Scg3	8.94041	24M_8	24					Crmp1	1.68882	24M_8	24					Gdap1l1	1.62525	24M_8	24					Itga4	5.26993	24M_8	24
int_28M_N8	16.4579	-3.60218	28M										Elavl4	3.25478	15M_6	15					Scg3	9.2376	15M_6	15					Crmp1	1.24421	15M_6	15					Gdap1l1	1.24982	15M_6	15					Itga4	4.50561	15M_6	15
int_24M_N7	17.1841	-2.69603	24M										Elavl4	2.65793	9M_4	9					Scg3	7.26536	9M_4	9					Crmp1	0.930739	9M_4	9					Gdap1l1	0.804921	9M_4	9					Itga4	4.65255	9M_4	9
int_9M_N7	-9.12426	0.267109	9M										Elavl4	0.883862	3M_16	3					Scg3	5.33555	3M_16	3					Crmp1	0.752545	3M_16	3					Gdap1l1	1.09052	3M_16	3					Itga4	3.49149	3M_16	3
int_15M_N7	1.11802	-1.02376	15M										Elavl4	1.61966	15M_13	15					Scg3	5.62584	15M_13	15					Crmp1	0.810248	15M_13	15					Gdap1l1	0.793266	15M_13	15					Itga4	4.34629	15M_13	15
int_15M_N8	-1.26214	-0.847228	15M										Elavl4	2.61415	24M_11	24					Scg3	7.715	24M_11	24					Crmp1	1.53143	24M_11	24					Gdap1l1	1.06331	24M_11	24					Itga4	6.928	24M_11	24
int_9M_N8	-9.56125	-0.033575	9M										Elavl4	1.6761	28M_14	28					Scg3	5.1556	28M_14	28					Crmp1	0.812193	28M_14	28					Gdap1l1	1.08441	28M_14	28					Itga4	3.91213	28M_14	28
int_24M_N8	16.1126	-2.67374	24M										Elavl4	3.54586	3M_8	3					Scg3	12.355	3M_8	3					Crmp1	1.65082	3M_8	3					Gdap1l1	1.90263	3M_8	3					Itga4	3.92404	3M_8	3
int_28M_N9	15.9916	-3.00636	28M										Elavl4	3.05679	9M_11	9					Scg3	9.40935	9M_11	9					Crmp1	1.1811	9M_11	9					Gdap1l1	1.64711	9M_11	9					Itga4	4.23722	9M_11	9
int_15M_N9	1.75247	-1.06139	15M										Elavl4	2.87714	24M_31	24					Scg3	7.28203	24M_31	24					Crmp1	1.38816	24M_31	24					Gdap1l1	1.04984	24M_31	24					Itga4	6.06623	24M_31	24
int_28M_N10	11.1067	-3.21731	28M										Elavl4	3.03163	15M_3	15					Scg3	9.47769	15M_3	15					Crmp1	1.66372	15M_3	15					Gdap1l1	1.16503	15M_3	15					Itga4	5.16088	15M_3	15
int_3M_N8	-26.3581	1.58358	3M										Elavl4	3.10233	3M_12	3					Scg3	9.00101	3M_12	3					Crmp1	1.32257	3M_12	3					Gdap1l1	1.46269	3M_12	3					Itga4	4.96426	3M_12	3
int_24M_N9	11.1729	-2.89577	24M										Elavl4	2.53353	28M_7	28					Scg3	7.26342	28M_7	28					Crmp1	1.51271	28M_7	28					Gdap1l1	1.76332	28M_7	28					Itga4	5.04938	28M_7	28
int_28M_N11	14.6917	-3.04577	28M										Elavl4	3.04757	15M_14	15					Scg3	9.28326	15M_14	15					Crmp1	1.64402	15M_14	15					Gdap1l1	0.839823	15M_14	15					Itga4	4.52513	15M_14	15
int_3M_N9	-25.3287	2.27832	3M										Elavl4	2.68188	24M_1	24					Scg3	6.23218	24M_1	24					Crmp1	1.27546	24M_1	24					Gdap1l1	0.661384	24M_1	24					Itga4	6.11191	24M_1	24
int_9M_N9	-8.96013	0.46508	9M										Elavl4	1.68673	28M_3	28					Scg3	5.87562	28M_3	28					Crmp1	1.1416	28M_3	28					Gdap1l1	1.15471	28M_3	28					Itga4	4.82743	28M_3	28
int_24M_N10	8.76168	-2.66047	24M										Elavl4	2.23713	3M_4	3					Scg3	8.76844	3M_4	3					Crmp1	1.38717	3M_4	3					Gdap1l1	1.32409	3M_4	3					Itga4	5.92658	3M_4	3
int_24M_N11	13.3527	-2.84044	24M										Elavl4	2.66451	9M_14	9					Scg3	10.3901	9M_14	9					Crmp1	1.30083	9M_14	9					Gdap1l1	1.40762	9M_14	9					Itga4	5.69733	9M_14	9
int_28M_N12	16.3665	-2.60597	28M										Elavl4	2.81623	15M_11	15					Scg3	10.9198	15M_11	15					Crmp1	1.67467	15M_11	15					Gdap1l1	1.3755	15M_11	15					Itga4	4.6778	15M_11	15
int_15M_N10	5.45723	-0.727251	15M										Elavl4	3.20527	24M_13	24					Scg3	8.61784	24M_13	24					Crmp1	1.70857	24M_13	24					Gdap1l1	1.3865	24M_13	24					Itga4	5.63997	24M_13	24
int_15M_N11	-1.50676	-0.887022	15M										Elavl4	2.80287	28M_8	28					Scg3	7.6088	28M_8	28					Crmp1	1.27491	28M_8	28					Gdap1l1	1.51865	28M_8	28					Itga4	5.5856	28M_8	28
int_28M_N13	17.1471	-3.1543	28M										Elavl4	1.6199	15M_2	15					Scg3	6.41222	15M_2	15					Crmp1	1.25323	15M_2	15					Gdap1l1	1.48983	15M_2	15					Itga4	5.2842	15M_2	15
int_9M_N10	-9.60591	0.0466509	9M										Elavl4	4.00729	3M_3	3					Scg3	14.6251	3M_3	3					Crmp1	1.56696	3M_3	3					Gdap1l1	1.62872	3M_3	3					Itga4	4.52113	3M_3	3
int_9M_N11	-6.32311	0.173131	9M										Elavl4	3.22932	9M_8	9					Scg3	9.02296	9M_8	9					Crmp1	1.5778	9M_8	9					Gdap1l1	1.47623	9M_8	9					Itga4	5.16231	9M_8	9
int_3M_N10	-23.4851	1.84717	3M										Elavl4	2.19199	15M_8	15					Scg3	7.21268	15M_8	15					Crmp1	1.25691	15M_8	15					Gdap1l1	0.552379	15M_8	15					Itga4	4.04182	15M_8	15
int_15M_N12	-0.0773261	-0.87941	15M										Elavl4	2.0246	24M_5	24					Scg3	5.81746	24M_5	24					Crmp1	1.31404	24M_5	24					Gdap1l1	0.821135	24M_5	24					Itga4	5.37202	24M_5	24
int_15M_N13	-2.9342	-1.11592	15M										Elavl4	3.31122	3M_9	3					Scg3	12.0795	3M_9	3					Crmp1	1.58224	3M_9	3					Gdap1l1	1.9205	3M_9	3					Itga4	4.80316	3M_9	3
int_28M_N14	17.2984	-3.69488	28M										Elavl4	2.5962	9M_5	9					Scg3	10.0336	9M_5	9					Crmp1	1.38944	9M_5	9					Gdap1l1	1.70369	9M_5	9					Itga4	4.4882	9M_5	9
int_24M_N12	15.3164	-2.63817	24M										Elavl4	1.84029	15M_16	15					Scg3	5.35128	15M_16	15					Crmp1	0.951789	15M_16	15					Gdap1l1	0.819358	15M_16	15					Itga4	6.12236	15M_16	15
int_28M_N15	13.0548	-3.46092	28M										Elavl4	2.83464	24M_2	24					Scg3	8.49672	24M_2	24					Crmp1	1.81813	24M_2	24					Gdap1l1	1.90669	24M_2	24					Itga4	6.55467	24M_2	24
int_3M_N11	-24.061	1.96028	3M										Elavl4	2.25192	28M_10	28					Scg3	7.36835	28M_10	28					Crmp1	1.55327	28M_10	28					Gdap1l1	1.39696	28M_10	28					Itga4	6.82033	28M_10	28
int_24M_N13	14.4825	-2.85774	24M										Elavl4	0.754403	3M_13	3					Scg3	4.53381	3M_13	3					Crmp1	0.534829	3M_13	3					Gdap1l1	0.88783	3M_13	3					Itga4	3.39902	3M_13	3
int_15M_N14	2.9712	-1.1485	15M										Elavl4	2.25491	9M_3	9					Scg3	7.65693	9M_3	9					Crmp1	0.980133	9M_3	9					Gdap1l1	1.84027	9M_3	9					Itga4	3.66136	9M_3	9
int_24M_N14	10.0089	-2.39172	24M										Elavl4	1.90754	28M_13	28					Scg3	5.30607	28M_13	28					Crmp1	1.68471	28M_13	28					Gdap1l1	0.846942	28M_13	28					Itga4	5.61502	28M_13	28
int_28M_N16	16.0608	-3.07093	28M										Elavl4	2.79771	15M_10	15					Scg3	9.3135	15M_10	15					Crmp1	1.81408	15M_10	15					Gdap1l1	1.33099	15M_10	15					Itga4	4.16728	15M_10	15
int_3M_N12	-25.7894	2.41365	3M										Elavl4	1.96707	24M_7	24					Scg3	6.3635	24M_7	24					Crmp1	0.824263	24M_7	24					Gdap1l1	0.987311	24M_7	24					Itga4	3.41141	24M_7	24
int_15M_N15	3.67068	-1.31598	15M										Elavl4	1.3577	9M_15	9					Scg3	7.37381	9M_15	9					Crmp1	0.865021	9M_15	9					Gdap1l1	0.885892	9M_15	9					Itga4	3.85894	9M_15	9
int_24M_N15	27.8455	85.0387	24M										Elavl4	2.24622	28M_15	28					Scg3	7.52015	28M_15	28					Crmp1	1.55115	28M_15	28					Gdap1l1	1.17252	28M_15	28					Itga4	5.62688	28M_15	28
int_3M_N13	-24.8644	2.12386	3M										Elavl4	4.23068	3M_7	3					Scg3	14.0555	3M_7	3					Crmp1	1.7348	3M_7	3					Gdap1l1	2.07849	3M_7	3					Itga4	5.46122	3M_7	3
int_9M_N12	-11.2619	0.647993	9M										Elavl4	1.91615	9M_12	9					Scg3	10.3235	9M_12	9					Crmp1	1.21854	9M_12	9					Gdap1l1	1.68261	9M_12	9					Itga4	3.58881	9M_12	9
int_3M_N14	-23.8562	2.1469	3M										Elavl4	2.14585	24M_32	24					Scg3	6.84158	24M_32	24					Crmp1	1.08715	24M_32	24					Gdap1l1	0.944683	24M_32	24					Itga4	5.38042	24M_32	24
int_15M_N16	1.25556	-1.27897	15M										Elavl4	2.45725	15M_1	15					Scg3	9.3623	15M_1	15					Crmp1	1.50593	15M_1	15					Gdap1l1	1.4252	15M_1	15					Itga4	4.29158	15M_1	15
int_3M_N15	-24.3532	1.76114	3M										Elavl4	1.54959	9M_2	9					Scg3	6.01842	9M_2	9					Crmp1	0.969327	9M_2	9					Gdap1l1	1.13453	9M_2	9					Itga4	4.35101	9M_2	9
int_9M_N13	-12.7299	0.516597	9M										Elavl4	0.921592	28M_16n	28					Scg3	3.16261	28M_16n	28					Crmp1	0.802917	28M_16n	28					Gdap1l1	0.850259	28M_16n	28					Itga4	3.26264	28M_16n	28
int_3M_N16	-25.5238	2.38709	3M										Elavl4	0.863028	3M_14	3					Scg3	4.21235	3M_14	3					Crmp1	0.621759	3M_14	3					Gdap1l1	1.10892	3M_14	3					Itga4	3.46035	3M_14	3
int_24M_N16	7.59148	-2.41245	24M										Elavl4	3.26572	9M_10	9					Scg3	10.2728	9M_10	9					Crmp1	1.61469	9M_10	9					Gdap1l1	1.46991	9M_10	9					Itga4	4.86851	9M_10	9
int_28M_N17	14.3454	-2.98787	28M										Elavl4	2.65903	24M_4	24					Scg3	7.56035	24M_4	24					Crmp1	1.37596	24M_4	24					Gdap1l1	1.25259	24M_4	24					Itga4	5.99865	24M_4	24
int_24M_N17	11.4202	-2.21626	24M										Elavl4	2.87991	28M_4	28					Scg3	7.2574	28M_4	28					Crmp1	1.38745	28M_4	28					Gdap1l1	1.23559	28M_4	28					Itga4	4.79686	28M_4	28
int_9M_N14	-10.3161	0.728221	9M										Elavl4	2.59783	15M_5	15					Scg3	10.0124	15M_5	15					Crmp1	1.31957	15M_5	15					Gdap1l1	1.74615	15M_5	15					Itga4	4.07329	15M_5	15
int_9M_N15	-9.45195	0.018025	9M										Elavl4	4.59355	3M_2	3					Scg3	17.1718	3M_2	3					Crmp1	1.98076	3M_2	3					Gdap1l1	2.64719	3M_2	3					Itga4	5.98366	3M_2	3
int_28M_N18	16.0453	-3.15435	28M										Elavl4	2.94878	24M_14	24					Scg3	7.8835	24M_14	24					Crmp1	1.23333	24M_14	24					Gdap1l1	1.26762	24M_14	24					Itga4	5.4014	24M_14	24
int_9M_N16	-11.1406	0.242521	9M										Elavl4	1.39046	28M_19	28					Scg3	4.05164	28M_19	28					Crmp1	0.847768	28M_19	28					Gdap1l1	0.698253	28M_19	28					Itga4	4.04278	28M_19	28
													Elavl4	2.33191	3M_10	3					Scg3	7.46595	3M_10	3					Crmp1	1.21558	3M_10	3					Gdap1l1	1.01806	3M_10	3					Itga4	5.25329	3M_10	3
													Elavl4	2.06319	24M_9	24					Scg3	7.00138	24M_9	24					Crmp1	1.30244	24M_9	24					Gdap1l1	0.988051	24M_9	24					Itga4	5.51488	24M_9	24

## Sheet: Supp.Fig. 2
Adra2c								Pax5								Ajap1								Pcdhga1								Nova1								Satb1
seqnames	start	end	mean.3M	mean.9M	mean.15M	mean.24M	mean.28M	seqnames	start	end	mean.3M	mean.9M	mean.15M	mean.24M	mean.28M	seqnames	start	end	mean.3M	mean.9M	mean.15M	mean.24M	mean.28M	seqnames	start	end	mean.3M	mean.9M	mean.15M	mean.24M	mean.28M	seqnames	start	end	mean.3M	mean.9M	mean.15M	mean.24M	mean.28M	seqnames	start	end	mean.3M	mean.9M	mean.15M	mean.24M	mean.28M
chr5	35278859	35278859	0.0105458	0.0117246	0.0433278	0.0777822	0.0739963	chr4	44700101	44700101	0.360665	0.393699	0.417253	0.400192	0.334569	chr4	153481424	153481424	0.141282	0.368112	0.534392	0.594674	0.614734	chr18	37722254	37722254	0.726738	0.832689	0.886714	0.865334	0.842003	chr12	46818311	46818311	0.00959402	0.0550371	0.0762311	0.127856	0.152926	chr17	51831276	51831276	0.594167	0.708759	0.789078	0.743198	0.765819
chr5	35278866	35278866	0.0313886	0.0737306	0.158296	0.256478	0.31091	chr4	44700404	44700404	0.282359	0.279482	0.293879	0.331847	0.322315	chr4	153481531	153481531	0.04489	0.13514	0.284704	0.394773	0.457812	chr18	37722257	37722257	0.813904	0.89267	0.923035	0.917353	0.884558	chr12	46818334	46818334	0.0761745	0.0987551	0.174195	0.220819	0.266181	chr17	51831302	51831302	0.409556	0.466236	0.427917	0.483987	0.583053
chr5	35278868	35278868	0.0315616	0.0521106	0.133844	0.22213	0.306927	chr4	44702303	44702303	0.0164847	0.037005	0.0453254	0.0748664	0.108717	chr4	153481535	153481535	0.0240557	0.145599	0.271999	0.418516	0.423884	chr18	37722265	37722265	0.950962	0.964077	0.970012	0.962471	0.951134	chr12	46818399	46818399	0.0376911	0.0822609	0.18586	0.219712	0.242107	chr17	51831377	51831377	0.128532	0.178168	0.23911	0.342389	0.304562
chr5	35278872	35278872	0.0251619	0.0884624	0.124389	0.197446	0.301338	chr4	44702316	44702316	0.0195494	0.0390616	0.0660269	0.103768	0.122784	chr4	153481547	153481547	0.0631396	0.208461	0.318117	0.439635	0.432472	chr18	37722272	37722272	0.908938	0.924578	0.939834	0.928035	0.928507	chr12	46818413	46818413	0.0244414	0.0265713	0.0834626	0.146962	0.216948	chr17	51831817	51831817	0.0249755	0.0714292	0.100012	0.210279	0.219622
chr5	35278874	35278874	0.0233065	0.0476641	0.108329	0.178661	0.266736	chr4	44702351	44702351	0.00900152	0.0108487	0.016248	0.0305045	0.0279899	chr4	153481573	153481573	0.0772973	0.297382	0.389529	0.473192	0.43554	chr18	37722283	37722283	0.909068	0.946356	0.94906	0.950347	0.940629	chr12	46818415	46818415	0.0148446	0.0539082	0.0865132	0.143553	0.186742	chr17	51831820	51831820	0.0241029	0.0743764	0.116862	0.234842	0.237202
chr5	35278876	35278876	0.0109318	0.0407571	0.110304	0.183875	0.276804	chr4	44702573	44702573	0.0406235	0.0992249	0.114872	0.220309	0.231586	chr4	153481679	153481679	0.04172	0.291578	0.407966	0.510333	0.473879	chr18	37722285	37722285	0.906127	0.933836	0.942019	0.93835	0.921788	chr12	46818422	46818422	0.0371214	0.082335	0.16078	0.21229	0.212238	chr17	51831831	51831831	0.0571157	0.114863	0.197204	0.276721	0.299804
chr5	35278878	35278878	0.0251948	0.0689031	0.122541	0.199444	0.297825	chr4	44703335	44703335	0.0629259	0.0700142	0.116645	0.276911	0.292663	chr4	153481692	153481692	0.0224553	0.176673	0.28031	0.415644	0.393718	chr18	37722293	37722293	0.886632	0.927878	0.942943	0.93886	0.924746	chr12	46818434	46818434	0.0756838	0.175908	0.224785	0.262292	0.295826	chr17	51831835	51831835	0.069988	0.132002	0.204787	0.304567	0.294058
chr5	35278883	35278883	0.0768085	0.150722	0.221747	0.30248	0.399105	chr4	44703351	44703351	0.0346026	0.039828	0.151011	0.178488	0.269125	chr4	153481708	153481708	0.0907317	0.43451	0.48084	0.528446	0.538512	chr18	37722299	37722299	0.845492	0.911581	0.933577	0.90361	0.885828	chr12	46818444	46818444	0.0435003	0.0733712	0.165934	0.189634	0.246508	chr17	51831845	51831845	0.152803	0.261176	0.388388	0.45078	0.400355
chr5	35278886	35278886	0.041398	0.0499916	0.11865	0.194897	0.284158	chr4	44703357	44703357	0.0166409	0.0317393	0.115039	0.206486	0.21219	chr4	153481860	153481860	0.105431	0.37818	0.503376	0.490207	0.505603	chr18	37722340	37722340	0.553805	0.630883	0.65531	0.676219	0.698353	chr12	46818447	46818447	0.0179783	0.0561641	0.122056	0.214048	0.226617	chr17	51831943	51831943	0.0285749	0.0529316	0.0973481	0.149973	0.169482
chr5	35278896	35278896	0.0357055	0.0831985	0.191015	0.271894	0.322437	chr4	44703360	44703360	0.0785079	0.111962	0.200764	0.297269	0.314071	chr4	153481870	153481870	0.0334695	0.270073	0.380018	0.503596	0.487261	chr18	37722575	37722575	0.61453	0.783488	0.814712	0.806742	0.807196	chr12	46818554	46818554	0.00737567	0.146668	0.180159	0.238299	0.326458	chr17	51831947	51831947	0.0122614	0.026869	0.0450796	0.0921012	0.114706
chr5	35278947	35278947	0.0266315	0.0567387	0.105477	0.18309	0.25531	chr4	44703387	44703387	0.0134928	0.0325728	0.0471154	0.102586	0.192946	chr4	153481893	153481893	0.0626228	0.272668	0.534841	0.535441	0.50225	chr18	37722592	37722592	0.589135	0.729047	0.730659	0.794788	0.813885	chr12	46818560	46818560	0.018461	0.0262882	0.116799	0.137005	0.244023	chr17	51831971	51831971	0.0268595	0.0471126	0.0678894	0.111153	0.120243
chr5	35278961	35278961	0.0145629	0.0261698	0.0425357	0.0861468	0.149552	chr4	44703392	44703392	0.0308143	0.0219076	0.0512778	0.169795	0.17772	chr4	153481904	153481904	0.0299128	0.169158	0.329045	0.439835	0.42429	chr18	37725746	37725746	0.666644	0.802793	0.850365	0.822661	0.794881	chr12	46818566	46818566	0.0649209	0.233205	0.328542	0.322051	0.380044	chr17	51832029	51832029	0.0310198	0.071983	0.192034	0.20971	0.287511
chr5	35278963	35278963	0.0146728	0.0152802	0.0388715	0.0920255	0.144045	chr4	44703414	44703414	0.0291009	0.106771	0.120766	0.22306	0.259559	chr4	153481914	153481914	0.0879873	0.345473	0.520023	0.552781	0.540178	chr18	37725759	37725759	0.758898	0.833517	0.886825	0.810246	0.833725	chr12	46818569	46818569	0.016478	0.128028	0.175794	0.164262	0.157723	chr17	51832031	51832031	0.0223238	0.0507054	0.116395	0.211295	0.262239
chr5	35278971	35278971	0.0226768	0.0370032	0.0420024	0.117057	0.249869	chr4	44703419	44703419	0.0418176	0.140618	0.162938	0.294507	0.325428	chr4	153481919	153481919	0.109697	0.378387	0.540199	0.554901	0.495893	chr18	37725767	37725767	0.681793	0.762893	0.846649	0.786477	0.806802	chr12	46818571	46818571	0.0059375	0.0475297	0.142063	0.218036	0.161823	chr17	51832033	51832033	0.0175541	0.0942004	0.159899	0.222564	0.239333
chr5	35278978	35278978	0.008569	0.038938	0.0971573	0.197337	0.262356	chr4	44703436	44703436	0.0283526	0.0311133	0.152454	0.159654	0.142461	chr4	153481921	153481921	0.0844911	0.390836	0.491348	0.520512	0.486502	chr18	37725822	37725822	0.460153	0.635515	0.7453	0.732685	0.71981	chr12	46818579	46818579	0.0591945	0.206225	0.297487	0.35793	0.307585	chr17	51832053	51832053	0.0361413	0.0402221	0.0752957	0.151637	0.213111
chr5	35279006	35279006	0.00751892	0.00248142	0.0202642	0.117246	0.178205	chr4	44703443	44703443	0.0290105	0.0687678	0.0689026	0.188493	0.212636	chr4	153481926	153481926	0.161896	0.530181	0.628974	0.58447	0.530594	chr18	37725825	37725825	0.459729	0.622537	0.673853	0.704905	0.688162	chr12	46818582	46818582	0.0182264	0.0990029	0.180423	0.169793	0.23569	chr17	51832060	51832060	0.0108769	0.02813	0.0758108	0.120424	0.133045
chr5	35279012	35279012	0	0.00253245	0.0061451	0.0954724	0.141102	chr4	44703446	44703446	0.0342322	0.126496	0.114163	0.21395	0.267959	chr4	153481936	153481936	0.114414	0.460081	0.532028	0.538563	0.490368	chr18	37725834	37725834	0.572221	0.678076	0.808142	0.743354	0.753078	chr12	46818588	46818588	0.0592952	0.128587	0.20291	0.242082	0.288305	chr17	51832072	51832072	0.0057684	0.017564	0.0482903	0.106597	0.136147
chr5	35279015	35279015	0.028223	0.0453687	0.129419	0.277501	0.370538	chr4	44703456	44703456	0.0138443	0.0207295	0.0723669	0.176181	0.176712	chr4	153481940	153481940	0.128118	0.39816	0.492747	0.552997	0.506486	chr18	37725859	37725859	0.255118	0.336814	0.457792	0.517007	0.516646	chr12	46818593	46818593	0.0414749	0.123668	0.197845	0.237283	0.329372	chr17	51832077	51832077	0.0222095	0.0449137	0.0398001	0.107653	0.159674
chr5	35279021	35279021	0.0214187	0.0479303	0.057617	0.198275	0.270923	chr4	44703459	44703459	0.020068	0.0226986	0.0590811	0.0913879	0.141406	chr4	153481961	153481961	0.119033	0.356647	0.449913	0.416512	0.419301	chr18	37725926	37725926	0.082908	0.145408	0.174248	0.21954	0.1885	chr12	46818600	46818600	0.0487915	0.143297	0.24525	0.244598	0.318797	chr17	51832091	51832091	0.0187575	0.015498	0.0497323	0.108887	0.157283
chr5	35279023	35279023	0.00792045	0.0372692	0.0725556	0.202938	0.250767	chr4	44703479	44703479	0.00802633	0.0477261	0.079033	0.206806	0.176075	chr4	153481981	153481981	0.115844	0.410045	0.455914	0.382689	0.378419	chr18	37725945	37725945	0.429687	0.568922	0.647813	0.635854	0.597413	chr12	46818606	46818606	0.01006	0.077067	0.199735	0.134008	0.300612	chr17	51832110	51832110	0.00888605	0.0142357	0.0270076	0.0826163	0.114983
chr5	35279030	35279030	0.0314849	0.0474275	0.127468	0.284331	0.296073	chr4	44703491	44703491	0.017868	0.0345423	0.0727714	0.22354	0.219553	chr4	153481985	153481985	0.0663172	0.337077	0.441502	0.353107	0.348679	chr18	37725957	37725957	0.428244	0.571108	0.642882	0.641119	0.570343	chr12	46818616	46818616	0.0137097	0.0556217	0.0612434	0.132536	0.269186	chr17	51832114	51832114	0.00990282	0.0312444	0.0584708	0.114945	0.144633
chr5	35279033	35279033	0.0276052	0.0629245	0.110277	0.294192	0.368893	chr4	44703493	44703493	0.0258885	0.0820368	0.0759574	0.240195	0.193909	chr4	153481987	153481987	0.0650648	0.337328	0.417129	0.340925	0.355665	chr18	37725973	37725973	0.557988	0.672338	0.723235	0.693942	0.670147	chr12	46818620	46818620	0.00130208	0.0473373	0.0763228	0.159289	0.211419	chr17	51832117	51832117	0.0106579	0.0276372	0.0696204	0.147509	0.165293
chr5	35279036	35279036	0.0470371	0.106479	0.163079	0.438258	0.457587	chr4	44703504	44703504	0.0297324	0.0456911	0.0889143	0.199827	0.230485	chr4	153481992	153481992	0.122344	0.39379	0.461073	0.368621	0.35934	chr18	37726128	37726128	0.426632	0.575239	0.657198	0.63431	0.608944	chr12	46818683	46818683	0.00274725	0.0122805	0.0237887	0.0422602	0.0914115	chr17	51832154	51832154	0.0283976	0.0683444	0.0934734	0.188855	0.212915
chr5	35279053	35279053	0.0373252	0.0736218	0.0255711	0.294481	0.323494	chr4	44703545	44703545	0.0153852	0.0410682	0.0939924	0.204319	0.2158	chr4	153482000	153482000	0.109507	0.429999	0.456904	0.354736	0.355291	chr18	37726130	37726130	0.286033	0.438462	0.531006	0.541089	0.491306	chr12	46818686	46818686	0.00870048	0.0166745	0.0504632	0.0728239	0.109707	chr17	51832167	51832167	0.0138904	0.0279947	0.0351961	0.123951	0.157772
chr5	35279113	35279113	0.0435972	0.0430325	0.0389899	0.0937396	0.170447	chr4	44703640	44703640	0.019973	0.0514734	0.0758665	0.196727	0.213112	chr4	153482011	153482011	0.0330036	0.244838	0.325639	0.279309	0.25711	chr18	37726135	37726135	0.555875	0.663956	0.72909	0.729828	0.679325	chr12	46818710	46818710	0.0271893	0.0535522	0.0925168	0.183629	0.207778	chr17	51832189	51832189	0.0194686	0.0525735	0.0775097	0.158044	0.209707
chr5	35279119	35279119	0	0.00551982	0.00968801	0.0555804	0.0865345	chr4	44703651	44703651	0.018745	0.0467525	0.08443	0.168363	0.180997	chr4	153482079	153482079	0.0299496	0.153893	0.211451	0.252216	0.273986	chr18	37726150	37726150	0.579993	0.695878	0.733012	0.698462	0.656236	chr12	46818721	46818721	0.0015069	0.0273419	0.0555709	0.117694	0.132496	chr17	51832203	51832203	0.0465123	0.0658447	0.145411	0.198528	0.258773
chr5	35279121	35279121	0.00321358	0.0164181	0.0139945	0.0864109	0.0979018	chr4	44703660	44703660	0.0273221	0.0691701	0.141433	0.29745	0.299152	chr4	153482085	153482085	0.0356114	0.156483	0.238562	0.270925	0.290424	chr18	37726166	37726166	0.448702	0.627632	0.73689	0.706874	0.640221	chr12	46818743	46818743	0.0127835	0.0439623	0.0606918	0.102402	0.120016	chr17	51832250	51832250	0.0146528	0.0632292	0.0564336	0.0900251	0.145173
chr5	35279126	35279126	0.00441598	0.00102041	0.0058309	0.0684182	0.102959	chr4	44703667	44703667	0.0223959	0.0584143	0.100364	0.259676	0.287614	chr4	153482117	153482117	0.0412824	0.146468	0.213615	0.285579	0.293684	chr18	37726626	37726626	0.44801	0.467751	0.557199	0.582872	0.564032	chr12	46818767	46818767	0.0315727	0.0690373	0.119376	0.166249	0.195385	chr17	51832285	51832285	0.00400641	0.00462185	0.0475696	0.079363	0.15233
chr5	35279134	35279134	0.0171979	0	0.0343941	0.141488	0.220122	chr4	44703670	44703670	0.0379081	0.0836864	0.138162	0.249179	0.276172	chr4	153482122	153482122	0.0992569	0.420663	0.540773	0.53018	0.520899	chr18	37726634	37726634	0.360626	0.378805	0.370448	0.486515	0.524205	chr12	46818775	46818775	0.0254538	0.0425725	0.118798	0.213406	0.237571	chr17	51832297	51832297	0.00109649	0.0194113	0.0472909	0.105476	0.140098
chr5	35279139	35279139	0.0187671	0.00544602	0.0376171	0.102244	0.155316	chr4	44703680	44703680	0.04082	0.086176	0.203805	0.346724	0.350647	chr4	153482163	153482163	0.0291465	0.237624	0.344284	0.341251	0.357301	chr18	37726636	37726636	0.236172	0.251488	0.193805	0.354905	0.417056	chr12	46818784	46818784	0.0126868	0.0525566	0.108474	0.230044	0.296797	chr17	51832299	51832299	0	0.0152003	0.0511208	0.105281	0.119142
chr5	35279144	35279144	0.0287655	0.0364836	0.0250068	0.151003	0.21055	chr4	44703683	44703683	0.0216048	0.051467	0.0825776	0.229603	0.228874	chr4	153482209	153482209	0.038147	0.325849	0.491693	0.511777	0.507413	chr18	37726693	37726693	0.631237	0.685734	0.804111	0.654503	0.729813	chr12	46818972	46818972	0.00858786	0.0354376	0.0710926	0.23279	0.307558	chr17	51832303	51832303	0.00427632	0.0304564	0.0329138	0.0853807	0.154321
chr5	35279149	35279149	0.00380609	0.0313141	0.0174596	0.133752	0.201118	chr4	44703690	44703690	0.0190997	0.0402482	0.0611652	0.108458	0.14077	chr4	153482211	153482211	0.0618504	0.310525	0.459967	0.532099	0.513547	chr18	37726736	37726736	0.568168	0.722023	0.760079	0.790393	0.765381	chr12	46818982	46818982	0.00770639	0.0112414	0.0444555	0.130474	0.220874	chr17	51832326	51832326	0.0696127	0.0823241	0.155186	0.149191	0.226742
chr5	35279154	35279154	0.007099	0.00782884	0.0349946	0.180644	0.233604	chr4	44703695	44703695	0.0141548	0.0260836	0.120963	0.158394	0.199639	chr4	153482214	153482214	0.0546421	0.302215	0.467236	0.52571	0.523159	chr18	37726758	37726758	0.580273	0.711134	0.748139	0.770398	0.77017	chr12	46819006	46819006	0.0436932	0.0463978	0.0482665	0.176594	0.219201	chr17	51832412	51832412	0.0259383	0.0899666	0.103598	0.246487	0.251085
chr5	35279159	35279159	0.0191977	0.0292108	0.0258867	0.157614	0.25852	chr4	44703711	44703711	0.0234631	0.0858902	0.133907	0.313745	0.355697	chr4	153482218	153482218	0.0409056	0.309314	0.44311	0.508384	0.501114	chr18	37726785	37726785	0.520498	0.593151	0.613414	0.670686	0.679866	chr12	46819031	46819031	0.00853599	0.00487288	0.0520707	0.202668	0.187423	chr17	51832430	51832430	0.0131128	0.0362105	0.0321542	0.161923	0.162628
chr5	35279168	35279168	0.0181099	0.0214444	0.0413016	0.21285	0.276742	chr4	44703720	44703720	0.0236913	0.0803711	0.140989	0.309896	0.339364	chr4	153482220	153482220	0.0384053	0.273365	0.427283	0.508495	0.495921	chr18	37726922	37726922	0.861999	0.891145	0.897667	0.900891	0.9136	chr12	46819034	46819034	0.00796751	0.00643785	0.0301807	0.0960124	0.0948102	chr17	51832460	51832460	0.00941506	0.0128436	0.0326896	0.070027	0.0896824
chr5	35279173	35279173	0.007169	0.0151788	0.0306587	0.12031	0.22321	chr4	44703726	44703726	0.040736	0.0992595	0.189155	0.332382	0.396514	chr4	153482224	153482224	0.117956	0.50384	0.626437	0.558973	0.558967	chr18	37731111	37731111	0.0858998	0.279859	0.365045	0.360906	0.398963	chr12	46819043	46819043	0.00390625	0.00401399	0.0198433	0.118526	0.126453	chr17	51832475	51832475	0.00160256	0.0020837	0.0268128	0.0906383	0.145689
chr5	35279197	35279197	0.0260063	0.0372059	0.0255155	0.184587	0.245302	chr4	44703729	44703729	0.00823283	0.0452331	0.133113	0.231737	0.267677	chr4	153482228	153482228	0.0690293	0.382636	0.519018	0.540769	0.524081	chr18	37731114	37731114	0.153696	0.310403	0.350729	0.443693	0.439592	chr12	46819057	46819057	0.0081188	0.0225854	0.0509807	0.197296	0.167725	chr17	51832483	51832483	0.0432814	0.054503	0.0285768	0.11517	0.212439
chr5	35279203	35279203	0.0461361	0.124361	0.0835177	0.256984	0.315299	chr4	44703732	44703732	0.0216223	0.0368764	0.123783	0.257409	0.309371	chr4	153482233	153482233	0.259971	0.624113	0.705386	0.627412	0.642982	chr18	37731181	37731181	0.200906	0.270795	0.338372	0.497648	0.48692	chr12	46819066	46819066	0	0.0109531	0.0380122	0.129949	0.117312	chr17	51832563	51832563	0.0194459	0.0103676	0.0385013	0.141052	0.171893
chr5	35279207	35279207	0.0159498	0.0392335	0.0390909	0.182714	0.151554	chr4	44703743	44703743	0.0326924	0.107848	0.196659	0.315795	0.314725	chr4	153482418	153482418	0.0744529	0.265535	0.397702	0.396663	0.411919	chr18	37731193	37731193	0.40666	0.470234	0.597776	0.622079	0.513717	chr12	46819068	46819068	0.00304588	0.0159039	0.0187873	0.135777	0.120358	chr17	51832566	51832566	0.0026455	0.00884484	0.0299851	0.162089	0.180296
chr5	35279219	35279219	0.0191767	0.0393201	0.0851647	0.115884	0.182318	chr4	44703764	44703764	0.0110606	0.0422339	0.17111	0.276912	0.342085	chr4	153482425	153482425	0.0607423	0.267326	0.351268	0.481084	0.43195	chr18	37731234	37731234	0.529501	0.640461	0.693398	0.685469	0.581804	chr12	46819072	46819072	0.00644381	0.0135098	0.0548287	0.168878	0.160108	chr17	51832590	51832590	0.00684718	0.0165032	0.0435335	0.168158	0.200292
chr5	35279226	35279226	0.0227153	0.0751591	0.0711308	0.176915	0.254301	chr4	44703778	44703778	0.0422066	0.0517894	0.0874969	0.275744	0.326331	chr4	153482430	153482430	0.0516672	0.279786	0.389893	0.506254	0.436641	chr18	37731236	37731236	0.386105	0.507331	0.62627	0.646038	0.60193	chr12	46819076	46819076	0.0308969	0.0469514	0.0411009	0.0931242	0.199354	chr17	51832593	51832593	0.0148176	0.0148742	0.0272952	0.158191	0.223383
chr5	35279231	35279231	0.0202652	0.0757004	0.0930993	0.247416	0.211363	chr4	44703781	44703781	0.0245983	0.0106223	0.0419246	0.0974185	0.159247	chr4	153482432	153482432	0.0254321	0.22776	0.285007	0.504482	0.419482	chr18	37731253	37731253	0.627918	0.682188	0.775599	0.75916	0.676506	chr12	46819087	46819087	0.00629055	0.0199103	0.0410256	0.107139	0.166926	chr17	51832596	51832596	0.00739185	0.00617716	0.0386663	0.174524	0.1986
chr5	35279233	35279233	0.0196774	0.0525035	0.107087	0.289022	0.193671	chr4	44703783	44703783	0.0088742	0.0117928	0.0248447	0.12925	0.161947	chr4	153482444	153482444	0.12102	0.479393	0.447948	0.545433	0.454167	chr18	37731267	37731267	0.26771	0.364549	0.559144	0.53003	0.484759	chr12	46819099	46819099	0.0015873	0.000615385	0.00555556	0.0919773	0.191951	chr17	51832604	51832604	0.00922619	0.0120483	0.0625218	0.157596	0.203308
chr5	35279236	35279236	0.0231429	0.0668016	0.120636	0.285984	0.297816	chr4	44703807	44703807	0.0348243	0.0413243	0.0318721	0.177495	0.242857	chr4	153482455	153482455	0.0830793	0.382211	0.49854	0.539628	0.443868	chr18	37731282	37731282	0.159221	0.255302	0.363614	0.422437	0.44898	chr12	46819111	46819111	0.0118318	0.0117096	0.0764957	0.196214	0.251274	chr17	51832608	51832608	0.00940171	0.0462632	0.0344564	0.186833	0.253927
chr5	35279239	35279239	0.0539376	0.0950271	0.175632	0.361059	0.277899	chr4	44703809	44703809	0.0359616	0.0342823	0.088617	0.195841	0.218129	chr4	153482458	153482458	0.0444135	0.327365	0.375338	0.495236	0.404253	chr18	37731287	37731287	0.241039	0.304646	0.360844	0.44306	0.485833	chr12	46819115	46819115	0	0	0	0	0.00699301	chr17	51832798	51832798	0.01253	0.0193333	0.0461604	0.203413	0.207495
chr5	35279245	35279245	0.0229514	0.0695063	0.11763	0.20334	0.218896	chr4	44703813	44703813	0.0421666	0.118885	0.154693	0.322246	0.382384	chr4	153482460	153482460	0.0625387	0.325274	0.408882	0.503995	0.416043	chr18	37731303	37731303	0.257031	0.305648	0.340406	0.429469	0.477717	chr12	46819117	46819117	0.0297471	0.0118704	0.117521	0.145051	0.270465	chr17	51832800	51832800	0.00737688	0.00653595	0.047001	0.230162	0.21259
chr5	35279253	35279253	0.0124566	0.0308235	0.0358235	0.172066	0.157046	chr4	44703825	44703825	0.0619693	0.138788	0.165556	0.372125	0.366546	chr4	153482464	153482464	0.047544	0.291493	0.328391	0.503958	0.41228	chr18	37731554	37731554	0.816581	0.864839	0.87317	0.885077	0.908908	chr12	46819121	46819121	0.00950843	0.0111154	0.130855	0.188604	0.280772	chr17	51832803	51832803	0	0.00337727	0.0362806	0.0880541	0.126861
chr5	35279256	35279256	0.0157591	0.0307493	0.0678822	0.15069	0.216424	chr4	44703835	44703835	0.0733787	0.0908952	0.152404	0.268924	0.32849	chr4	153482470	153482470	0.0963536	0.388659	0.422677	0.518961	0.454089	chr18	37731566	37731566	0.897591	0.910178	0.926723	0.921281	0.931087	chr12	46819139	46819139	0.0138034	0.0120515	0.0324973	0.0771919	0.10195	chr17	51832805	51832805	0.0026455	0.00130378	0.0171436	0.08428	0.100371
chr5	35279260	35279260	0.0551378	0.104433	0.13863	0.238643	0.302778	chr4	44703843	44703843	0.0166017	0.0575747	0.142273	0.228949	0.327609	chr4	153482475	153482475	0.0554409	0.303548	0.347643	0.509216	0.418073	chr18	37731596	37731596	0.707452	0.801355	0.850614	0.820702	0.836633	chr12	46819146	46819146	0.00587328	0.00677619	0.0348797	0.0882271	0.100991	chr17	51832809	51832809	0.023356	0.0112803	0.0289476	0.166234	0.190622
chr5	35279269	35279269	0.037134	0.0676262	0.0892444	0.218111	0.230707	chr4	44703849	44703849	0.0253959	0.104964	0.118761	0.216336	0.328118	chr4	153482479	153482479	0.120866	0.459843	0.43315	0.558406	0.458616	chr18	37731604	37731604	0.911898	0.934471	0.928236	0.92272	0.924167	chr12	46819148	46819148	0.00781384	0.0108457	0.0550303	0.108918	0.115541	chr17	51832813	51832813	0.00462963	0.0425413	0.031592	0.168696	0.154229
chr5	35279274	35279274	0.0549138	0.129203	0.210899	0.312373	0.32862	chr4	44703851	44703851	0.0541179	0.0837841	0.141543	0.253683	0.359367	chr4	153482539	153482539	0.127933	0.499905	0.460341	0.64967	0.539539	chr18	37731718	37731718	0.894396	0.915455	0.93574	0.943022	0.947353	chr12	46819151	46819151	0.00883909	0.0128153	0.0753132	0.0986246	0.123967	chr17	51832818	51832818	0	0.00339367	0.0339504	0.141383	0.183971
chr5	35279277	35279277	0.0153745	0.0526806	0.0892186	0.161031	0.179224	chr4	44703869	44703869	0.0798229	0.156708	0.272478	0.345971	0.44199	chr4	153482542	153482542	0.110903	0.495681	0.427507	0.621243	0.512868	chr18	37731728	37731728	0.646709	0.732255	0.824584	0.81345	0.818439	chr12	46819155	46819155	0.00148045	0.00858837	0.0496463	0.10101	0.114461	chr17	51832826	51832826	0	0.01292	0.0108543	0.110852	0.112711
chr5	35279281	35279281	0.0178945	0.0480891	0.0894721	0.185393	0.193452	chr4	44703883	44703883	0.00692705	0.0543808	0.0567934	0.124318	0.171888	chr4	153482549	153482549	0.15901	0.503925	0.455676	0.668629	0.553703	chr18	37732257	37732257	0.369567	0.533422	0.578382	0.617108	0.692547	chr12	46819161	46819161	0.00295775	0.00681932	0.0302838	0.0824234	0.0947943	chr17	51832837	51832837	0.0128769	0.0127035	0.0340436	0.13146	0.159787
chr5	35279285	35279285	0.0267298	0.0505214	0.105197	0.220854	0.25146	chr4	44703902	44703902	0.087954	0.138956	0.320885	0.379222	0.444761	chr4	153482554	153482554	0.122253	0.404316	0.412753	0.654401	0.54078	chr18	37732260	37732260	0.6557	0.75625	0.802354	0.792656	0.818634	chr12	46819170	46819170	0.0138405	0.0146139	0.0424053	0.127767	0.139101	chr17	51832840	51832840	0.0018797	0.00130378	0.0237447	0.127656	0.10964
chr5	35279289	35279289	0.0232186	0.0763953	0.0856656	0.211729	0.240408	chr4	44703909	44703909	0.160495	0.251581	0.373749	0.457103	0.508989	chr4	153482558	153482558	0.0647186	0.327771	0.331823	0.525433	0.500464	chr18	37732554	37732554	0.305118	0.519632	0.580141	0.622958	0.628309	chr12	46819173	46819173	0.0102025	0.0144251	0.0517239	0.128527	0.145902	chr17	51832847	51832847	0.0127854	0.0178493	0.0166719	0.101179	0.10289
chr5	35279293	35279293	0.00728269	0.0268272	0.0641385	0.159055	0.178384	chr4	44703930	44703930	0.0460127	0.0961284	0.114848	0.230561	0.269215	chr4	153482564	153482564	0.169134	0.520496	0.456397	0.667347	0.535561	chr18	37732566	37732566	0.410485	0.602847	0.657163	0.69225	0.710929	chr12	46819176	46819176	0.0066513	0.0129427	0.0434684	0.136555	0.134978	chr17	51832854	51832854	0.00407609	0.00626186	0.0116423	0.0211094	0.0512398
chr5	35279295	35279295	0.0130982	0.0329238	0.0602757	0.165737	0.189471	chr4	44703938	44703938	0.0291811	0.111647	0.160635	0.268633	0.364275	chr4	153482571	153482571	0.0875528	0.392715	0.40776	0.606639	0.547395	chr18	37732572	37732572	0.666453	0.782086	0.823764	0.824052	0.807846	chr12	46819179	46819179	0.00982229	0.0175018	0.0543328	0.148259	0.155641	chr17	51832858	51832858	0.00604839	0.0010101	0.0037594	0.0672514	0.0855166
chr5	35279337	35279337	0.00774739	0.0113392	0.0325685	0.0987774	0.137657	chr4	44703952	44703952	0.0292257	0.0462974	0.0442923	0.14378	0.210378	chr4	153482575	153482575	0.0447466	0.257461	0.253776	0.508203	0.470618	chr18	37732577	37732577	0.310136	0.455877	0.523348	0.621858	0.598181	chr12	46819266	46819266	0.00457163	0.00897667	0.0385749	0.0597951	0.0715675	chr17	51832869	51832869	0	0	0.0676483	0.0458375	0.0724044
chr5	35279339	35279339	0.00197867	0.0118759	0.0302472	0.105653	0.112542	chr4	44703980	44703980	0.0140148	0.0329136	0.114569	0.270564	0.288008	chr4	153482678	153482678	0.0534241	0.260343	0.395152	0.50314	0.506302	chr18	37732848	37732848	0.696664	0.822716	0.840044	0.847967	0.823467	chr12	46819270	46819270	0.0118185	0.0164341	0.0498716	0.139162	0.114846	chr17	51832872	51832872	0.0147047	0.00817581	0.0186404	0.0353519	0.0706827
chr5	35279346	35279346	0.00842523	0.0244068	0.0626412	0.14969	0.16543	chr4	44703991	44703991	0.00460399	0.0177736	0.0793256	0.235211	0.272095	chr4	153482683	153482683	0.0535777	0.33636	0.427405	0.426663	0.409405	chr18	37732851	37732851	0.730109	0.839033	0.880109	0.876196	0.841434	chr12	46819277	46819277	0.0281377	0.0275447	0.0684252	0.109343	0.124198	chr17	51832874	51832874	0	0.00641414	0.012688	0.0313587	0.0834714
chr5	35279349	35279349	0.00522875	0.0191549	0.0382547	0.113326	0.151743	chr4	44703997	44703997	0.0364048	0.102884	0.227284	0.425036	0.451586	chr4	153482712	153482712	0.222545	0.60432	0.5849	0.539473	0.528314	chr18	37732859	37732859	0.862806	0.914226	0.924318	0.914364	0.873011	chr12	46819279	46819279	0.0182103	0.0176786	0.0749277	0.142689	0.143408	chr17	51832880	51832880	0.00255102	0	0	0.0302851	0.0494128
chr5	35279359	35279359	0.0111755	0.0147324	0.0476652	0.146663	0.189156	chr4	44704000	44704000	0.0133628	0.04802	0.0813055	0.23384	0.288481	chr4	153482734	153482734	0.098447	0.502103	0.565319	0.494631	0.487607	chr18	37732866	37732866	0.849343	0.877411	0.896986	0.898694	0.888408	chr12	46819287	46819287	0.00821579	0.0127264	0.0373894	0.113172	0.136274	chr17	51832887	51832887	0.00800226	0.00316064	0.0037594	0.0171256	0.0389981
chr5	35279382	35279382	0.0249258	0.0663601	0.0725251	0.122761	0.202006	chr4	44704039	44704039	0.024399	0.0644237	0.120122	0.26261	0.311841	chr4	153482742	153482742	0.0642266	0.420661	0.520879	0.477493	0.477214	chr18	37732877	37732877	0.694886	0.820031	0.86217	0.848399	0.828676	chr12	46819289	46819289	0.00915929	0.0157652	0.0756298	0.1631	0.170406	chr17	51832891	51832891	0.001875	0.00138889	0.00595238	0.0203445	0.0431868
chr5	35279486	35279486	0.0671161	0.063286	0.103893	0.169573	0.249942	chr4	44704041	44704041	0.0376121	0.0895224	0.15022	0.331109	0.37585	chr4	153482746	153482746	0.0319229	0.260287	0.416939	0.41331	0.404337	chr18	37732879	37732879	0.56718	0.754611	0.771432	0.798071	0.748218	chr12	46819300	46819300	0.000651289	0.004679	0.0441341	0.134089	0.143245	chr17	51832893	51832893	0.00501672	0.00257267	0.00510204	0.0184551	0.0309474
chr5	35279491	35279491	0.0347283	0.0722015	0.120342	0.264318	0.418876	chr4	44704044	44704044	0.113614	0.247363	0.339957	0.465438	0.489305	chr4	153482761	153482761	0.0258008	0.173367	0.278916	0.36951	0.372044	chr18	37732881	37732881	0.557821	0.743285	0.787487	0.811458	0.71682	chr12	46819302	46819302	0.00673222	0.0153096	0.0697564	0.147763	0.154232	chr17	51832906	51832906	0.00727124	0.00408163	0.0132832	0.0439758	0.0666254
chr5	35279499	35279499	0.0110942	0.0410082	0.0695958	0.20159	0.337614	chr4	44704082	44704082	0.0640506	0.133951	0.220919	0.33324	0.41077	chr4	153482763	153482763	0.011317	0.145901	0.225014	0.33554	0.346268	chr18	37732893	37732893	0.68225	0.799742	0.75373	0.790783	0.781182	chr12	46819305	46819305	0.0102607	0.0221105	0.0780045	0.168548	0.173219	chr17	51832918	51832918	0.00195312	0.00208333	0.00892857	0.0263639	0.0570828
chr5	35279505	35279505	0.021606	0.0575913	0.077129	0.202716	0.323078	chr4	44704121	44704121	0.0296637	0.0652585	0.0672413	0.245521	0.350753	chr4	153482768	153482768	0.107484	0.415011	0.557336	0.613887	0.547607	chr18	37732919	37732919	0.654179	0.823579	0.81897	0.836413	0.80959	chr12	46819307	46819307	0.0260885	0.0216238	0.0504769	0.111907	0.127354	chr17	51832924	51832924	0.00368357	0.00208333	0	0.0378076	0.0612763
chr5	35279524	35279524	0.0199814	0.0427643	0.0537821	0.152123	0.292369	chr4	44704140	44704140	0.010158	0.008734	0.0543681	0.229054	0.246648	chr4	153482785	153482785	0.106666	0.431992	0.633357	0.655923	0.571301	chr18	37732926	37732926	0.728084	0.820793	0.851814	0.855762	0.828307	chr12	46819309	46819309	0.00216789	0.0102995	0.0505105	0.118994	0.139268	chr17	51832948	51832948	0.00380952	0.0229369	0	0.023457	0.0408272
chr5	35279532	35279532	0.0126961	0.0288396	0.102556	0.255234	0.336088	chr4	44704142	44704142	0.00644485	0.0268445	0.0430596	0.246004	0.324548	chr4	153482798	153482798	0.0551032	0.336892	0.539904	0.627181	0.568362	chr18	37732934	37732934	0.476877	0.607186	0.707632	0.709709	0.699386	chr12	46819315	46819315	0.0104305	0.0155974	0.0579848	0.111063	0.119058	chr17	51832950	51832950	0.00532514	0.00287356	0.0119048	0.0434066	0.0310539
chr5	35279542	35279542	0.0191103	0.0305099	0.0497821	0.182561	0.271448	chr4	44704149	44704149	0.00881932	0.0488305	0.0515804	0.263025	0.385511	chr4	153482800	153482800	0.0581243	0.384057	0.577332	0.630414	0.570014	chr18	37732962	37732962	0.184261	0.344277	0.439252	0.526224	0.522452	chr12	46819327	46819327	0.0524368	0.0389293	0.156871	0.388644	0.436073	chr17	51832954	51832954	0.00830281	0	0.0104167	0.0445439	0.0174675
chr5	35279546	35279546	0.0596559	0.0489395	0.0820299	0.12065	0.228984	chr4	44704158	44704158	0.0407366	0.05831	0.0639596	0.231513	0.288511	chr4	153482805	153482805	0.258331	0.67512	0.732357	0.704345	0.630039	chr18	37732977	37732977	0.371077	0.597608	0.641846	0.66142	0.681363	chr12	46819336	46819336	0.0127043	0.0361701	0.0829077	0.247268	0.311772	chr17	51832956	51832956	0	0.00641026	0.0104167	0.0116923	0.0339739
chr5	35279551	35279551	0.00680138	0.0282894	0.0948102	0.162119	0.276482	chr4	44704167	44704167	0.016929	0.0484848	0.116635	0.281658	0.360018	chr4	153482813	153482813	0.193967	0.66002	0.730118	0.685877	0.606751	chr18	37732983	37732983	0.417379	0.542415	0.681594	0.707493	0.670636	chr12	46819342	46819342	0.00225683	0.0313011	0.0677909	0.192592	0.305064	chr17	51832960	51832960	0.00215054	0.00574713	0.025	0.0401237	0.0329814
chr5	35279571	35279571	0.0190683	0.0334989	0.118061	0.202784	0.320827	chr4	44704169	44704169	0.0114868	0.0209864	0.0441322	0.195885	0.303177	chr4	153482827	153482827	0.107632	0.541153	0.686547	0.601908	0.595311	chr18	37736966	37736966	0.31617	0.380561	0.390654	0.453267	0.493198	chr12	46819347	46819347	0.00494979	0.022853	0.0735906	0.217559	0.311385	chr17	51832975	51832975	0.0181215	0.00320513	0.0416667	0.0366923	0.0523909
chr5	35279577	35279577	0.0407424	0.0462935	0.100854	0.153072	0.213926	chr4	44704186	44704186	0.00550879	0.0299845	0.105244	0.13677	0.242726	chr4	153482835	153482835	0.11976	0.601649	0.698666	0.675512	0.596885	chr18	37737164	37737164	0.240403	0.381594	0.449027	0.518495	0.543595	chr12	46819350	46819350	0.00830453	0.0230497	0.0683441	0.181751	0.244652	chr17	51832994	51832994	0.0167596	0.0323858	0.0479549	0.038147	0.020476
chr5	35279583	35279583	0.0238685	0.0627531	0.124565	0.270422	0.384879	chr4	44704207	44704207	0.0102241	0.0331402	0.0843288	0.164796	0.241702	chr4	153482837	153482837	0.046463	0.457618	0.652174	0.666705	0.585874	chr18	37737206	37737206	0.217251	0.349289	0.416576	0.482805	0.450621	chr12	46819354	46819354	0.0086928	0.0343489	0.0750644	0.183215	0.241822	chr17	51833003	51833003	0.020901	0.00661833	0.0187135	0.0323029	0.0449258
chr5	35279587	35279587	0.00975273	0.0322889	0.0661557	0.183456	0.240959	chr4	44704214	44704214	0.0100471	0.0411338	0.097945	0.24247	0.318302	chr4	153482839	153482839	0.0779078	0.485094	0.641903	0.665939	0.588401	chr18	37737216	37737216	0.32209	0.441992	0.492792	0.549149	0.583497	chr12	46819356	46819356	0.00243676	0.00826469	0.061328	0.160286	0.240893	chr17	51833009	51833009	0.0025641	0.00189611	0.0198086	0.0466285	0.0514329
chr5	35279595	35279595	0.0428424	0.0301636	0.0283834	0.124249	0.13763	chr4	44704220	44704220	0.00470364	0.0242958	0.0244425	0.121876	0.171873	chr4	153482842	153482842	0.187842	0.620096	0.713522	0.689703	0.602451	chr18	37737224	37737224	0.327369	0.485369	0.532968	0.590884	0.593002	chr12	46819358	46819358	0.00177128	0.0145029	0.0691805	0.163411	0.262046	chr17	51833011	51833011	0.00326586	0.0150364	0.0366578	0.0662016	0.0467472
chr5	35279621	35279621	0.0243227	0.063242	0.104776	0.357744	0.389269	chr4	44704228	44704228	0.0796633	0.0768476	0.132252	0.312439	0.39785	chr4	153482845	153482845	0.103904	0.51872	0.638885	0.65717	0.576431	chr18	37737358	37737358	0.374103	0.560704	0.630724	0.683359	0.642068	chr12	46819360	46819360	0.00172429	0.0228089	0.0578626	0.208074	0.276025	chr17	51833023	51833023	0.000701754	0.00664435	0.0218315	0.0289189	0.0256621
chr5	35279624	35279624	0.0135816	0.0460767	0.0554214	0.253477	0.317856	chr4	44704257	44704257	0.0638885	0.151541	0.241485	0.435624	0.349006	chr4	153482848	153482848	0.103662	0.510208	0.653461	0.657803	0.589161	chr18	37737360	37737360	0.372135	0.556308	0.641622	0.681202	0.626794	chr12	46819369	46819369	0.00575826	0.0226028	0.0859084	0.215967	0.295317	chr17	51833033	51833033	0.0042735	0.00220401	0.0328505	0.0375548	0.0277002
chr5	35279626	35279626	0.0251137	0.0296569	0.0655677	0.293699	0.372635	chr4	44704266	44704266	0.0309214	0.083199	0.171047	0.270465	0.278093	chr4	153482851	153482851	0.10657	0.598755	0.68826	0.669697	0.592547	chr18	37737365	37737365	0.450059	0.609369	0.653273	0.741558	0.710278	chr12	46819375	46819375	0.00535715	0.0138578	0.0565117	0.19616	0.275934	chr17	51833039	51833039	0.00148148	0.00214045	0.00769231	0.0572265	0.0226118
chr5	35279629	35279629	0.0205534	0.0478763	0.0874313	0.300852	0.34593	chr4	44704269	44704269	0.0104884	0.0377759	0.145626	0.281513	0.304958	chr4	153482853	153482853	0.0914352	0.597311	0.700111	0.682076	0.593145	chr18	37737380	37737380	0.424673	0.619426	0.681611	0.694076	0.675525	chr12	46819377	46819377	0.00887822	0.0234915	0.0789127	0.230064	0.301362	chr17	51833047	51833047	0.0340354	0.0207939	0.023961	0.0741001	0.036902
chr5	35279632	35279632	0.0367661	0.0888659	0.148249	0.427145	0.440902	chr4	44704271	44704271	0.019877	0.049232	0.149106	0.259487	0.304916	chr4	153482855	153482855	0.190215	0.671662	0.719483	0.694679	0.610953	chr18	37737396	37737396	0.429503	0.600413	0.668666	0.733107	0.744309	chr12	46819379	46819379	0.00203993	0.0396354	0.0955779	0.27088	0.324751	chr17	51833053	51833053	0.0083111	0.00653822	0.0133063	0.0774612	0.0253469
chr5	35279634	35279634	0.023751	0.0816009	0.113458	0.396962	0.437532	chr4	44704282	44704282	0.0232177	0.0585411	0.150697	0.238738	0.293016	chr4	153482864	153482864	0.133768	0.532225	0.654446	0.662362	0.594904	chr18	37737410	37737410	0.514213	0.670776	0.758331	0.806182	0.81401	chr12	46819388	46819388	0.0126415	0.0584061	0.0754813	0.262488	0.330271	chr17	51833068	51833068	0.0159906	0.0137461	0.020881	0.0675571	0.0299263
chr5	35279665	35279665	0.0283846	0.0682918	0.147466	0.377668	0.44319	chr4	44704289	44704289	0.0205941	0.0560889	0.0916114	0.259514	0.283292	chr4	153482866	153482866	0.0651995	0.432481	0.595031	0.64472	0.583449	chr18	37737419	37737419	0.450768	0.553495	0.641687	0.726587	0.743635	chr12	46819394	46819394	0.00344857	0.0266074	0.0594898	0.211676	0.275592	chr17	51833071	51833071	0.00988707	0.00846027	0.0062978	0.0487291	0.0249965
chr5	35279667	35279667	0.0227459	0.030746	0.0555059	0.254122	0.323373	chr4	44704320	44704320	0.00910621	0.0354472	0.045443	0.207163	0.182285	chr4	153482868	153482868	0.0703472	0.446617	0.625569	0.631561	0.579486	chr18	37737421	37737421	0.442226	0.569099	0.657786	0.700524	0.747613	chr12	46819396	46819396	0.014831	0.0356217	0.0870062	0.225165	0.312906	chr17	51833075	51833075	0.0224394	0.0251011	0.0132808	0.0243879	0.0638696
chr5	35279669	35279669	0.015106	0.0161373	0.0372286	0.196782	0.2789	chr4	44704324	44704324	0.0103669	0.0110469	0.0194591	0.113926	0.111827	chr4	153482877	153482877	0.11193	0.292193	0.536785	0.559409	0.567031	chr18	37737527	37737527	0.572988	0.6403	0.692148	0.73541	0.763062	chr12	46819401	46819401	0.00113138	0.033668	0.0536731	0.210001	0.248255	chr17	51833087	51833087	0.00347594	0.0101645	0.00212766	0.0472433	0.0675469
chr5	35279671	35279671	0.025539	0.0223038	0.0635456	0.286343	0.349738	chr4	44704406	44704406	0.0252273	0.0411381	0.044888	0.141267	0.215873	chr4	153482884	153482884	0.119902	0.368326	0.485629	0.502526	0.542455	chr18	37737557	37737557	0.550278	0.684501	0.729088	0.763226	0.790703	chr12	46819406	46819406	0.0234734	0.0413001	0.0588078	0.155153	0.189843	chr17	51833092	51833092	0.00454545	0.00238095	0	0.0526079	0.0691972
chr5	35279680	35279680	0.0259242	0.0616706	0.0768168	0.293453	0.359502	chr4	44704409	44704409	0.00274593	0.0201089	0.0417794	0.160834	0.159916	chr4	153482887	153482887	0.163041	0.446405	0.58956	0.58227	0.589749	chr18	37737566	37737566	0.644961	0.799464	0.837344	0.826555	0.861699	chr12	46819411	46819411	0.00246336	0.019386	0.0427334	0.132914	0.180781	chr17	51833100	51833100	0.00321332	0	0	0.0740541	0.0894543
chr5	35279689	35279689	0.0287507	0.0467903	0.0690021	0.337468	0.328498	chr4	44704420	44704420	0.035975	0.0569742	0.164049	0.342597	0.382253	chr4	153482891	153482891	0.0872583	0.215841	0.38066	0.510487	0.572418	chr18	37737592	37737592	0.547127	0.626565	0.748419	0.701181	0.664836	chr12	46819417	46819417	0.00271735	0.00624607	0.0207172	0.0938443	0.128573	chr17	51833106	51833106	0.00170424	0	0.00454545	0.0269056	0.0467395
chr5	35279780	35279780	0.0950093	0.184258	0.165541	0.505429	0.486781	chr4	44704428	44704428	0.0184419	0.0601486	0.206767	0.388487	0.35007	chr4	153482893	153482893	0.0780441	0.207835	0.391936	0.526079	0.522459	chr18	37737830	37737830	0.434878	0.515363	0.617135	0.665567	0.595528	chr12	46819419	46819419	0.00430178	0.0119166	0.027557	0.122177	0.153681	chr17	51833108	51833108	0	0.00463822	0.0224371	0.0215511	0.0690522
chr5	35279792	35279792	0.0359689	0.0708875	0.0875522	0.308988	0.383606	chr4	44704431	44704431	0.0132074	0.020114	0.0983457	0.280536	0.250355	chr4	153482900	153482900	0.0720725	0.40557	0.583684	0.558801	0.600271	chr18	37737848	37737848	0.353853	0.456565	0.598358	0.580874	0.461477	chr12	46819427	46819427	0.00680161	0.0108804	0.0330123	0.123882	0.159879	chr17	51833112	51833112	0	0.0217309	0.00583136	0.0553524	0.0830465
chr5	35279795	35279795	0.0207014	0.0698508	0.118538	0.234713	0.350213	chr4	44704433	44704433	0.0209859	0.0548596	0.171366	0.329014	0.302654	chr4	153482902	153482902	0.107998	0.378939	0.528508	0.565118	0.584545	chr18	37737856	37737856	0.0825237	0.119076	0.142174	0.128549	0.0948212	chr12	46819440	46819440	0.00431373	0.0101868	0.0346449	0.103873	0.138977	chr17	51833130	51833130	0.00279255	0.00582483	0.00454545	0.0397483	0.0498722
chr5	35279800	35279800	0.054043	0.091424	0.183129	0.300114	0.398745	chr4	44704442	44704442	0.0155781	0.0595116	0.144484	0.37559	0.298163	chr4	153482909	153482909	0.22643	0.58035	0.650667	0.611231	0.612316	chr18	37737966	37737966	0.448401	0.629218	0.698334	0.744725	0.713443	chr12	46819442	46819442	0.00453976	0.0078299	0.0279573	0.0877395	0.122121
chr5	35279804	35279804	0.01438	0.0500721	0.0667342	0.21689	0.264276	chr4	44704448	44704448	0.0176175	0.0654595	0.253355	0.374245	0.348961	chr4	153482917	153482917	0.0706502	0.294851	0.524327	0.524622	0.556682	chr18	37737988	37737988	0.542592	0.722974	0.743309	0.788618	0.750476	chr12	46819456	46819456	0.00288214	0.0119963	0.030817	0.13065	0.165853
chr5	35279807	35279807	0.017347	0.0467971	0.0533304	0.205141	0.259441	chr4	44704450	44704450	0.0196118	0.0402504	0.152074	0.348176	0.333497	chr4	153482921	153482921	0.0554523	0.21249	0.475177	0.52938	0.576457	chr18	37738110	37738110	0.669591	0.774984	0.765098	0.791008	0.798678	chr12	46819533	46819533	0.0136996	0.0335911	0.043773	0.108376	0.143347
chr5	35279824	35279824	0.0308041	0.0484482	0.0498274	0.155425	0.222276	chr4	44704453	44704453	0.0225987	0.0787234	0.237247	0.454403	0.398362	chr4	153482923	153482923	0.0389378	0.220083	0.417186	0.537793	0.556449	chr18	37738152	37738152	0.901564	0.933935	0.948307	0.947007	0.936784	chr12	46819537	46819537	0.0171099	0.0363171	0.0775435	0.160869	0.19907
chr5	35279828	35279828	0.00906742	0.041681	0.0635523	0.159478	0.231655	chr4	44704458	44704458	0.0439497	0.0778963	0.216464	0.458527	0.391891	chr4	153482926	153482926	0.111977	0.438468	0.580069	0.594462	0.607277	chr18	37742053	37742053	0.057628	0.117957	0.218909	0.301703	0.286239	chr12	46819547	46819547	0.0163774	0.0218217	0.0580436	0.12023	0.140987
chr5	35279836	35279836	0.0149475	0.0452063	0.0815521	0.168587	0.210734	chr4	44704464	44704464	0.0409582	0.106056	0.277613	0.430122	0.417839	chr4	153482964	153482964	0.0890156	0.308858	0.503944	0.55132	0.564592	chr18	37742086	37742086	0.0892143	0.124872	0.186471	0.200484	0.152335	chr12	46819570	46819570	0.0135024	0.0243879	0.0452585	0.107745	0.138616
chr5	35279844	35279844	0.0309897	0.0615923	0.0546863	0.204111	0.319019	chr4	44704477	44704477	0.0196888	0.0208033	0.0990209	0.242788	0.258073	chr4	153482974	153482974	0.0494906	0.258019	0.492241	0.540613	0.56201	chr18	37742094	37742094	0.0743113	0.104652	0.172482	0.182509	0.127631	chr12	46819574	46819574	0.0191674	0.0302713	0.0498712	0.131086	0.158857
chr5	35279848	35279848	0.0359444	0.0648564	0.0965787	0.213472	0.262222	chr4	44704482	44704482	0.0065467	0.031556	0.101708	0.253506	0.258201	chr4	153482980	153482980	0.0628456	0.34498	0.56387	0.561983	0.580006	chr18	37742321	37742321	0.0937804	0.129697	0.203942	0.221606	0.160811	chr12	46819583	46819583	0.0354344	0.0338013	0.03631	0.130234	0.136481
chr5	35279865	35279865	0.0317782	0.0834143	0.174936	0.266089	0.265007	chr4	44704493	44704493	0.00132979	0.0110794	0.059855	0.143084	0.166589	chr4	153482982	153482982	0.125408	0.496506	0.612105	0.575497	0.589539	chr18	37742323	37742323	0.0844908	0.109748	0.192791	0.206391	0.156708	chr12	46819635	46819635	0.0496941	0.0409784	0.0520998	0.17295	0.239196
chr5	35279867	35279867	0.0234344	0.0617904	0.143469	0.264844	0.260579	chr4	44704496	44704496	0.00297619	0.00994284	0.0579971	0.179254	0.195382	chr4	153482986	153482986	0.0533378	0.279672	0.493625	0.546604	0.55465	chr18	37742335	37742335	0.0392889	0.068397	0.101253	0.0905429	0.0766262	chr12	46819644	46819644	0.016471	0.0198794	0.0854319	0.146343	0.21566
chr5	35279876	35279876	0.0120241	0.036117	0.0785879	0.179709	0.170264	chr4	44704500	44704500	0.00266667	0.00585284	0.0151515	0.104738	0.125254	chr4	153482999	153482999	0.101095	0.374722	0.508818	0.55954	0.600453	chr18	37743325	37743325	0.911695	0.902196	0.931403	0.923635	0.950474	chr12	46819656	46819656	0.00939803	0.0275468	0.0708054	0.1708	0.241812
chr5	35279890	35279890	0.0206198	0.0519352	0.10243	0.209703	0.217515	chr4	44704518	44704518	0.0280423	0.0297508	0.0486305	0.13405	0.262085	chr4	153483003	153483003	0.0664327	0.346278	0.497944	0.557	0.578503	chr18	37743352	37743352	0.758444	0.844529	0.850621	0.858215	0.864573	chr12	46819658	46819658	0.0105332	0.0280443	0.0909393	0.138303	0.219714
chr5	35279969	35279969	0.0267137	0.0795876	0.141733	0.196728	0.211619	chr4	44704522	44704522	0.0118964	0.0127398	0.0081307	0.156661	0.232728	chr4	153483006	153483006	0.0116802	0.127095	0.353848	0.208679	0.269165	chr18	37743360	37743360	0.902494	0.932154	0.943234	0.929379	0.941175	chr12	46819672	46819672	0.00649121	0.0144092	0.0765123	0.101071	0.180631
chr5	35279972	35279972	0.018387	0.0457438	0.059769	0.108681	0.130757	chr4	44704528	44704528	0.00521968	0.00911414	0.0330131	0.144925	0.246843	chr4	153483192	153483192	0.141334	0.516386	0.592878	0.634365	0.651259	chr18	37743368	37743368	0.990861	0.988644	0.982426	0.990296	0.994543	chr12	46819708	46819708	0.0507516	0.085335	0.133447	0.228945	0.250548
chr5	35279984	35279984	0.0251252	0.0502776	0.0872411	0.208269	0.219565	chr4	44704533	44704533	0	0.00379939	0.0431302	0.132558	0.151023	chr4	153483216	153483216	0.168506	0.443203	0.613279	0.636968	0.538309	chr18	37743554	37743554	0.613379	0.783065	0.806027	0.80863	0.801438	chr12	46819717	46819717	0.0335214	0.0738578	0.111623	0.213326	0.242952
chr5	35279989	35279989	0.0148756	0.0453625	0.066852	0.157398	0.183351	chr4	44704586	44704586	0.0806112	0.0630198	0.0864017	0.27489	0.404907	chr4	153483226	153483226	0.336718	0.662903	0.702527	0.720845	0.577692	chr18	37743578	37743578	0.686324	0.833751	0.838984	0.838765	0.833579	chr12	46819750	46819750	0.0488159	0.116849	0.178813	0.28071	0.307776
chr5	35279996	35279996	0.02813	0.0765691	0.1839	0.252782	0.266836	chr4	44704597	44704597	0.0124637	0.0891464	0.169198	0.325953	0.4028	chr4	153483235	153483235	0.326471	0.631773	0.678644	0.699093	0.588903	chr18	37743584	37743584	0.694397	0.832965	0.875596	0.8546	0.844652	chr12	46819874	46819874	0.027607	0.0966612	0.156797	0.286473	0.327098
chr5	35280010	35280010	0.0191922	0.0348008	0.0676736	0.167392	0.162174	chr4	44704628	44704628	0.0556895	0.18725	0.319022	0.526419	0.486887	chr4	153483244	153483244	0.288954	0.655152	0.659765	0.681978	0.610953	chr18	37743589	37743589	0.916558	0.961223	0.955114	0.949959	0.951947	chr12	46819898	46819898	0.0157615	0.0339269	0.0484317	0.0976575	0.153186
chr5	35280013	35280013	0.00541714	0.0109136	0.0267745	0.0538565	0.0427242	chr4	44704635	44704635	0.127052	0.296215	0.434602	0.5404	0.580325	chr4	153483248	153483248	0.0846952	0.293521	0.384889	0.625912	0.480663	chr18	37743637	37743637	0.62643	0.745713	0.774719	0.779979	0.809599	chr12	46819935	46819935	0.162436	0.348307	0.424177	0.570913	0.601904
chr5	35280462	35280462	0.03469	0.0638932	0.098956	0.22634	0.272972	chr4	44706115	44706115	0.0403406	0.0463145	0.0769075	0.0850424	0.0872556	chr4	153483257	153483257	0.0466722	0.252263	0.328538	0.310601	0.277913	chr18	37743653	37743653	0.416583	0.645291	0.669223	0.667812	0.678299	chr12	46820203	46820203	0.220124	0.230402	0.283125	0.376619	0.423416
chr5	35280467	35280467	0.0232539	0.0652177	0.13785	0.210645	0.210885	chr4	44706242	44706242	0.122437	0.210161	0.288209	0.331016	0.319252	chr4	153483272	153483272	0.0518369	0.223442	0.343122	0.356562	0.290152	chr18	37743665	37743665	0.418696	0.59178	0.633592	0.7112	0.670445
chr5	35280470	35280470	0.0602457	0.105939	0.207931	0.265744	0.294898	chr4	44706254	44706254	0.106026	0.154752	0.178546	0.214691	0.192559	chr4	153483290	153483290	0.153891	0.43219	0.493356	0.447661	0.373559	chr18	37743671	37743671	0.733769	0.86575	0.827251	0.862245	0.83005
chr5	35280473	35280473	0.0250488	0.0445784	0.0800104	0.132191	0.154985	chr4	44706448	44706448	0.275324	0.395292	0.462867	0.46601	0.491613	chr4	153483540	153483540	0.0824467	0.244989	0.289176	0.429109	0.471457	chr18	37743676	37743676	0.347741	0.534141	0.540854	0.644021	0.578813
chr5	35280476	35280476	0.037384	0.0807859	0.15063	0.227251	0.22976	chr4	44710845	44710845	0.00855331	0.0172517	0.0466351	0.0888999	0.116412	chr4	153483558	153483558	0.120566	0.298304	0.391764	0.501248	0.478461	chr18	37744061	37744061	0.2807	0.475159	0.512262	0.600043	0.66772
chr5	35280484	35280484	0.0740335	0.202565	0.28772	0.346338	0.374376	chr4	44710848	44710848	0.0435926	0.0514485	0.0946905	0.159716	0.188812	chr4	153483702	153483702	0.223911	0.348255	0.41876	0.501555	0.510876	chr18	37744076	37744076	0.383306	0.641131	0.647026	0.693111	0.730092
chr5	35280491	35280491	0.0680652	0.170411	0.271906	0.324267	0.338736	chr4	44710853	44710853	0.0770362	0.107188	0.155944	0.192867	0.21818	chr4	153483890	153483890	0.480153	0.592029	0.687169	0.698209	0.702171	chr18	37744082	37744082	0.399459	0.56481	0.623707	0.693952	0.752015
chr5	35280500	35280500	0.0816831	0.207722	0.291836	0.372778	0.382773	chr4	44710858	44710858	0.0364125	0.0989012	0.142359	0.183041	0.225256	chr4	153483922	153483922	0.359908	0.418758	0.428144	0.490518	0.484493	chr18	37746213	37746213	0.945604	0.961924	0.952459	0.959206	0.976226
chr5	35280588	35280588	0.10373	0.195399	0.268783	0.287683	0.238829	chr4	44710865	44710865	0.0490047	0.0924781	0.166897	0.178371	0.227203									chr18	37746221	37746221	0.936959	0.96094	0.943461	0.948414	0.958435
chr5	35280590	35280590	0.0444831	0.12178	0.170318	0.273204	0.271882	chr4	44711038	44711038	0.100548	0.15782	0.182878	0.252682	0.298767									chr18	37746225	37746225	0.850894	0.875646	0.880228	0.848572	0.878802
chr5	35280603	35280603	0.143502	0.242969	0.286314	0.376646	0.36028	chr4	44712084	44712084	0.0650912	0.0303947	0.010049	0.102598	0.128905									chr18	37746463	37746463	0.660618	0.75044	0.754908	0.783795	0.742646
chr5	35280607	35280607	0.0854648	0.174758	0.237122	0.329395	0.328876	chr4	44712115	44712115	0.0213071	0.0719059	0.131729	0.192935	0.357733									chr18	37746484	37746484	0.636451	0.732007	0.779028	0.777008	0.786869
chr5	35280609	35280609	0.161676	0.284492	0.415117	0.445833	0.4196	chr4	44712229	44712229	0.0632423	0.104428	0.150012	0.145035	0.168084									chr18	37746491	37746491	0.384812	0.490251	0.552522	0.610902	0.580808
chr5	35280613	35280613	0.178956	0.328281	0.416809	0.430115	0.425595	chr4	44712236	44712236	0.0927823	0.108849	0.138112	0.190206	0.260783									chr18	37746503	37746503	0.28567	0.396592	0.516141	0.513849	0.465607
chr5	35280620	35280620	0.0672028	0.142344	0.184381	0.251462	0.259764	chr4	44712244	44712244	0.155568	0.277434	0.263905	0.327887	0.36506									chr18	37747031	37747031	0.181948	0.296894	0.461652	0.518186	0.511371
chr5	35280627	35280627	0.0353194	0.0562157	0.0869665	0.188361	0.203599	chr4	44712249	44712249	0.0161436	0.0305241	0.044034	0.075489	0.0977018									chr18	37747048	37747048	0.165843	0.328771	0.379046	0.477045	0.473265
chr5	35280629	35280629	0.0457053	0.102063	0.118291	0.212042	0.22196	chr4	44712251	44712251	0.0429075	0.0453234	0.0642129	0.100556	0.115803									chr18	37747060	37747060	0.374609	0.477685	0.568188	0.632749	0.604607
chr5	35280635	35280635	0.0332818	0.0791283	0.122232	0.170351	0.176131	chr4	44714016	44714016	0.0786005	0.116205	0.099195	0.22061	0.205223									chr18	37747078	37747078	0.359733	0.487288	0.630033	0.631273	0.624875
chr5	35280638	35280638	0.024991	0.0385259	0.0447601	0.0797146	0.100594	chr4	44714048	44714048	0.0411219	0.0459811	0.0847789	0.102782	0.116648									chr18	37747083	37747083	0.147636	0.265797	0.350458	0.398513	0.455695
chr5	35280644	35280644	0.0358228	0.0658676	0.166367	0.320069	0.30972	chr4	44714050	44714050	0.0233539	0.0457037	0.0804377	0.1117	0.124987									chr18	37747120	37747120	0.159453	0.239554	0.317144	0.397466	0.416393
chr5	35280647	35280647	0.0258071	0.0933048	0.125538	0.394481	0.361994	chr4	44714129	44714129	0.0420458	0.0717851	0.127132	0.174833	0.183156									chr18	37747138	37747138	0.287033	0.414983	0.517737	0.57179	0.559806
chr5	35280650	35280650	0.0179665	0.0437973	0.116162	0.268161	0.254075	chr4	44714132	44714132	0.103927	0.202476	0.285818	0.404046	0.396316									chr18	37747145	37747145	0.288313	0.402716	0.541824	0.553	0.570271
chr5	35280652	35280652	0.0170495	0.068409	0.106225	0.301226	0.26737	chr4	44714143	44714143	0.0708439	0.15706	0.201862	0.320246	0.323439									chr18	37747150	37747150	0.252641	0.355077	0.465107	0.488301	0.510344
chr5	35280658	35280658	0.0158529	0.0694388	0.112654	0.326568	0.307649	chr4	44714170	44714170	0.0109497	0.0312305	0.0492994	0.0988189	0.0971333									chr18	37747417	37747417	0.17075	0.32086	0.386676	0.460939	0.452492
chr5	35280688	35280688	0.0332212	0.0817583	0.100775	0.282662	0.274127	chr4	44714260	44714260	0.0133615	0.0110843	0.0274121	0.0483764	0.0574114									chr18	37747419	37747419	0.178344	0.364066	0.406197	0.484459	0.468507
chr5	35280698	35280698	0.0393335	0.0600442	0.0850161	0.299903	0.298068	chr4	44714271	44714271	0.00161581	0.00546069	0.016614	0.0221254	0.0370715									chr18	37747424	37747424	0.335904	0.52581	0.580003	0.6159	0.627563
chr5	35280707	35280707	0.0516624	0.0878058	0.103386	0.331971	0.341319	chr4	44714301	44714301	0.053585	0.0825269	0.110144	0.134934	0.170733									chr18	37747439	37747439	0.264759	0.471302	0.57431	0.579874	0.557792
chr5	35280709	35280709	0.0498694	0.127434	0.122844	0.324219	0.381528	chr4	44714323	44714323	0.0235103	0.0706264	0.0734696	0.125724	0.138464									chr18	37747441	37747441	0.26376	0.418388	0.534577	0.549325	0.53512
chr5	35280715	35280715	0.0847196	0.141782	0.158487	0.379862	0.405156	chr4	44714329	44714329	0.0460944	0.0712025	0.101135	0.12695	0.168494									chr18	37747455	37747455	0.461029	0.653839	0.704826	0.732362	0.739534
chr5	35280717	35280717	0.0681738	0.116715	0.189038	0.384655	0.367536	chr4	44714331	44714331	0.0176229	0.0482737	0.077432	0.111901	0.129762									chr18	37747469	37747469	0.500191	0.680936	0.747424	0.773488	0.77515
chr5	35280733	35280733	0.0768949	0.155063	0.280753	0.538565	0.532582	chr4	44714336	44714336	0.0343523	0.0629372	0.100109	0.142405	0.145922									chr18	37747478	37747478	0.405248	0.59256	0.682707	0.721986	0.729539
chr5	35280773	35280773	0.0740451	0.192509	0.242407	0.353512	0.371116	chr4	44714338	44714338	0.0280431	0.05927	0.0984482	0.118872	0.125455									chr18	37747480	37747480	0.400792	0.580727	0.676258	0.727245	0.738559
chr5	35280775	35280775	0.069887	0.131089	0.218238	0.2384	0.315963	chr4	44714342	44714342	0.0288778	0.0442366	0.0539247	0.0767703	0.0877187									chr18	37747490	37747490	0.366046	0.497194	0.566429	0.667218	0.66258
chr5	35280780	35280780	0.200668	0.441879	0.544113	0.535613	0.519517	chr4	44714387	44714387	0.0173843	0.0361529	0.0404078	0.089462	0.0796605									chr18	37747619	37747619	0.380717	0.5545	0.650052	0.673073	0.684652
chr5	35280792	35280792	0.114817	0.292287	0.345019	0.374724	0.505333	chr4	44714394	44714394	0.029818	0.0459588	0.0751131	0.118395	0.138047									chr18	37747632	37747632	0.511016	0.694989	0.766552	0.766745	0.755582
chr5	35280795	35280795	0.121307	0.303336	0.373723	0.449711	0.53641	chr4	44714437	44714437	0.00726487	0.00723449	0.00929427	0.0211793	0.0173738									chr18	37747645	37747645	0.469363	0.553768	0.710206	0.667453	0.58684
chr5	35280798	35280798	0.0462311	0.0642963	0.119408	0.158481	0.268959	chr4	44714443	44714443	0.0108538	0.0191034	0.0147674	0.0395679	0.0516473									chr18	37747660	37747660	0.360151	0.426577	0.521486	0.575111	0.472296
chr5	35280820	35280820	0.0337939	0.10578	0.1329	0.223453	0.295111	chr4	44714493	44714493	0.0667037	0.106348	0.15228	0.21919	0.234898									chr18	37747724	37747724	0.304321	0.462159	0.597214	0.534261	0.522646
chr5	35280829	35280829	0.0707996	0.221941	0.37654	0.366049	0.432252	chr4	44714659	44714659	0.0278249	0.0325887	0.0599574	0.0997989	0.132205									chr18	37747733	37747733	0.446801	0.577049	0.641001	0.665825	0.656337
chr5	35280833	35280833	0.0362279	0.0960224	0.172259	0.269468	0.321857	chr4	44714703	44714703	0.0647797	0.128519	0.189838	0.257932	0.206339									chr18	37747745	37747745	0.351697	0.554656	0.578466	0.612456	0.652643
chr5	35280857	35280857	0.0225272	0.0594581	0.04375	0.247066	0.252929	chr4	44716562	44716562	0.0972347	0.144671	0.170914	0.180736	0.202665									chr18	37747756	37747756	0.287949	0.428634	0.500588	0.560923	0.580636
chr5	35280870	35280870	0.0365575	0.0947076	0.136458	0.251174	0.460401	chr4	44716582	44716582	0.0673089	0.104451	0.155296	0.173397	0.209838									chr18	37747785	37747785	0.595755	0.718933	0.761324	0.791237	0.782031
chr5	35280874	35280874	0.0144473	0.056773	0.107414	0.276192	0.398978	chr4	44716610	44716610	0.0858585	0.155068	0.219415	0.234373	0.304492									chr18	37747798	37747798	0.544066	0.70012	0.744444	0.772589	0.765546
chr5	35280877	35280877	0.0145855	0.0322974	0.0739583	0.190655	0.315023																	chr18	37747923	37747923	0.395091	0.522698	0.607371	0.678822	0.668666
chr5	35280882	35280882	0.0122681	0.0563922	0.116756	0.220901	0.294653																	chr18	37747925	37747925	0.374323	0.505647	0.60053	0.673813	0.656648
chr5	35280896	35280896	0.0740238	0.125463	0.37902	0.331626	0.444685																	chr18	37747936	37747936	0.741632	0.834316	0.86766	0.858503	0.833587
chr5	35280903	35280903	0.0183591	0.0487356	0.0834998	0.123417	0.195187																	chr18	37747976	37747976	0.79931	0.860821	0.907709	0.888839	0.871864
chr5	35280910	35280910	0.0400972	0.0619195	0.13063	0.247837	0.352021																	chr18	37747982	37747982	0.670537	0.799289	0.835549	0.789396	0.794192
chr5	35280912	35280912	0.0251623	0.0304439	0.0947021	0.155459	0.271346																	chr18	37748025	37748025	0.999132	0.999144	0.995536	0.999038	0.999537
chr5	35280922	35280922	0.0233071	0.0400734	0.124507	0.137779	0.258809																	chr18	37748032	37748032	0.355283	0.500909	0.564026	0.612042	0.64317
chr5	35280924	35280924	0.0200854	0.0297674	0.121655	0.18299	0.287839																	chr18	37748075	37748075	0.717371	0.78613	0.847278	0.857914	0.853074
chr5	35280929	35280929	0.0978284	0.145781	0.312023	0.338523	0.455371																	chr18	37748260	37748260	0.591987	0.652477	0.71553	0.747467	0.748815
chr5	35280932	35280932	0.0149978	0.0525525	0.129205	0.168348	0.312442																	chr18	37751859	37751859	0.169126	0.326783	0.22893	0.231552	0.321324
chr5	35280946	35280946	0.0851997	0.113961	0.222662	0.244421	0.379081																	chr18	37751861	37751861	0.115421	0.276505	0.232497	0.244287	0.261962
chr5	35280948	35280948	0.0521654	0.0735748	0.193789	0.199722	0.269168																	chr18	37752886	37752886	0.888088	0.917789	0.946438	0.927876	0.943358
chr5	35280951	35280951	0.0623126	0.0752665	0.188482	0.242268	0.305181																	chr18	37752892	37752892	0.581564	0.6416	0.695357	0.754851	0.747181
chr5	35280954	35280954	0.0225709	0.0573647	0.132081	0.125	0.24157																	chr18	37753006	37753006	0.405451	0.539419	0.599157	0.64546	0.615282
chr5	35280957	35280957	0.0421579	0.0839337	0.133262	0.268826	0.324631																	chr18	37753029	37753029	0.347511	0.495661	0.571084	0.605704	0.613431
chr5	35280961	35280961	0.0327214	0.0701116	0.135926	0.266379	0.341271																	chr18	37753152	37753152	0.485837	0.652819	0.684547	0.710746	0.700503
chr5	35280963	35280963	0.0437728	0.0830343	0.177366	0.303545	0.366469																	chr18	37753173	37753173	0.422042	0.560462	0.585699	0.641933	0.685191
chr5	35280978	35280978	0.0563585	0.121493	0.192479	0.337951	0.401633																	chr18	37753636	37753636	0.70721	0.823542	0.870015	0.863175	0.81961
chr5	35280981	35280981	0.0936626	0.194436	0.298205	0.427767	0.490406																	chr18	37753640	37753640	0.492841	0.671898	0.783975	0.766234	0.701241
chr5	35280999	35280999	0.0142686	0.0295692	0.0669121	0.153926	0.205052																	chr18	37753644	37753644	0.609468	0.80644	0.825624	0.846861	0.834587
chr5	35281001	35281001	0.0410453	0.108566	0.197585	0.383579	0.471692																	chr18	37753651	37753651	0.673761	0.801401	0.880936	0.863736	0.802872
chr5	35281148	35281148	0.348305	0.429408	0.465453	0.550005	0.613066																	chr18	37753658	37753658	0.636185	0.775522	0.825017	0.826534	0.762425
chr5	35281165	35281165	0.371351	0.473181	0.542881	0.617944	0.661271																	chr18	37753660	37753660	0.670884	0.760245	0.838086	0.842317	0.77226
chr5	35281174	35281174	0.256929	0.289531	0.306546	0.41482	0.460238																	chr18	37754004	37754004	0.620969	0.723338	0.727572	0.810518	0.778812
																								chr18	37754037	37754037	0.64776	0.754294	0.80331	0.816544	0.809039
																								chr18	37754042	37754042	0.760481	0.835873	0.856696	0.903577	0.893314
																								chr18	37754082	37754082	0.717241	0.826838	0.840807	0.81806	0.827387
																								chr18	37754175	37754175	0.917458	0.940533	0.956428	0.96279	0.975438
																								chr18	37754221	37754221	0.962219	0.974011	0.981906	0.975204	0.983207
																								chr18	37755647	37755647	0.25676	0.443166	0.614641	0.547061	0.581203
																								chr18	37755689	37755689	0.0709973	0.146432	0.209294	0.237717	0.294828
																								chr18	37755692	37755692	0.144807	0.245577	0.290739	0.331572	0.415672
																								chr18	37755706	37755706	0.184358	0.306265	0.44337	0.473678	0.523127
																								chr18	37755713	37755713	0.190557	0.324862	0.341924	0.410102	0.477129
																								chr18	37755742	37755742	0.638536	0.805923	0.802398	0.824348	0.80468
																								chr18	37755764	37755764	0.579821	0.737802	0.766015	0.782176	0.774949
																								chr18	37755783	37755783	0.372942	0.551137	0.588396	0.696496	0.714017
																								chr18	37755858	37755858	0.262895	0.461237	0.535962	0.627731	0.649696
																								chr18	37755878	37755878	0.176897	0.327485	0.404839	0.490273	0.52817
																								chr18	37755902	37755902	0.272683	0.46074	0.560887	0.635098	0.627044
																								chr18	37756340	37756340	0.329146	0.472476	0.577786	0.58269	0.574812
																								chr18	37756369	37756369	0.283468	0.422703	0.557171	0.572247	0.560423
																								chr18	37756389	37756389	0.205224	0.36066	0.493535	0.542309	0.509572
																								chr18	37756544	37756544	0.275614	0.367626	0.479268	0.567767	0.528312
																								chr18	37756711	37756711	0.799168	0.845251	0.856015	0.877578	0.87714
																								chr18	37756716	37756716	0.53955	0.707515	0.773432	0.76448	0.793916
																								chr18	37756718	37756718	0.524541	0.642386	0.710453	0.684744	0.721301
																								chr18	37756726	37756726	0.737445	0.824727	0.855616	0.818077	0.858119
																								chr18	37756762	37756762	0.61102	0.672829	0.686036	0.719587	0.757836
																								chr18	37756784	37756784	0.725711	0.829107	0.877325	0.855591	0.871169

## Sheet: Supp.Fig.2 CpGs clusters
Adra2c			Pax5			Ajap1			Pcdhga1			Nova1			Satb1
cluster	seqnames	start	cluster	seqnames	start	cluster	seqnames	start	cluster	seqnames	start	cluster	seqnames	start	cluster	seqnames	start
c1	chr5	35278866	c1	chr4	44703357	c1	chr4	153481531	c1	chr18	37725859	c1	chr12	46818334	c1	chr17	51831817
c1	chr5	35278868	c1	chr4	44703360	c1	chr4	153481535	c1	chr18	37726785	c1	chr12	46818399	c1	chr17	51831820
c1	chr5	35278876	c1	chr4	44703414	c1	chr4	153481547	c1	chr18	37731181	c1	chr12	46818415	c1	chr17	51831831
c1	chr5	35278883	c1	chr4	44703419	c1	chr4	153481692	c1	chr18	37731282	c1	chr12	46818422	c1	chr17	51831835
c1	chr5	35278896	c1	chr4	44703446	c1	chr4	153481904	c1	chr18	37731287	c1	chr12	46818434	c1	chr17	51831943
c1	chr5	35278947	c1	chr4	44703504	c1	chr4	153482117	c1	chr18	37731303	c1	chr12	46818444	c1	chr17	51831947
c1	chr5	35278978	c1	chr4	44703545	c1	chr4	153482678	c1	chr18	37732962	c1	chr12	46818447	c1	chr17	51831971
c1	chr5	35279023	c1	chr4	44703640	c1	chr4	153482761	c1	chr18	37737164	c1	chr12	46818554	c1	chr17	51832029
c1	chr5	35279030	c1	chr4	44703651	c1	chr4	153482763	c1	chr18	37737216	c1	chr12	46818588	c1	chr17	51832031
c1	chr5	35279236	c1	chr4	44703660	c1	chr4	153482891	c1	chr18	37737419	c1	chr12	46818593	c1	chr17	51832033
c1	chr5	35279245	c1	chr4	44703667	c1	chr4	153482893	c1	chr18	37737421	c1	chr12	46818620	c1	chr17	51832060
c1	chr5	35279260	c1	chr4	44703670	c1	chr4	153482923	c1	chr18	37737527	c1	chr12	46818686	c1	chr17	51832072
c1	chr5	35279274	c1	chr4	44703680	c1	chr4	153483540	c1	chr18	37744082	c1	chr12	46818710	c1	chr17	51832114
c1	chr5	35279277	c1	chr4	44703683	c1	chr4	153483558	c1	chr18	37747083	c1	chr12	46818721	c1	chr17	51832117
c1	chr5	35279281	c1	chr4	44703690	c1	chr4	153483702	c1	chr18	37747120	c1	chr12	46818743	c1	chr17	51832154
c1	chr5	35279285	c1	chr4	44703695	c1	chr4	153483922	c1	chr18	37747490	c1	chr12	46818767	c1	chr17	51832189
c1	chr5	35279293	c1	chr4	44703711	c2	chr4	153481573	c1	chr18	37747756	c1	chr12	46818775	c1	chr17	51832203
c1	chr5	35279295	c1	chr4	44703720	c2	chr4	153481679	c1	chr18	37747923	c1	chr12	46818784	c1	chr17	51832297
c1	chr5	35279346	c1	chr4	44703726	c2	chr4	153481860	c1	chr18	37748260	c1	chr12	46819066	c1	chr17	51832299
c1	chr5	35279583	c1	chr4	44703729	c2	chr4	153481870	c1	chr18	37755689	c1	chr12	46819121	c1	chr17	51832412
c1	chr5	35279665	c1	chr4	44703732	c2	chr4	153481914	c1	chr18	37755878	c1	chr12	46819148	c4	chr17	51832053
c1	chr5	35279800	c1	chr4	44703743	c2	chr4	153481940	c1	chr18	37756762	c1	chr12	46819151	c4	chr17	51832077
c1	chr5	35279828	c1	chr4	44703764	c2	chr4	153482079	c2	chr18	37725822	c1	chr12	46819155	c4	chr17	51832091
c1	chr5	35279836	c1	chr4	44703813	c2	chr4	153482085	c2	chr18	37731114	c1	chr12	46819266	c4	chr17	51832110
c1	chr5	35279848	c1	chr4	44703825	c2	chr4	153482163	c2	chr18	37732257	c1	chr12	46819279	c4	chr17	51832167
c1	chr5	35279865	c1	chr4	44703835	c2	chr4	153482209	c2	chr18	37732566	c1	chr12	46819289	c4	chr17	51832430
c1	chr5	35279867	c1	chr4	44703843	c2	chr4	153482211	c2	chr18	37732934	c1	chr12	46819302	c4	chr17	51832460
c1	chr5	35279876	c1	chr4	44703869	c2	chr4	153482214	c2	chr18	37737206	c1	chr12	46819305	c4	chr17	51832475
c1	chr5	35279890	c1	chr4	44703883	c2	chr4	153482218	c2	chr18	37737224	c1	chr12	46819309	c4	chr17	51832563
c1	chr5	35279969	c1	chr4	44703902	c2	chr4	153482220	c2	chr18	37737358	c1	chr12	46819315	c4	chr17	51832566
c1	chr5	35279972	c1	chr4	44703909	c2	chr4	153482228	c2	chr18	37737365	c1	chr12	46819354	c4	chr17	51832590
c1	chr5	35279984	c1	chr4	44703930	c2	chr4	153482418	c2	chr18	37737396	c1	chr12	46819379	c4	chr17	51832593
c1	chr5	35279989	c1	chr4	44703938	c2	chr4	153482425	c2	chr18	37737410	c1	chr12	46819537	c4	chr17	51832596
c1	chr5	35279996	c1	chr4	44703980	c2	chr4	153482430	c2	chr18	37737557	c1	chr12	46819708	c4	chr17	51832604
c1	chr5	35280010	c1	chr4	44703997	c2	chr4	153482464	c2	chr18	37737966	c1	chr12	46819717	c4	chr17	51832608
c1	chr5	35280467	c1	chr4	44704039	c2	chr4	153482475	c2	chr18	37743665	c1	chr12	46819750	c4	chr17	51832798
c1	chr5	35280470	c1	chr4	44704041	c2	chr4	153482746	c2	chr18	37747048	c1	chr12	46819874	c4	chr17	51832800
c1	chr5	35280473	c1	chr4	44704044	c2	chr4	153482768	c2	chr18	37747417	c1	chr12	46819935	c4	chr17	51832803
c1	chr5	35280476	c1	chr4	44704082	c2	chr4	153482798	c2	chr18	37747419	c2	chr12	46818566	c4	chr17	51832805
c1	chr5	35280484	c1	chr4	44704167	c2	chr4	153482800	c2	chr18	37747424	c2	chr12	46818579	c4	chr17	51832818
c1	chr5	35280491	c1	chr4	44704207	c2	chr4	153482866	c2	chr18	37747439	c3	chr12	46818569	c4	chr17	51832826
c1	chr5	35280500	c1	chr4	44704214	c2	chr4	153482884	c2	chr18	37747441	c4	chr12	46818413	c4	chr17	51832837
c1	chr5	35280590	c1	chr4	44704266	c2	chr4	153482887	c2	chr18	37747469	c4	chr12	46818972	c4	chr17	51832847
c1	chr5	35280603	c1	chr4	44704269	c2	chr4	153482900	c2	chr18	37747478	c4	chr12	46818982
c1	chr5	35280607	c1	chr4	44704271	c2	chr4	153482902	c2	chr18	37747480	c4	chr12	46819006
c1	chr5	35280620	c1	chr4	44704282	c2	chr4	153482926	c2	chr18	37747619	c4	chr12	46819031
c1	chr5	35280627	c1	chr4	44704420	c2	chr4	153482980	c2	chr18	37747733	c4	chr12	46819034
c1	chr5	35280629	c1	chr4	44704428	c2	chr4	153482999	c2	chr18	37747785	c4	chr12	46819043
c1	chr5	35280635	c1	chr4	44704433	c2	chr4	153483003	c2	chr18	37748032	c4	chr12	46819072
c1	chr5	35280644	c1	chr4	44704448	c2	chr4	153483890	c2	chr18	37748075	c4	chr12	46819087
c1	chr5	35280650	c1	chr4	44704450	c3	chr4	153481708	c2	chr18	37755858	c4	chr12	46819111
c1	chr5	35280652	c1	chr4	44704453	c3	chr4	153481921	c2	chr18	37755902	c4	chr12	46819139
c1	chr5	35280658	c1	chr4	44704458	c3	chr4	153481926	c2	chr18	37756340	c4	chr12	46819146
c1	chr5	35280717	c1	chr4	44704464	c3	chr4	153481936	c2	chr18	37756369	c4	chr12	46819161
c1	chr5	35280733	c1	chr4	44704482	c3	chr4	153481961	c2	chr18	37756389	c4	chr12	46819170
c1	chr5	35280773	c1	chr4	44704493	c3	chr4	153481981	c2	chr18	37756711	c4	chr12	46819173
c1	chr5	35280795	c1	chr4	44704597	c3	chr4	153481985	c3	chr18	37722254	c4	chr12	46819176
c1	chr5	35280820	c1	chr4	44704628	c3	chr4	153481987	c3	chr18	37725825	c4	chr12	46819179
c1	chr5	35280833	c1	chr4	44704635	c3	chr4	153482011	c3	chr18	37725945	c4	chr12	46819277
c1	chr5	35280882	c1	chr4	44712249	c3	chr4	153482122	c3	chr18	37726128	c4	chr12	46819287
c1	chr5	35280929	c1	chr4	44714048	c3	chr4	153482224	c3	chr18	37726736	c4	chr12	46819300
c1	chr5	35280951	c1	chr4	44714050	c3	chr4	153482233	c3	chr18	37726758	c4	chr12	46819307
c1	chr5	35280957	c1	chr4	44714129	c3	chr4	153482444	c3	chr18	37732554	c4	chr12	46819336
c1	chr5	35280961	c1	chr4	44714132	c3	chr4	153482455	c3	chr18	37732572	c4	chr12	46819342
c1	chr5	35280963	c1	chr4	44714143	c3	chr4	153482470	c3	chr18	37732848	c4	chr12	46819347
c1	chr5	35280978	c1	chr4	44714170	c3	chr4	153482479	c3	chr18	37732877	c4	chr12	46819350
c1	chr5	35280981	c1	chr4	44714301	c3	chr4	153482683	c3	chr18	37732879	c4	chr12	46819356
c1	chr5	35281001	c1	chr4	44714323	c3	chr4	153482734	c3	chr18	37732919	c4	chr12	46819358
c1	chr5	35281148	c1	chr4	44714329	c3	chr4	153482742	c3	chr18	37732926	c4	chr12	46819360
c1	chr5	35281165	c1	chr4	44714331	c3	chr4	153482827	c3	chr18	37732977	c4	chr12	46819369
c2	chr5	35280613	c1	chr4	44714336	c3	chr4	153482835	c3	chr18	37737380	c4	chr12	46819375
c3	chr5	35280780	c1	chr4	44714338	c3	chr4	153482839	c3	chr18	37737988	c4	chr12	46819377
c4	chr5	35278886	c1	chr4	44714342	c3	chr4	153482842	c3	chr18	37743352	c4	chr12	46819388
c4	chr5	35278963	c1	chr4	44714387	c3	chr4	153482845	c3	chr18	37743554	c4	chr12	46819394
c4	chr5	35279006	c1	chr4	44714394	c3	chr4	153482848	c3	chr18	37743578	c4	chr12	46819396
c4	chr5	35279012	c1	chr4	44714493	c3	chr4	153482851	c3	chr18	37743584	c4	chr12	46819401
c4	chr5	35279015	c4	chr4	44703392	c3	chr4	153482853	c3	chr18	37743653	c4	chr12	46819411
c4	chr5	35279021	c4	chr4	44703456	c3	chr4	153482864	c3	chr18	37747455	c4	chr12	46819417
c4	chr5	35279033	c4	chr4	44703459	c3	chr4	153482909	c3	chr18	37747632	c4	chr12	46819419
c4	chr5	35279119	c4	chr4	44703491	c3	chr4	153482982	c3	chr18	37747798	c4	chr12	46819427
c4	chr5	35279121	c4	chr4	44703778	c3	chr4	153483192	c3	chr18	37747982	c4	chr12	46819440
c4	chr5	35279149	c4	chr4	44703783	c3	chr4	153483244	c3	chr18	37753644	c4	chr12	46819442
c4	chr5	35279154	c4	chr4	44703809	c3	chr4	153483257	c3	chr18	37755742	c4	chr12	46819456
c4	chr5	35279159	c4	chr4	44703952				c3	chr18	37755764	c4	chr12	46819547
c4	chr5	35279168	c4	chr4	44703991				c3	chr18	37756716	c4	chr12	46819570
c4	chr5	35279173	c4	chr4	44704121				c3	chr18	37756784	c4	chr12	46819574
c4	chr5	35279197	c4	chr4	44704140				c4	chr18	37726634	c4	chr12	46819644
c4	chr5	35279253	c4	chr4	44704142							c4	chr12	46819656
c4	chr5	35279256	c4	chr4	44704149							c4	chr12	46819898
c4	chr5	35279337	c4	chr4	44704158							c4	chr12	46820203
c4	chr5	35279339	c4	chr4	44704169
c4	chr5	35279349	c4	chr4	44704220
c4	chr5	35279359	c4	chr4	44704228
c4	chr5	35279486	c4	chr4	44704324
c4	chr5	35279491	c4	chr4	44704406
c4	chr5	35279499	c4	chr4	44704409
c4	chr5	35279505	c4	chr4	44704477
c4	chr5	35279532	c4	chr4	44704496
c4	chr5	35279542	c4	chr4	44704500
c4	chr5	35279571	c4	chr4	44704528
c4	chr5	35279577	c4	chr4	44704533
c4	chr5	35279587	c4	chr4	44712236
c4	chr5	35279621	c4	chr4	44712251
c4	chr5	35279624	c4	chr4	44714260
c4	chr5	35279626	c4	chr4	44714443
c4	chr5	35279629	c4	chr4	44714659
c4	chr5	35279634
c4	chr5	35279667
c4	chr5	35279669
c4	chr5	35279671
c4	chr5	35279680
c4	chr5	35279689
c4	chr5	35279792
c4	chr5	35279807
c4	chr5	35279824
c4	chr5	35279844
c4	chr5	35280698
c4	chr5	35280707
c4	chr5	35280857
c4	chr5	35280874
c4	chr5	35280877
c4	chr5	35280910
c4	chr5	35280924
c4	chr5	35280999

## Sheet: Supp. Fig. 3
Supp. Fig.3a													Supp. Fig. 3b																							Supp. Fig. 3c
														age	decile	cluster.mc	proportion
														3	inactive	C1	0.0661836
														3	inactive	C10	0.0714286																				C19	C4	C8	C6	C9	C7	C10	C12	C15	C1	C18	C3	C17
	Zscores: Fig2a_clus.zscore___clusters.ALL_230126_h.txt.gz													3	inactive	C11	0.0524109																			Mtf2	23.9173	30.797	8.20493	11.0684	20.5899	16.6645	17.6385	15.0339	12.6235	14.7556	3.81227	2.97401	3.0149
	Methylation: Fig2a_ridges___clusters.ALL_230126_h.txt.gz													3	inactive	C12	0.0693069																			Suz12	18.0467	20.2181	6.57407	9.04163	14.2279	13.1903	13.4156	10.1024	11.3891	11.4492	3.50918	2.57821	2.63663
														3	inactive	C13	0.0412926																			EZH2	17.9856	20.6611	6.66905	8.31069	12.8746	12.0693	14.2595	9.8231	8.42155	10.2618	3.30462	2.60979	2.45168
														3	inactive	C14	0.0615836																			Jarid2	16.0586	21.4516	6.21894	7.66149	12.1578	10.9585	13.6043	8.48067	8.2614	10.1764	2.81437	1.94771	1
														3	inactive	C15	0.0721649																			Gata1	1	1	1	1	1	1	1	1	1	1	1	10.3409	9.80467
														3	inactive	C16	0.0549683																			ATOH1	1	1	1	1	1	1	1	1	1	1	1	2.72142	1
														3	inactive	C17	0.0421941																			Foxa2	1	1	1	1	1	1	1	1	1	1	1	1	1
														3	inactive	C18	0.0327869																			Stat1	1	1	1	1	1	1	1	1	1	1	1	2.26495	1
														3	inactive	C19	0.0829146
														3	inactive	C2	0.0609541
														3	inactive	C3	0.0466472
														3	inactive	C4	0.0733262
														3	inactive	C5	0.056338
														3	inactive	C6	0.0738255
														3	inactive	C7	0.0722291
														3	inactive	C8	0.0656489
														3	inactive	C9	0.0607287
														3	1	C1	0.0753623
														3	1	C10	0.0824176
														3	1	C11	0.0712788
														3	1	C12	0.0712871
														3	1	C13	0.0520646
														3	1	C14	0.0630499
														3	1	C15	0.0790378
														3	1	C16	0.0761099
														3	1	C17	0.0337553
														3	1	C18	0.0491803
														3	1	C19	0.0778894
														3	1	C2	0.0600707
														3	1	C3	0.0626822
														3	1	C4	0.0871413
														3	1	C5	0.0211268
														3	1	C6	0.0791946
														3	1	C7	0.0772105
														3	1	C8	0.0717557
														3	1	C9	0.0880567
														3	2	C1	0.0714976
														3	2	C10	0.0714286
														3	2	C11	0.0660377
														3	2	C12	0.0752475
														3	2	C13	0.0628366
														3	2	C14	0.0733138
														3	2	C15	0.0790378
														3	2	C16	0.0866808
														3	2	C17	0.0632911
														3	2	C18	0.0655738
														3	2	C19	0.0552764
														3	2	C2	0.0706714
														3	2	C3	0.058309
														3	2	C4	0.0648247
														3	2	C5	0.0211268
														3	2	C6	0.0805369
														3	2	C7	0.0697385
														3	2	C8	0.0709924
														3	2	C9	0.0587045
														3	3	C1	0.0801932
														3	3	C10	0.0892857
														3	3	C11	0.0681342
														3	3	C12	0.0891089
														3	3	C13	0.0843806
														3	3	C14	0.0718475
														3	3	C15	0.0790378
														3	3	C16	0.0803383
														3	3	C17	0.0675105
														3	3	C18	0.0765027
														3	3	C19	0.0778894
														3	3	C2	0.0777385
														3	3	C3	0.074344
														3	3	C4	0.0797024
														3	3	C5	0.028169
														3	3	C6	0.0791946
														3	3	C7	0.0722291
														3	3	C8	0.0854962
														3	3	C9	0.0728745
														3	4	C1	0.108213
														3	4	C10	0.105769
														3	4	C11	0.101677
														3	4	C12	0.106931
														3	4	C13	0.10772
														3	4	C14	0.0733138
														3	4	C15	0.0996564
														3	4	C16	0.103594
														3	4	C17	0.0632911
														3	4	C18	0.114754
														3	4	C19	0.103015
														3	4	C2	0.107774
														3	4	C3	0.0816327
														3	4	C4	0.104145
														3	4	C5	0.0985915
														3	4	C6	0.13557
														3	4	C7	0.0996264
														3	4	C8	0.110687
														3	4	C9	0.116397
														3	5	C1	0.154589
														3	5	C10	0.156593
														3	5	C11	0.160377
														3	5	C12	0.166337
														3	5	C13	0.181329
														3	5	C14	0.165689
														3	5	C15	0.171821
														3	5	C16	0.162791
														3	5	C17	0.164557
														3	5	C18	0.153005
														3	5	C19	0.175879
														3	5	C2	0.143993
														3	5	C3	0.153061
														3	5	C4	0.179596
														3	5	C5	0.0704225
														3	5	C6	0.147651
														3	5	C7	0.166874
														3	5	C8	0.161069
														3	5	C9	0.162955
														3	6	C1	0.188889
														3	6	C10	0.203297
														3	6	C11	0.175052
														3	6	C12	0.192079
														3	6	C13	0.141831
														3	6	C14	0.177419
														3	6	C15	0.219931
														3	6	C16	0.173362
														3	6	C17	0.135021
														3	6	C18	0.131148
														3	6	C19	0.218593
														3	6	C2	0.177562
														3	6	C3	0.16035
														3	6	C4	0.199787
														3	6	C5	0.161972
														3	6	C6	0.198658
														3	6	C7	0.214197
														3	6	C8	0.185496
														3	6	C9	0.200405
														3	7	C1	0.127536
														3	7	C10	0.126374
														3	7	C11	0.139413
														3	7	C12	0.138614
														3	7	C13	0.147217
														3	7	C14	0.140762
														3	7	C15	0.106529
														3	7	C16	0.122622
														3	7	C17	0.151899
														3	7	C18	0.142077
														3	7	C19	0.10804
														3	7	C2	0.139576
														3	7	C3	0.144315
														3	7	C4	0.111583
														3	7	C5	0.147887
														3	7	C6	0.118121
														3	7	C7	0.129514
														3	7	C8	0.128244
														3	7	C9	0.13664
														3	8	C1	0.0628019
														3	8	C10	0.0494505
														3	8	C11	0.0838574
														3	8	C12	0.0455446
														3	8	C13	0.0789946
														3	8	C14	0.0923754
														3	8	C15	0.04811
														3	8	C16	0.0697674
														3	8	C17	0.126582
														3	8	C18	0.114754
														3	8	C19	0.0527638
														3	8	C2	0.0821555
														3	8	C3	0.100583
														3	8	C4	0.0478215
														3	8	C5	0.119718
														3	8	C6	0.0483221
														3	8	C7	0.0535492
														3	8	C8	0.0664122
														3	8	C9	0.0506073
														3	9	C1	0.0396135
														3	9	C10	0.0274725
														3	9	C11	0.0524109
														3	9	C12	0.0316832
														3	9	C13	0.0664273
														3	9	C14	0.0527859
														3	9	C15	0.0309278
														3	9	C16	0.0486258
														3	9	C17	0.07173
														3	9	C18	0.0874317
														3	9	C19	0.0276382
														3	9	C2	0.04947
														3	9	C3	0.0641399
														3	9	C4	0.0308183
														3	9	C5	0.119718
														3	9	C6	0.0228188
														3	9	C7	0.0236613
														3	9	C8	0.0381679
														3	9	C9	0.0303644
														3	10	C1	0.0251208
														3	10	C10	0.0164835
														3	10	C11	0.0293501
														3	10	C12	0.0138614
														3	10	C13	0.0359066
														3	10	C14	0.0278592
														3	10	C15	0.0137457
														3	10	C16	0.0211416
														3	10	C17	0.0801688
														3	10	C18	0.0327869
														3	10	C19	0.0201005
														3	10	C2	0.0300353
														3	10	C3	0.0539359
														3	10	C4	0.021254
														3	10	C5	0.15493
														3	10	C6	0.0161074
														3	10	C7	0.0211706
														3	10	C8	0.0160305
														3	10	C9	0.0222672
														9	inactive	C1	0.0666667
														9	inactive	C10	0.0700549
														9	inactive	C11	0.0555556
														9	inactive	C12	0.0653465
														9	inactive	C13	0.05386
														9	inactive	C14	0.0498534
														9	inactive	C15	0.0584192
														9	inactive	C16	0.0549683
														9	inactive	C17	0.0421941
														9	inactive	C18	0.0437158
														9	inactive	C19	0.0678392
														9	inactive	C2	0.0574205
														9	inactive	C3	0.0539359
														9	inactive	C4	0.0765143
														9	inactive	C5	0.0422535
														9	inactive	C6	0.0630872
														9	inactive	C7	0.0734745
														9	inactive	C8	0.0694656
														9	inactive	C9	0.0607287
														9	1	C1	0.0743961
														9	1	C10	0.0837912
														9	1	C11	0.067086
														9	1	C12	0.0673267
														9	1	C13	0.0448833
														9	1	C14	0.0791789
														9	1	C15	0.0824742
														9	1	C16	0.0824524
														9	1	C17	0.0379747
														9	1	C18	0.0382514
														9	1	C19	0.080402
														9	1	C2	0.0636042
														9	1	C3	0.0568513
														9	1	C4	0.0807651
														9	1	C5	0.028169
														9	1	C6	0.0872483
														9	1	C7	0.0784558
														9	1	C8	0.0648855
														9	1	C9	0.0819838
														9	2	C1	0.0690821
														9	2	C10	0.0673077
														9	2	C11	0.057652
														9	2	C12	0.0712871
														9	2	C13	0.059246
														9	2	C14	0.0557185
														9	2	C15	0.0790378
														9	2	C16	0.0761099
														9	2	C17	0.0675105
														9	2	C18	0.0765027
														9	2	C19	0.0603015
														9	2	C2	0.0706714
														9	2	C3	0.0641399
														9	2	C4	0.0712009
														9	2	C5	0.028169
														9	2	C6	0.0724832
														9	2	C7	0.0572852
														9	2	C8	0.0725191
														9	2	C9	0.0566802
														9	3	C1	0.0768116
														9	3	C10	0.0879121
														9	3	C11	0.0754717
														9	3	C12	0.0910891
														9	3	C13	0.0825853
														9	3	C14	0.0835777
														9	3	C15	0.0893471
														9	3	C16	0.0845666
														9	3	C17	0.0464135
														9	3	C18	0.0765027
														9	3	C19	0.0728643
														9	3	C2	0.0795053
														9	3	C3	0.058309
														9	3	C4	0.0690755
														9	3	C5	0.028169
														9	3	C6	0.0885906
														9	3	C7	0.0722291
														9	3	C8	0.0778626
														9	3	C9	0.0748988
														9	4	C1	0.115459
														9	4	C10	0.112637
														9	4	C11	0.112159
														9	4	C12	0.124752
														9	4	C13	0.113106
														9	4	C14	0.0806452
														9	4	C15	0.106529
														9	4	C16	0.116279
														9	4	C17	0.0759494
														9	4	C18	0.114754
														9	4	C19	0.11809
														9	4	C2	0.111307
														9	4	C3	0.0947522
														9	4	C4	0.113709
														9	4	C5	0.0985915
														9	4	C6	0.130201
														9	4	C7	0.113325
														9	4	C8	0.124427
														9	4	C9	0.120445
														9	5	C1	0.152657
														9	5	C10	0.153846
														9	5	C11	0.150943
														9	5	C12	0.158416
														9	5	C13	0.174147
														9	5	C14	0.16129
														9	5	C15	0.154639
														9	5	C16	0.15222
														9	5	C17	0.160338
														9	5	C18	0.125683
														9	5	C19	0.170854
														9	5	C2	0.139576
														9	5	C3	0.150146
														9	5	C4	0.171095
														9	5	C5	0.0704225
														9	5	C6	0.151678
														9	5	C7	0.160648
														9	5	C8	0.157252
														9	5	C9	0.159919
														9	6	C1	0.186957
														9	6	C10	0.201923
														9	6	C11	0.177149
														9	6	C12	0.190099
														9	6	C13	0.149013
														9	6	C14	0.180352
														9	6	C15	0.233677
														9	6	C16	0.173362
														9	6	C17	0.14346
														9	6	C18	0.147541
														9	6	C19	0.223618
														9	6	C2	0.177562
														9	6	C3	0.163265
														9	6	C4	0.204038
														9	6	C5	0.15493
														9	6	C6	0.205369
														9	6	C7	0.20797
														9	6	C8	0.187023
														9	6	C9	0.203441
														9	7	C1	0.128986
														9	7	C10	0.125
														9	7	C11	0.140461
														9	7	C12	0.138614
														9	7	C13	0.13465
														9	7	C14	0.131965
														9	7	C15	0.106529
														9	7	C16	0.122622
														9	7	C17	0.14346
														9	7	C18	0.136612
														9	7	C19	0.100503
														9	7	C2	0.138693
														9	7	C3	0.137026
														9	7	C4	0.109458
														9	7	C5	0.147887
														9	7	C6	0.107383
														9	7	C7	0.134496
														9	7	C8	0.124427
														9	7	C9	0.135628
														9	8	C1	0.0676329
														9	8	C10	0.0494505
														9	8	C11	0.0828092
														9	8	C12	0.0475248
														9	8	C13	0.0987433
														9	8	C14	0.102639
														9	8	C15	0.0515464
														9	8	C16	0.0739958
														9	8	C17	0.139241
														9	8	C18	0.125683
														9	8	C19	0.0577889
														9	8	C2	0.0874558
														9	8	C3	0.110787
														9	8	C4	0.0541977
														9	8	C5	0.140845
														9	8	C6	0.0577181
														9	8	C7	0.0572852
														9	8	C8	0.0732824
														9	8	C9	0.0566802
														9	9	C1	0.036715
														9	9	C10	0.032967
														9	9	C11	0.0513627
														9	9	C12	0.0316832
														9	9	C13	0.0556553
														9	9	C14	0.0469208
														9	9	C15	0.0274914
														9	9	C16	0.0443975
														9	9	C17	0.0675105
														9	9	C18	0.0819672
														9	9	C19	0.0276382
														9	9	C2	0.045053
														9	9	C3	0.0568513
														9	9	C4	0.0297556
														9	9	C5	0.105634
														9	9	C6	0.0214765
														9	9	C7	0.0249066
														9	9	C8	0.0335878
														9	9	C9	0.0283401
														9	10	C1	0.0246377
														9	10	C10	0.0151099
														9	10	C11	0.0293501
														9	10	C12	0.0138614
														9	10	C13	0.0341113
														9	10	C14	0.0278592
														9	10	C15	0.0103093
														9	10	C16	0.0190275
														9	10	C17	0.0759494
														9	10	C18	0.0327869
														9	10	C19	0.0201005
														9	10	C2	0.0291519
														9	10	C3	0.0539359
														9	10	C4	0.0201913
														9	10	C5	0.15493
														9	10	C6	0.0147651
														9	10	C7	0.0199253
														9	10	C8	0.0152672
														9	10	C9	0.0212551
														15	inactive	C1	0.0642512
														15	inactive	C10	0.0645604
														15	inactive	C11	0.0545073
														15	inactive	C12	0.0633663
														15	inactive	C13	0.0466786
														15	inactive	C14	0.0542522
														15	inactive	C15	0.0756014
														15	inactive	C16	0.0528541
														15	inactive	C17	0.0379747
														15	inactive	C18	0.0327869
														15	inactive	C19	0.0703518
														15	inactive	C2	0.0556537
														15	inactive	C3	0.0466472
														15	inactive	C4	0.0712009
														15	inactive	C5	0.056338
														15	inactive	C6	0.0671141
														15	inactive	C7	0.0635118
														15	inactive	C8	0.0625954
														15	inactive	C9	0.0607287
														15	1	C1	0.0729469
														15	1	C10	0.0755495
														15	1	C11	0.0607966
														15	1	C12	0.0693069
														15	1	C13	0.0502693
														15	1	C14	0.0630499
														15	1	C15	0.0549828
														15	1	C16	0.0803383
														15	1	C17	0.0337553
														15	1	C18	0.0382514
														15	1	C19	0.0753769
														15	1	C2	0.0565371
														15	1	C3	0.0539359
														15	1	C4	0.0797024
														15	1	C5	0.00704225
														15	1	C6	0.085906
														15	1	C7	0.0821918
														15	1	C8	0.0732824
														15	1	C9	0.0738866
														15	2	C1	0.0700483
														15	2	C10	0.0755495
														15	2	C11	0.0566038
														15	2	C12	0.0693069
														15	2	C13	0.0556553
														15	2	C14	0.0703812
														15	2	C15	0.0859107
														15	2	C16	0.0739958
														15	2	C17	0.0590717
														15	2	C18	0.0655738
														15	2	C19	0.0653266
														15	2	C2	0.0750883
														15	2	C3	0.0655977
														15	2	C4	0.0690755
														15	2	C5	0.0352113
														15	2	C6	0.0711409
														15	2	C7	0.0622665
														15	2	C8	0.0687023
														15	2	C9	0.0637652
														15	3	C1	0.0797101
														15	3	C10	0.0892857
														15	3	C11	0.081761
														15	3	C12	0.0910891
														15	3	C13	0.0897666
														15	3	C14	0.0791789
														15	3	C15	0.0962199
														15	3	C16	0.0930233
														15	3	C17	0.07173
														15	3	C18	0.103825
														15	3	C19	0.0728643
														15	3	C2	0.0786219
														15	3	C3	0.0670554
														15	3	C4	0.0743889
														15	3	C5	0.0352113
														15	3	C6	0.0845638
														15	3	C7	0.0722291
														15	3	C8	0.0816794
														15	3	C9	0.0728745
														15	4	C1	0.114976
														15	4	C10	0.119505
														15	4	C11	0.109015
														15	4	C12	0.120792
														15	4	C13	0.10772
														15	4	C14	0.0806452
														15	4	C15	0.0996564
														15	4	C16	0.109937
														15	4	C17	0.0675105
														15	4	C18	0.10929
														15	4	C19	0.11809
														15	4	C2	0.116608
														15	4	C3	0.0918367
														15	4	C4	0.115834
														15	4	C5	0.084507
														15	4	C6	0.130201
														15	4	C7	0.11457
														15	4	C8	0.119847
														15	4	C9	0.121457
														15	5	C1	0.149275
														15	5	C10	0.144231
														15	5	C11	0.154088
														15	5	C12	0.168317
														15	5	C13	0.181329
														15	5	C14	0.16129
														15	5	C15	0.154639
														15	5	C16	0.15222
														15	5	C17	0.160338
														15	5	C18	0.136612
														15	5	C19	0.168342
														15	5	C2	0.135159
														15	5	C3	0.14723
														15	5	C4	0.171095
														15	5	C5	0.0774648
														15	5	C6	0.151678
														15	5	C7	0.156912
														15	5	C8	0.157252
														15	5	C9	0.156883
														15	6	C1	0.190338
														15	6	C10	0.211538
														15	6	C11	0.177149
														15	6	C12	0.186139
														15	6	C13	0.143627
														15	6	C14	0.183284
														15	6	C15	0.216495
														15	6	C16	0.179704
														15	6	C17	0.14346
														15	6	C18	0.136612
														15	6	C19	0.218593
														15	6	C2	0.181979
														15	6	C3	0.170554
														15	6	C4	0.205101
														15	6	C5	0.147887
														15	6	C6	0.205369
														15	6	C7	0.210461
														15	6	C8	0.18855
														15	6	C9	0.211538
														15	7	C1	0.128502
														15	7	C10	0.122253
														15	7	C11	0.144654
														15	7	C12	0.136634
														15	7	C13	0.140036
														15	7	C14	0.136364
														15	7	C15	0.130584
														15	7	C16	0.114165
														15	7	C17	0.147679
														15	7	C18	0.136612
														15	7	C19	0.105528
														15	7	C2	0.140459
														15	7	C3	0.137026
														15	7	C4	0.111583
														15	7	C5	0.147887
														15	7	C6	0.110067
														15	7	C7	0.134496
														15	7	C8	0.121374
														15	7	C9	0.128543
														15	8	C1	0.0676329
														15	8	C10	0.0508242
														15	8	C11	0.0807128
														15	8	C12	0.0514851
														15	8	C13	0.0915619
														15	8	C14	0.0967742
														15	8	C15	0.0446735
														15	8	C16	0.0782241
														15	8	C17	0.135021
														15	8	C18	0.125683
														15	8	C19	0.0552764
														15	8	C2	0.0848057
														15	8	C3	0.107872
														15	8	C4	0.0499469
														15	8	C5	0.140845
														15	8	C6	0.0563758
														15	8	C7	0.0560399
														15	8	C8	0.0770992
														15	8	C9	0.0566802
														15	9	C1	0.036715
														15	9	C10	0.0315934
														15	9	C11	0.0492662
														15	9	C12	0.0277228
														15	9	C13	0.059246
														15	9	C14	0.0454545
														15	9	C15	0.0309278
														15	9	C16	0.0443975
														15	9	C17	0.0675105
														15	9	C18	0.0819672
														15	9	C19	0.0301508
														15	9	C2	0.0459364
														15	9	C3	0.058309
														15	9	C4	0.031881
														15	9	C5	0.112676
														15	9	C6	0.0228188
														15	9	C7	0.0261519
														15	9	C8	0.0343511
														15	9	C9	0.0323887
														15	10	C1	0.0256039
														15	10	C10	0.0151099
														15	10	C11	0.0314465
														15	10	C12	0.0158416
														15	10	C13	0.0341113
														15	10	C14	0.0293255
														15	10	C15	0.0103093
														15	10	C16	0.0211416
														15	10	C17	0.0759494
														15	10	C18	0.0327869
														15	10	C19	0.0201005
														15	10	C2	0.0291519
														15	10	C3	0.0539359
														15	10	C4	0.0201913
														15	10	C5	0.15493
														15	10	C6	0.0147651
														15	10	C7	0.0211706
														15	10	C8	0.0152672
														15	10	C9	0.0212551
														24	inactive	C1	0.0589372
														24	inactive	C10	0.0659341
														24	inactive	C11	0.0450734
														24	inactive	C12	0.0673267
														24	inactive	C13	0.0394973
														24	inactive	C14	0.0454545
														24	inactive	C15	0.0687285
														24	inactive	C16	0.0570825
														24	inactive	C17	0.0295359
														24	inactive	C18	0.0327869
														24	inactive	C19	0.0703518
														24	inactive	C2	0.0538869
														24	inactive	C3	0.0379009
														24	inactive	C4	0.0690755
														24	inactive	C5	0.0422535
														24	inactive	C6	0.061745
														24	inactive	C7	0.0635118
														24	inactive	C8	0.0580153
														24	inactive	C9	0.0536437
														24	1	C1	0.0623188
														24	1	C10	0.0604396
														24	1	C11	0.057652
														24	1	C12	0.049505
														24	1	C13	0.0502693
														24	1	C14	0.0630499
														24	1	C15	0.0515464
														24	1	C16	0.0634249
														24	1	C17	0.0337553
														24	1	C18	0.0273224
														24	1	C19	0.0603015
														24	1	C2	0.04947
														24	1	C3	0.0495627
														24	1	C4	0.0616366
														24	1	C5	0.0211268
														24	1	C6	0.0711409
														24	1	C7	0.0635118
														24	1	C8	0.0610687
														24	1	C9	0.062753
														24	2	C1	0.0724638
														24	2	C10	0.0769231
														24	2	C11	0.0628931
														24	2	C12	0.0673267
														24	2	C13	0.05386
														24	2	C14	0.0630499
														24	2	C15	0.0824742
														24	2	C16	0.0718816
														24	2	C17	0.0548523
														24	2	C18	0.0765027
														24	2	C19	0.0628141
														24	2	C2	0.0715548
														24	2	C3	0.074344
														24	2	C4	0.0712009
														24	2	C5	0.028169
														24	2	C6	0.0697987
														24	2	C7	0.0684932
														24	2	C8	0.0694656
														24	2	C9	0.0657895
														24	3	C1	0.0801932
														24	3	C10	0.0879121
														24	3	C11	0.0754717
														24	3	C12	0.0891089
														24	3	C13	0.0879713
														24	3	C14	0.0777126
														24	3	C15	0.0893471
														24	3	C16	0.0930233
														24	3	C17	0.0801688
														24	3	C18	0.0874317
														24	3	C19	0.0778894
														24	3	C2	0.0786219
														24	3	C3	0.0626822
														24	3	C4	0.0765143
														24	3	C5	0.028169
														24	3	C6	0.0899329
														24	3	C7	0.0722291
														24	3	C8	0.0847328
														24	3	C9	0.0779352
														24	4	C1	0.110628
														24	4	C10	0.116758
														24	4	C11	0.102725
														24	4	C12	0.126733
														24	4	C13	0.10772
														24	4	C14	0.085044
														24	4	C15	0.103093
														24	4	C16	0.114165
														24	4	C17	0.0590717
														24	4	C18	0.120219
														24	4	C19	0.105528
														24	4	C2	0.115724
														24	4	C3	0.0889213
														24	4	C4	0.112646
														24	4	C5	0.084507
														24	4	C6	0.127517
														24	4	C7	0.105853
														24	4	C8	0.115267
														24	4	C9	0.112348
														24	5	C1	0.152174
														24	5	C10	0.149725
														24	5	C11	0.160377
														24	5	C12	0.166337
														24	5	C13	0.177738
														24	5	C14	0.158358
														24	5	C15	0.164948
														24	5	C16	0.150106
														24	5	C17	0.147679
														24	5	C18	0.131148
														24	5	C19	0.168342
														24	5	C2	0.136926
														24	5	C3	0.153061
														24	5	C4	0.174283
														24	5	C5	0.0774648
														24	5	C6	0.159732
														24	5	C7	0.163138
														24	5	C8	0.158779
														24	5	C9	0.158907
														24	6	C1	0.184058
														24	6	C10	0.201923
														24	6	C11	0.174004
														24	6	C12	0.180198
														24	6	C13	0.147217
														24	6	C14	0.178886
														24	6	C15	0.202749
														24	6	C16	0.173362
														24	6	C17	0.164557
														24	6	C18	0.142077
														24	6	C19	0.218593
														24	6	C2	0.177562
														24	6	C3	0.164723
														24	6	C4	0.197662
														24	6	C5	0.15493
														24	6	C6	0.193289
														24	6	C7	0.202989
														24	6	C8	0.18855
														24	6	C9	0.202429
														24	7	C1	0.13913
														24	7	C10	0.134615
														24	7	C11	0.146751
														24	7	C12	0.144554
														24	7	C13	0.140036
														24	7	C14	0.142229
														24	7	C15	0.134021
														24	7	C16	0.118393
														24	7	C17	0.139241
														24	7	C18	0.147541
														24	7	C19	0.120603
														24	7	C2	0.144876
														24	7	C3	0.139942
														24	7	C4	0.127524
														24	7	C5	0.140845
														24	7	C6	0.132886
														24	7	C7	0.146949
														24	7	C8	0.127481
														24	7	C9	0.144737
														24	8	C1	0.0758454
														24	8	C10	0.0590659
														24	8	C11	0.091195
														24	8	C12	0.0613861
														24	8	C13	0.0987433
														24	8	C14	0.107038
														24	8	C15	0.0652921
														24	8	C16	0.0866808
														24	8	C17	0.14346
														24	8	C18	0.120219
														24	8	C19	0.0678392
														24	8	C2	0.090106
														24	8	C3	0.112245
														24	8	C4	0.0584485
														24	8	C5	0.133803
														24	8	C6	0.0563758
														24	8	C7	0.0660025
														24	8	C8	0.0816794
														24	8	C9	0.0698381
														24	9	C1	0.0381643
														24	9	C10	0.0315934
														24	9	C11	0.0524109
														24	9	C12	0.029703
														24	9	C13	0.0628366
														24	9	C14	0.0483871
														24	9	C15	0.0274914
														24	9	C16	0.05074
														24	9	C17	0.07173
														24	9	C18	0.0819672
														24	9	C19	0.0251256
														24	9	C2	0.0521201
														24	9	C3	0.0626822
														24	9	C4	0.0297556
														24	9	C5	0.133803
														24	9	C6	0.0228188
														24	9	C7	0.0261519
														24	9	C8	0.0389313
														24	9	C9	0.0293522
														24	10	C1	0.026087
														24	10	C10	0.0151099
														24	10	C11	0.0314465
														24	10	C12	0.0178218
														24	10	C13	0.0341113
														24	10	C14	0.0307918
														24	10	C15	0.0103093
														24	10	C16	0.0211416
														24	10	C17	0.0759494
														24	10	C18	0.0327869
														24	10	C19	0.0226131
														24	10	C2	0.0291519
														24	10	C3	0.0539359
														24	10	C4	0.021254
														24	10	C5	0.15493
														24	10	C6	0.0147651
														24	10	C7	0.0211706
														24	10	C8	0.0160305
														24	10	C9	0.0222672
														28	inactive	C1	0.0541063
														28	inactive	C10	0.0549451
														28	inactive	C11	0.0419287
														28	inactive	C12	0.0574257
														28	inactive	C13	0.0448833
														28	inactive	C14	0.042522
														28	inactive	C15	0.0652921
														28	inactive	C16	0.0528541
														28	inactive	C17	0.0421941
														28	inactive	C18	0.0382514
														28	inactive	C19	0.0628141
														28	inactive	C2	0.04947
														28	inactive	C3	0.0422741
														28	inactive	C4	0.0616366
														28	inactive	C5	0.0422535
														28	inactive	C6	0.0536913
														28	inactive	C7	0.0572852
														28	inactive	C8	0.0557252
														28	inactive	C9	0.0445344
														28	1	C1	0.068599
														28	1	C10	0.0714286
														28	1	C11	0.0618449
														28	1	C12	0.0633663
														28	1	C13	0.0502693
														28	1	C14	0.0557185
														28	1	C15	0.0618557
														28	1	C16	0.0739958
														28	1	C17	0.0337553
														28	1	C18	0.0437158
														28	1	C19	0.0628141
														28	1	C2	0.0591873
														28	1	C3	0.0553936
														28	1	C4	0.0786397
														28	1	C5	0.028169
														28	1	C6	0.0778523
														28	1	C7	0.0697385
														28	1	C8	0.0687023
														28	1	C9	0.0718623
														28	2	C1	0.0710145
														28	2	C10	0.0673077
														28	2	C11	0.0660377
														28	2	C12	0.0712871
														28	2	C13	0.0520646
														28	2	C14	0.0718475
														28	2	C15	0.0652921
														28	2	C16	0.0676533
														28	2	C17	0.0506329
														28	2	C18	0.0546448
														28	2	C19	0.0753769
														28	2	C2	0.0618375
														28	2	C3	0.0641399
														28	2	C4	0.0605739
														28	2	C5	0.0211268
														28	2	C6	0.0657718
														28	2	C7	0.0747198
														28	2	C8	0.0641221
														28	2	C9	0.0678138
														28	3	C1	0.0903382
														28	3	C10	0.104396
														28	3	C11	0.0765199
														28	3	C12	0.0950495
														28	3	C13	0.0915619
														28	3	C14	0.0894428
														28	3	C15	0.116838
														28	3	C16	0.0951374
														28	3	C17	0.0675105
														28	3	C18	0.0983607
														28	3	C19	0.0753769
														28	3	C2	0.0936396
														28	3	C3	0.0699708
														28	3	C4	0.0850159
														28	3	C5	0.028169
														28	3	C6	0.108725
														28	3	C7	0.0759651
														28	3	C8	0.0961832
														28	3	C9	0.0799595
														28	4	C1	0.101932
														28	4	C10	0.107143
														28	4	C11	0.101677
														28	4	C12	0.108911
														28	4	C13	0.104129
														28	4	C14	0.0777126
														28	4	C15	0.0893471
														28	4	C16	0.114165
														28	4	C17	0.0632911
														28	4	C18	0.0983607
														28	4	C19	0.103015
														28	4	C2	0.107774
														28	4	C3	0.0845481
														28	4	C4	0.105207
														28	4	C5	0.0915493
														28	4	C6	0.114094
														28	4	C7	0.0909091
														28	4	C8	0.105344
														28	4	C9	0.109312
														28	5	C1	0.161836
														28	5	C10	0.164835
														28	5	C11	0.168763
														28	5	C12	0.178218
														28	5	C13	0.177738
														28	5	C14	0.167155
														28	5	C15	0.161512
														28	5	C16	0.162791
														28	5	C17	0.147679
														28	5	C18	0.147541
														28	5	C19	0.170854
														28	5	C2	0.144876
														28	5	C3	0.151603
														28	5	C4	0.179596
														28	5	C5	0.0633803
														28	5	C6	0.165101
														28	5	C7	0.179328
														28	5	C8	0.167939
														28	5	C9	0.167004
														28	6	C1	0.180676
														28	6	C10	0.197802
														28	6	C11	0.167715
														28	6	C12	0.186139
														28	6	C13	0.143627
														28	6	C14	0.174487
														28	6	C15	0.209622
														28	6	C16	0.169133
														28	6	C17	0.160338
														28	6	C18	0.136612
														28	6	C19	0.21608
														28	6	C2	0.168728
														28	6	C3	0.163265
														28	6	C4	0.198725
														28	6	C5	0.161972
														28	6	C6	0.195973
														28	6	C7	0.199253
														28	6	C8	0.187023
														28	6	C9	0.202429
														28	7	C1	0.137198
														28	7	C10	0.127747
														28	7	C11	0.146751
														28	7	C12	0.130693
														28	7	C13	0.145422
														28	7	C14	0.139296
														28	7	C15	0.134021
														28	7	C16	0.112051
														28	7	C17	0.160338
														28	7	C18	0.153005
														28	7	C19	0.115578
														28	7	C2	0.149293
														28	7	C3	0.142857
														28	7	C4	0.12221
														28	7	C5	0.15493
														28	7	C6	0.127517
														28	7	C7	0.144458
														28	7	C8	0.125954
														28	7	C9	0.1417
														28	8	C1	0.0719807
														28	8	C10	0.0590659
														28	8	C11	0.0859539
														28	8	C12	0.0633663
														28	8	C13	0.0951526
														28	8	C14	0.104106
														28	8	C15	0.0549828
														28	8	C16	0.0845666
														28	8	C17	0.130802
														28	8	C18	0.120219
														28	8	C19	0.0728643
														28	8	C2	0.0892226
														28	8	C3	0.11516
														28	8	C4	0.0584485
														28	8	C5	0.133803
														28	8	C6	0.0550336
														28	8	C7	0.0635118
														28	8	C8	0.0755725
														28	8	C9	0.0668016
														28	9	C1	0.0371981
														28	9	C10	0.0302198
														28	9	C11	0.0513627
														28	9	C12	0.029703
														28	9	C13	0.0628366
														28	9	C14	0.0483871
														28	9	C15	0.0309278
														28	9	C16	0.0486258
														28	9	C17	0.0632911
														28	9	C18	0.0765027
														28	9	C19	0.0251256
														28	9	C2	0.0468198
														28	9	C3	0.0568513
														28	9	C4	0.0286929
														28	9	C5	0.119718
														28	9	C6	0.0214765
														28	9	C7	0.0249066
														28	9	C8	0.0381679
														28	9	C9	0.0273279
														28	10	C1	0.0251208
														28	10	C10	0.0151099
														28	10	C11	0.0314465
														28	10	C12	0.0158416
														28	10	C13	0.032316
														28	10	C14	0.0293255
														28	10	C15	0.0103093
														28	10	C16	0.0190275
														28	10	C17	0.0801688
														28	10	C18	0.0327869
														28	10	C19	0.0201005
														28	10	C2	0.0291519
														28	10	C3	0.0539359
														28	10	C4	0.021254
														28	10	C5	0.15493
														28	10	C6	0.0147651
														28	10	C7	0.0199253
														28	10	C8	0.0152672
														28	10	C9	0.0212551
[truncated: 10 more columns]

## Sheet: Supp. Fig. 4
Age	cell	relative_abundance
15	epithelial cell of large intestine	0.412021
15	large intestine goblet cell	0.193679
15	Brush cell of epithelium proper of large intestine	0.00490248
15	enterocyte of epithelium of large intestine	0.283177
15	enteroendocrine cell	0.106221
15	epithelial cell of large intestine	0.415402
15	large intestine goblet cell	0.160956
15	Brush cell of epithelium proper of large intestine	0.0019369
15	enterocyte of epithelium of large intestine	0.335482
15	enteroendocrine cell	0.0862238
15	epithelial cell of large intestine	0.407983
15	large intestine goblet cell	0.194412
15	Brush cell of epithelium proper of large intestine	0.00278864
15	enterocyte of epithelium of large intestine	0.291718
15	enteroendocrine cell	0.103099
15	epithelial cell of large intestine	0.416706
15	large intestine goblet cell	0.204533
15	Brush cell of epithelium proper of large intestine	0.0430089
15	enterocyte of epithelium of large intestine	0.293592
15	enteroendocrine cell	0.0421589
15	epithelial cell of large intestine	0.419107
15	large intestine goblet cell	0.178799
15	Brush cell of epithelium proper of large intestine	0.0231208
15	enterocyte of epithelium of large intestine	0.331921
15	enteroendocrine cell	0.0470526
15	epithelial cell of large intestine	0.437403
15	large intestine goblet cell	0.193385
15	Brush cell of epithelium proper of large intestine	0.0361449
15	enterocyte of epithelium of large intestine	0.281412
15	enteroendocrine cell	0.051655
15	epithelial cell of large intestine	0.45619
15	large intestine goblet cell	0.1669
15	Brush cell of epithelium proper of large intestine	0.0124624
15	enterocyte of epithelium of large intestine	0.281251
15	enteroendocrine cell	0.0831973
15	epithelial cell of large intestine	0.45801
15	large intestine goblet cell	0.185042
15	Brush cell of epithelium proper of large intestine	0.0435942
15	enterocyte of epithelium of large intestine	0.27036
15	enteroendocrine cell	0.0429933
15	epithelial cell of large intestine	0.370557
15	large intestine goblet cell	0.170369
15	Brush cell of epithelium proper of large intestine	0.000636376
15	enterocyte of epithelium of large intestine	0.319867
15	enteroendocrine cell	0.13857
15	epithelial cell of large intestine	0.389004
15	large intestine goblet cell	0.182666
15	Brush cell of epithelium proper of large intestine	0.00340458
15	enterocyte of epithelium of large intestine	0.322137
15	enteroendocrine cell	0.102788
15	epithelial cell of large intestine	0.447451
15	large intestine goblet cell	0.182122
15	Brush cell of epithelium proper of large intestine	0.0381754
15	enterocyte of epithelium of large intestine	0.283707
15	enteroendocrine cell	0.0485448
15	epithelial cell of large intestine	0.430814
15	large intestine goblet cell	0.168537
15	Brush cell of epithelium proper of large intestine	0.0030405
15	enterocyte of epithelium of large intestine	0.337403
15	enteroendocrine cell	0.0602057
15	epithelial cell of large intestine	0.438241
15	large intestine goblet cell	0.179754
15	Brush cell of epithelium proper of large intestine	0.0231425
15	enterocyte of epithelium of large intestine	0.303966
15	enteroendocrine cell	0.0548968
15	epithelial cell of large intestine	0.438016
15	large intestine goblet cell	0.180994
15	Brush cell of epithelium proper of large intestine	0.0214054
15	enterocyte of epithelium of large intestine	0.291664
15	enteroendocrine cell	0.067921
15	epithelial cell of large intestine	0.401265
15	large intestine goblet cell	0.185101
15	Brush cell of epithelium proper of large intestine	0.00863121
15	enterocyte of epithelium of large intestine	0.326219
15	enteroendocrine cell	0.0787838
15	epithelial cell of large intestine	0.44099
15	large intestine goblet cell	0.162649
15	Brush cell of epithelium proper of large intestine	0.0431571
15	enterocyte of epithelium of large intestine	0.318091
15	enteroendocrine cell	0.0351134
24	epithelial cell of large intestine	0.431221
24	large intestine goblet cell	0.193967
24	Brush cell of epithelium proper of large intestine	0.0391744
24	enterocyte of epithelium of large intestine	0.272969
24	enteroendocrine cell	0.062668
24	epithelial cell of large intestine	0.480037
24	large intestine goblet cell	0.164188
24	Brush cell of epithelium proper of large intestine	0.0321954
24	enterocyte of epithelium of large intestine	0.27563
24	enteroendocrine cell	0.0479492
24	epithelial cell of large intestine	0.467576
24	large intestine goblet cell	0.150455
24	Brush cell of epithelium proper of large intestine	0.0159885
24	enterocyte of epithelium of large intestine	0.284277
24	enteroendocrine cell	0.0817042
24	epithelial cell of large intestine	0.470681
24	large intestine goblet cell	0.166649
24	Brush cell of epithelium proper of large intestine	0.0372606
24	enterocyte of epithelium of large intestine	0.280266
24	enteroendocrine cell	0.0451431
24	epithelial cell of large intestine	0.411026
24	large intestine goblet cell	0.17042
24	Brush cell of epithelium proper of large intestine	0.0144219
24	enterocyte of epithelium of large intestine	0.335714
24	enteroendocrine cell	0.0684183
24	epithelial cell of large intestine	0.42508
24	large intestine goblet cell	0.169574
24	Brush cell of epithelium proper of large intestine	0.0175732
24	enterocyte of epithelium of large intestine	0.318627
24	enteroendocrine cell	0.0691467
24	epithelial cell of large intestine	0.444223
24	large intestine goblet cell	0.173877
24	Brush cell of epithelium proper of large intestine	0.00947521
24	enterocyte of epithelium of large intestine	0.264644
24	enteroendocrine cell	0.107779
24	epithelial cell of large intestine	0.407419
24	large intestine goblet cell	0.176869
24	Brush cell of epithelium proper of large intestine	0.0148085
24	enterocyte of epithelium of large intestine	0.31766
24	enteroendocrine cell	0.0832434
24	epithelial cell of large intestine	0.43536
24	large intestine goblet cell	0.166892
24	Brush cell of epithelium proper of large intestine	0.0190967
24	enterocyte of epithelium of large intestine	0.307755
24	enteroendocrine cell	0.0708959
24	epithelial cell of large intestine	0.414299
24	large intestine goblet cell	0.207608
24	Brush cell of epithelium proper of large intestine	0.0339916
24	enterocyte of epithelium of large intestine	0.286877
24	enteroendocrine cell	0.0572252
24	epithelial cell of large intestine	0.457711
24	large intestine goblet cell	0.168203
24	Brush cell of epithelium proper of large intestine	0.0295201
24	enterocyte of epithelium of large intestine	0.305039
24	enteroendocrine cell	0.0395268
3	epithelial cell of large intestine	0.415752
3	large intestine goblet cell	0.163154
3	Brush cell of epithelium proper of large intestine	0.0177838
3	enterocyte of epithelium of large intestine	0.343918
3	enteroendocrine cell	0.0593922
24	epithelial cell of large intestine	0.410883
24	large intestine goblet cell	0.152331
24	Brush cell of epithelium proper of large intestine	0.0294135
24	enterocyte of epithelium of large intestine	0.352616
24	enteroendocrine cell	0.0547564
24	epithelial cell of large intestine	0.449668
24	large intestine goblet cell	0.187114
24	Brush cell of epithelium proper of large intestine	0.0282446
24	enterocyte of epithelium of large intestine	0.287951
24	enteroendocrine cell	0.0470221
24	epithelial cell of large intestine	0.421444
24	large intestine goblet cell	0.144026
24	Brush cell of epithelium proper of large intestine	0.00947368
24	enterocyte of epithelium of large intestine	0.372563
24	enteroendocrine cell	0.0524933
24	epithelial cell of large intestine	0.428037
24	large intestine goblet cell	0.162023
24	Brush cell of epithelium proper of large intestine	0.00889798
24	enterocyte of epithelium of large intestine	0.328049
24	enteroendocrine cell	0.0729935
24	epithelial cell of large intestine	0.425862
24	large intestine goblet cell	0.159399
24	Brush cell of epithelium proper of large intestine	0.023483
24	enterocyte of epithelium of large intestine	0.340097
24	enteroendocrine cell	0.0511585
3	epithelial cell of large intestine	0.463395
3	large intestine goblet cell	0.17879
3	Brush cell of epithelium proper of large intestine	0.0388957
3	enterocyte of epithelium of large intestine	0.264245
3	enteroendocrine cell	0.0546745
3	epithelial cell of large intestine	0.545647
3	large intestine goblet cell	0.159114
3	Brush cell of epithelium proper of large intestine	0.0290175
3	enterocyte of epithelium of large intestine	0.203361
3	enteroendocrine cell	0.0628604
3	epithelial cell of large intestine	0.43601
3	large intestine goblet cell	0.160605
3	Brush cell of epithelium proper of large intestine	0.0273589
3	enterocyte of epithelium of large intestine	0.323081
3	enteroendocrine cell	0.0529454
3	epithelial cell of large intestine	0.4596
3	large intestine goblet cell	0.161056
3	Brush cell of epithelium proper of large intestine	0.0389648
3	enterocyte of epithelium of large intestine	0.29362
3	enteroendocrine cell	0.0467585
3	epithelial cell of large intestine	0.419469
3	large intestine goblet cell	0.179229
3	Brush cell of epithelium proper of large intestine	0.019901
3	enterocyte of epithelium of large intestine	0.339778
3	enteroendocrine cell	0.0416229
3	epithelial cell of large intestine	0.424748
3	large intestine goblet cell	0.19188
3	Brush cell of epithelium proper of large intestine	0.0256233
3	enterocyte of epithelium of large intestine	0.29485
3	enteroendocrine cell	0.0628974
3	epithelial cell of large intestine	0.438093
3	large intestine goblet cell	0.17499
3	Brush cell of epithelium proper of large intestine	0.0231822
3	enterocyte of epithelium of large intestine	0.299372
3	enteroendocrine cell	0.0643636
3	epithelial cell of large intestine	0.403765
3	large intestine goblet cell	0.16361
3	Brush cell of epithelium proper of large intestine	0.00759223
3	enterocyte of epithelium of large intestine	0.358254
3	enteroendocrine cell	0.0667784
3	epithelial cell of large intestine	0.453258
3	large intestine goblet cell	0.177098
3	Brush cell of epithelium proper of large intestine	0.0370786
3	enterocyte of epithelium of large intestine	0.273915
3	enteroendocrine cell	0.0586502
3	epithelial cell of large intestine	0.403562
3	large intestine goblet cell	0.165166
3	Brush cell of epithelium proper of large intestine	0.00156309
3	enterocyte of epithelium of large intestine	0.322004
3	enteroendocrine cell	0.107704
3	epithelial cell of large intestine	0.425769
3	large intestine goblet cell	0.136469
3	Brush cell of epithelium proper of large intestine	0.00338237
3	enterocyte of epithelium of large intestine	0.343871
3	enteroendocrine cell	0.0905084
3	epithelial cell of large intestine	0.434717
3	large intestine goblet cell	0.15649
3	Brush cell of epithelium proper of large intestine	0.0398966
3	enterocyte of epithelium of large intestine	0.324221
3	enteroendocrine cell	0.0446753
3	epithelial cell of large intestine	0.410109
3	large intestine goblet cell	0.156257
3	Brush cell of epithelium proper of large intestine	0.0138971
3	enterocyte of epithelium of large intestine	0.34921
3	enteroendocrine cell	0.070526
3	epithelial cell of large intestine	0.446572
3	large intestine goblet cell	0.170223
3	Brush cell of epithelium proper of large intestine	0.0286588
3	enterocyte of epithelium of large intestine	0.306889
3	enteroendocrine cell	0.0476576
3	epithelial cell of large intestine	0.483325
3	large intestine goblet cell	0.19146
3	Brush cell of epithelium proper of large intestine	0.0241759
3	enterocyte of epithelium of large intestine	0.248512
3	enteroendocrine cell	0.0525272
3	epithelial cell of large intestine	0.430095
3	large intestine goblet cell	0.146139
3	Brush cell of epithelium proper of large intestine	0.0276479
3	enterocyte of epithelium of large intestine	0.354007
3	enteroendocrine cell	0.0421115
28	epithelial cell of large intestine	0.434771
28	large intestine goblet cell	0.160886
28	Brush cell of epithelium proper of large intestine	0.0220844
28	enterocyte of epithelium of large intestine	0.29726
28	enteroendocrine cell	0.0849981
28	epithelial cell of large intestine	0.448464
28	large intestine goblet cell	0.144587
28	Brush cell of epithelium proper of large intestine	0.0241302
28	enterocyte of epithelium of large intestine	0.316594
28	enteroendocrine cell	0.0662254
28	epithelial cell of large intestine	0.478699
28	large intestine goblet cell	0.166475
28	Brush cell of epithelium proper of large intestine	0.0425532
28	enterocyte of epithelium of large intestine	0.257123
28	enteroendocrine cell	0.0551492
28	epithelial cell of large intestine	0.44491
28	large intestine goblet cell	0.129977
28	Brush cell of epithelium proper of large intestine	0.0114874
28	enterocyte of epithelium of large intestine	0.364062
28	enteroendocrine cell	0.0495628
28	epithelial cell of large intestine	0.512812
28	large intestine goblet cell	0.160787
28	Brush cell of epithelium proper of large intestine	0.0262283
28	enterocyte of epithelium of large intestine	0.247631
28	enteroendocrine cell	0.0525411
28	epithelial cell of large intestine	0.430836
28	large intestine goblet cell	0.147342
28	Brush cell of epithelium proper of large intestine	0.0241399
28	enterocyte of epithelium of large intestine	0.324415
28	enteroendocrine cell	0.073267
28	epithelial cell of large intestine	0.377849
28	large intestine goblet cell	0.14449
28	Brush cell of epithelium proper of large intestine	0.00129612
28	enterocyte of epithelium of large intestine	0.387619
28	enteroendocrine cell	0.0887449
28	epithelial cell of large intestine	0.410844
28	large intestine goblet cell	0.122763
28	Brush cell of epithelium proper of large intestine	0.0114332
28	enterocyte of epithelium of large intestine	0.407274
28	enteroendocrine cell	0.0476855
28	epithelial cell of large intestine	0.401125
28	large intestine goblet cell	0.165913
28	Brush cell of epithelium proper of large intestine	0.0170898
28	enterocyte of epithelium of large intestine	0.32433
28	enteroendocrine cell	0.0915422
28	epithelial cell of large intestine	0.440596
28	large intestine goblet cell	0.174499
28	Brush cell of epithelium proper of large intestine	0.0322351
28	enterocyte of epithelium of large intestine	0.307818
28	enteroendocrine cell	0.0448521
28	epithelial cell of large intestine	0.464899
28	large intestine goblet cell	0.145543
28	Brush cell of epithelium proper of large intestine	0.0288119
28	enterocyte of epithelium of large intestine	0.320299
28	enteroendocrine cell	0.0404467
28	epithelial cell of large intestine	0.396644
28	large intestine goblet cell	0.163155
28	Brush cell of epithelium proper of large intestine	0.0040902
28	enterocyte of epithelium of large intestine	0.316624
28	enteroendocrine cell	0.119487
28	epithelial cell of large intestine	0.399135
28	large intestine goblet cell	0.175192
28	Brush cell of epithelium proper of large intestine	0.0264806
28	enterocyte of epithelium of large intestine	0.337052
28	enteroendocrine cell	0.062141
28	epithelial cell of large intestine	0.451207
28	large intestine goblet cell	0.169657
28	Brush cell of epithelium proper of large intestine	0.0262837
28	enterocyte of epithelium of large intestine	0.296881
28	enteroendocrine cell	0.0559709
28	epithelial cell of large intestine	0.463792
28	large intestine goblet cell	0.178968
28	Brush cell of epithelium proper of large intestine	0.0411972
28	enterocyte of epithelium of large intestine	0.266979
28	enteroendocrine cell	0.0490632
28	epithelial cell of large intestine	0.432288
28	large intestine goblet cell	0.148344
28	Brush cell of epithelium proper of large intestine	0.0168519
28	enterocyte of epithelium of large intestine	0.336859
28	enteroendocrine cell	0.0656572
28	epithelial cell of large intestine	0.402681
28	large intestine goblet cell	0.125797
28	Brush cell of epithelium proper of large intestine	0.00481386
28	enterocyte of epithelium of large intestine	0.31357
28	enteroendocrine cell	0.153138
28	epithelial cell of large intestine	0.452957
28	large intestine goblet cell	0.14131
28	Brush cell of epithelium proper of large intestine	0.0251295
28	enterocyte of epithelium of large intestine	0.301481
28	enteroendocrine cell	0.0791226
9	epithelial cell of large intestine	0.411731
9	large intestine goblet cell	0.202938
9	Brush cell of epithelium proper of large intestine	0.0351855
9	enterocyte of epithelium of large intestine	0.290516
9	enteroendocrine cell	0.0596288
9	epithelial cell of large intestine	0.404156
9	large intestine goblet cell	0.188153
9	Brush cell of epithelium proper of large intestine	0.0107913
9	enterocyte of epithelium of large intestine	0.339369
9	enteroendocrine cell	0.0575315
9	epithelial cell of large intestine	0.414918
9	large intestine goblet cell	0.174904
9	Brush cell of epithelium proper of large intestine	0.000989099
9	enterocyte of epithelium of large intestine	0.328196
9	enteroendocrine cell	0.0809929
9	epithelial cell of large intestine	0.435045
9	large intestine goblet cell	0.153524
9	Brush cell of epithelium proper of large intestine	0.0216518
9	enterocyte of epithelium of large intestine	0.315015
9	enteroendocrine cell	0.0747644
9	epithelial cell of large intestine	0.410888
9	large intestine goblet cell	0.180615
9	Brush cell of epithelium proper of large intestine	0.00248372
9	enterocyte of epithelium of large intestine	0.320094
9	enteroendocrine cell	0.08592
9	epithelial cell of large intestine	0.391803
9	large intestine goblet cell	0.163696
9	Brush cell of epithelium proper of large intestine	0.00121959
9	enterocyte of epithelium of large intestine	0.354192
9	enteroendocrine cell	0.0890893
9	epithelial cell of large intestine	0.393392
9	large intestine goblet cell	0.154223
9	Brush cell of epithelium proper of large intestine	0.000131074
9	enterocyte of epithelium of large intestine	0.383427
9	enteroendocrine cell	0.0688267
9	epithelial cell of large intestine	0.4013
9	large intestine goblet cell	0.182657
9	Brush cell of epithelium proper of large intestine	0.0209488
9	enterocyte of epithelium of large intestine	0.334466
9	enteroendocrine cell	0.0606278
9	epithelial cell of large intestine	0.414574
9	large intestine goblet cell	0.179864
9	Brush cell of epithelium proper of large intestine	0.000303023
9	enterocyte of epithelium of large intestine	0.337028
9	enteroendocrine cell	0.0682312
9	epithelial cell of large intestine	0.391595
9	large intestine goblet cell	0.156609
9	Brush cell of epithelium proper of large intestine	0.000615113
9	enterocyte of epithelium of large intestine	0.378972
9	enteroendocrine cell	0.0722096
9	epithelial cell of large intestine	0.415246
9	large intestine goblet cell	0.177091
9	Brush cell of epithelium proper of large intestine	9.37771e-05
9	enterocyte of epithelium of large intestine	0.354686
9	enteroendocrine cell	0.0528829
9	epithelial cell of large intestine	0.400185
9	large intestine goblet cell	0.153314
9	Brush cell of epithelium proper of large intestine	0.00112832
9	enterocyte of epithelium of large intestine	0.321273
9	enteroendocrine cell	0.1241
9	epithelial cell of large intestine	0.436355
9	large intestine goblet cell	0.171047
9	Brush cell of epithelium proper of large intestine	0.0148574
9	enterocyte of epithelium of large intestine	0.305605
9	enteroendocrine cell	0.0721358
9	epithelial cell of large intestine	0.443717
9	large intestine goblet cell	0.19113
9	Brush cell of epithelium proper of large intestine	0.0258069
9	enterocyte of epithelium of large intestine	0.275786
9	enteroendocrine cell	0.0635593
9	epithelial cell of large intestine	0.423561
9	large intestine goblet cell	0.15657
9	Brush cell of epithelium proper of large intestine	0.00521804
9	enterocyte of epithelium of large intestine	0.307933
9	enteroendocrine cell	0.106718
9	epithelial cell of large intestine	0.41387
9	large intestine goblet cell	0.148872
9	Brush cell of epithelium proper of large intestine	0.0224278
9	enterocyte of epithelium of large intestine	0.35213
9	enteroendocrine cell	0.0627001

## Sheet: Supp. Fig. 5
Supp. Fig. 5
gene_symbol	mC	TPM	age
6820408C15Rik	0.357143	0.106204	3
6820408C15Rik	0.270588	0.239162	3
6820408C15Rik	0.261538	0.17652	3
6820408C15Rik	0.241071	0.0997743	3
6820408C15Rik	0.436782	0	3
6820408C15Rik	0.4375	0.346592	3
6820408C15Rik	0.170213	0.160922	3
6820408C15Rik	0.295455	0	3
6820408C15Rik	0.52	0.230538	3
6820408C15Rik	0.358974	0.100063	3
6820408C15Rik	0.263158	0	3
6820408C15Rik	0.384615	0.302778	3
6820408C15Rik	0.36	0.172389	3
6820408C15Rik	0.382979	0.0639059	3
6820408C15Rik	0.325	0.271258	3
6820408C15Rik	0.309859	0.248093	3
6820408C15Rik	0.451613	0.0611638	9
6820408C15Rik	0.433962	0	9
6820408C15Rik	0.547619	0	9
6820408C15Rik	0.55	0.106251	9
6820408C15Rik	0.595745	0.230413	9
6820408C15Rik	0.636364	0.0606664	9
6820408C15Rik	0.569767	0.0480657	9
6820408C15Rik	0.555556	0.050768	9
6820408C15Rik	0.774194	0.172526	9
6820408C15Rik	0.578512	0.0539843	9
6820408C15Rik	0.619718	0.0589501	9
6820408C15Rik	0.626667	0.13379	9
6820408C15Rik	0.589041	0.0967748	9
6820408C15Rik	0.311475	0.0990845	9
6820408C15Rik	0.37037	0.216424	9
6820408C15Rik	0.513514	0.101491	15
6820408C15Rik	0.72	0.058134	15
6820408C15Rik	0.693878	0.113929	15
6820408C15Rik	0.7	0	15
6820408C15Rik	0.7	0.0560675	15
6820408C15Rik	0.538462	0.0479325	15
6820408C15Rik	0.45	0	15
6820408C15Rik	0.724138	0.0536389	15
6820408C15Rik	0.75	0.177929	15
6820408C15Rik	0.538462	0.0528208	15
6820408C15Rik	0.692308	0	15
6820408C15Rik	0.763158	0.0602782	15
6820408C15Rik	0.428571	0.0932695	15
6820408C15Rik	0.553571	0.0507368	15
6820408C15Rik	0.722222	0.0815832	15
6820408C15Rik	0.846154	0	24
6820408C15Rik	0.486486	0	24
6820408C15Rik	0.530612	0	24
6820408C15Rik	0.71875	0.0656788	24
6820408C15Rik	0.789474	0.0615123	24
6820408C15Rik	0.775	0.0570176	24
6820408C15Rik	0.75	0.0392777	24
6820408C15Rik	0.8	0.0878165	24
6820408C15Rik	0.606061	0.0977535	24
6820408C15Rik	0.662338	0.171181	24
6820408C15Rik	0.59375	0.0779369	24
6820408C15Rik	0.628571	0	24
6820408C15Rik	0.689189	0.0421033	24
6820408C15Rik	0.714286	0.051172	24
6820408C15Rik	0.571429	0.0880614	24
6820408C15Rik	0.595745	0.104579	24
6820408C15Rik	0.647059	0.0330481	28
6820408C15Rik	0.655738	0.0448324	28
6820408C15Rik	0.576923	0.356779	28
6820408C15Rik	0.798165	0.0486251	28
6820408C15Rik	0.607143	0.145475	28
6820408C15Rik	0.612903	0.0491922	28
6820408C15Rik	0.775	0.0591851	28
6820408C15Rik	0.633333	0	28
6820408C15Rik	0.736842	0.162719	28
6820408C15Rik	0.814815	0.208391	28
6820408C15Rik	0.68	0.250358	28
6820408C15Rik	0.765625	0	28
6820408C15Rik	0.632353	0	28
6820408C15Rik	0.802632	0.106292	28
6820408C15Rik	0.581395	0.0546076	28
6820408C15Rik	0.714286	0.159175	28
6820408C15Rik	0.802632	0	28
6820408C15Rik	0.607143	0.102224	28
6820408C15Rik	0.494118	0.106204	3
6820408C15Rik	0.319588	0.239162	3
6820408C15Rik	0.40625	0.17652	3
6820408C15Rik	0.316176	0.0997743	3
6820408C15Rik	0.483871	0	3
6820408C15Rik	0.584615	0.346592	3
6820408C15Rik	0.5	0.160922	3
6820408C15Rik	0.5	0	3
6820408C15Rik	0.36	0.230538	3
6820408C15Rik	0.560976	0.100063	3
6820408C15Rik	0.68254	0	3
6820408C15Rik	0.380952	0.302778	3
6820408C15Rik	0.454545	0.172389	3
6820408C15Rik	0.570513	0.0639059	3
6820408C15Rik	0.592308	0.271258	3
6820408C15Rik	0.507937	0.248093	3
6820408C15Rik	0.651376	0.0611638	9
6820408C15Rik	0.738095	0	9
6820408C15Rik	0.547619	0	9
6820408C15Rik	0.444444	0.106251	9
6820408C15Rik	0.574074	0.230413	9
6820408C15Rik	0.782609	0.0606664	9
6820408C15Rik	0.686957	0.0480657	9
6820408C15Rik	0.755102	0.050768	9
6820408C15Rik	0.6	0.172526	9
6820408C15Rik	0.606557	0.0539843	9
6820408C15Rik	0.683544	0.0589501	9
6820408C15Rik	0.701299	0.13379	9
6820408C15Rik	0.620253	0.0967748	9
6820408C15Rik	0.662162	0.0990845	9
6820408C15Rik	0.738636	0.216424	9
6820408C15Rik	0.458333	0.101491	15
6820408C15Rik	0.804348	0.058134	15
6820408C15Rik	0.539683	0.113929	15
6820408C15Rik	0.730769	0	15
6820408C15Rik	0.590909	0.0560675	15
6820408C15Rik	0.592593	0.0479325	15
6820408C15Rik	0.55814	0	15
6820408C15Rik	0.916667	0.0536389	15
6820408C15Rik	0.967742	0.177929	15
6820408C15Rik	0.409091	0.0528208	15
6820408C15Rik	0.882353	0	15
6820408C15Rik	0.538462	0.0602782	15
6820408C15Rik	0.771429	0.0932695	15
6820408C15Rik	0.621622	0.0507368	15
6820408C15Rik	0.625	0.0815832	15
6820408C15Rik	0.833333	0	24
6820408C15Rik	0.578947	0	24
6820408C15Rik	0.695122	0	24
6820408C15Rik	0.933333	0.0656788	24
6820408C15Rik	0.818182	0.0615123	24
6820408C15Rik	0.68254	0.0570176	24
6820408C15Rik	0.88	0.0392777	24
6820408C15Rik	0.821429	0.0878165	24
6820408C15Rik	0.911765	0.0977535	24
6820408C15Rik	0.552083	0.171181	24
6820408C15Rik	0.769231	0.0779369	24
6820408C15Rik	0.6	0	24
6820408C15Rik	0.635135	0.0421033	24
6820408C15Rik	0.971429	0.051172	24
6820408C15Rik	0.525	0.0880614	24
6820408C15Rik	0.6	0.104579	24
6820408C15Rik	0.638889	0.0330481	28
6820408C15Rik	0.563218	0.0448324	28
6820408C15Rik	0.611765	0.356779	28
6820408C15Rik	0.722222	0.0486251	28
6820408C15Rik	0.892857	0.145475	28
6820408C15Rik	0.807018	0.0491922	28
6820408C15Rik	0.717172	0.0591851	28
6820408C15Rik	0.870968	0	28
6820408C15Rik	0.833333	0.162719	28
6820408C15Rik	0.826923	0.208391	28
6820408C15Rik	0.78125	0.250358	28
6820408C15Rik	0.752809	0	28
6820408C15Rik	0.726316	0	28
6820408C15Rik	0.791667	0.106292	28
6820408C15Rik	0.40625	0.0546076	28
6820408C15Rik	0.676471	0.159175	28
6820408C15Rik	0.8	0	28
6820408C15Rik	0.714286	0.102224	28
6820408C15Rik	0.205882	0.106204	3
6820408C15Rik	0.4	0.239162	3
6820408C15Rik	0.666667	0.17652	3
6820408C15Rik	0.4125	0.0997743	3
6820408C15Rik	0.717949	0	3
6820408C15Rik	0.44	0.346592	3
6820408C15Rik	0.575758	0.160922	3
6820408C15Rik	0.576923	0	3
6820408C15Rik	0.692308	0.230538	3
6820408C15Rik	0.386364	0.100063	3
6820408C15Rik	0.290323	0	3
6820408C15Rik	0.444444	0.302778	3
6820408C15Rik	0.580645	0.172389	3
6820408C15Rik	0.62963	0.0639059	3
6820408C15Rik	0.443038	0.271258	3
6820408C15Rik	0.666667	0.248093	3
6820408C15Rik	0.727273	0.0611638	9
6820408C15Rik	0.882353	0	9
6820408C15Rik	0.758621	0	9
6820408C15Rik	0.322581	0.230413	9
6820408C15Rik	0.958333	0.0606664	9
6820408C15Rik	0.753846	0.0480657	9
6820408C15Rik	0.736842	0.050768	9
6820408C15Rik	0.488889	0.172526	9
6820408C15Rik	0.736	0.0539843	9
6820408C15Rik	0.603774	0.0589501	9
6820408C15Rik	0.673913	0.13379	9
6820408C15Rik	0.739583	0.0967748	9
6820408C15Rik	0.636364	0.0990845	9
6820408C15Rik	0.759036	0.216424	9
6820408C15Rik	0.794872	0.101491	15
6820408C15Rik	0.766667	0.058134	15
6820408C15Rik	0.628571	0.113929	15
6820408C15Rik	0.933333	0	15
6820408C15Rik	1	0	15
6820408C15Rik	0.772727	0.0479325	15
6820408C15Rik	0.9	0	15
6820408C15Rik	0.722222	0.0536389	15
6820408C15Rik	0.666667	0.177929	15
6820408C15Rik	0.6875	0.0528208	15
6820408C15Rik	0.4	0	15
6820408C15Rik	0.764706	0.0602782	15
6820408C15Rik	0.851852	0.0932695	15
6820408C15Rik	0.761905	0.0507368	15
6820408C15Rik	0.642857	0	24
6820408C15Rik	1	0	24
6820408C15Rik	0.685714	0	24
6820408C15Rik	0.740741	0.0656788	24
6820408C15Rik	1	0.0615123	24
6820408C15Rik	0.806452	0.0570176	24
6820408C15Rik	0.75	0.0392777	24
6820408C15Rik	0.588235	0.0878165	24
6820408C15Rik	1	0.0977535	24
6820408C15Rik	0.642857	0.171181	24
6820408C15Rik	0.529412	0.0779369	24
6820408C15Rik	0.931034	0.0421033	24
6820408C15Rik	1	0.051172	24
6820408C15Rik	0.714286	0.0880614	24
6820408C15Rik	0.521739	0.104579	24
6820408C15Rik	0.75	0.0330481	28
6820408C15Rik	0.795918	0.0448324	28
6820408C15Rik	0.765625	0.356779	28
6820408C15Rik	0.716981	0.0486251	28
6820408C15Rik	0.75	0.145475	28
6820408C15Rik	0.725	0.0491922	28
6820408C15Rik	0.744681	0.0591851	28
6820408C15Rik	0.666667	0	28
6820408C15Rik	0.571429	0.208391	28
6820408C15Rik	0.72549	0	28
6820408C15Rik	0.566667	0	28
6820408C15Rik	0.880952	0.106292	28
6820408C15Rik	0.884615	0.0546076	28
6820408C15Rik	0.928571	0.159175	28
6820408C15Rik	0.630435	0	28
6820408C15Rik	0.705882	0.102224	28
6820408C15Rik	0.0588235	0.106204	3
6820408C15Rik	0.166667	0.239162	3
6820408C15Rik	0.102564	0.17652	3
6820408C15Rik	0.15	0.0997743	3
6820408C15Rik	0.337662	0	3
6820408C15Rik	0.24	0.346592	3
6820408C15Rik	0.1875	0.160922	3
6820408C15Rik	0.0384615	0	3
6820408C15Rik	0.153846	0.230538	3
6820408C15Rik	0.159091	0.100063	3
6820408C15Rik	0.16129	0	3
6820408C15Rik	0.0444444	0.302778	3
6820408C15Rik	0.290323	0.172389	3
6820408C15Rik	0.314815	0.0639059	3
6820408C15Rik	0.21519	0.271258	3
6820408C15Rik	0.418182	0.248093	3
6820408C15Rik	0.378788	0.0611638	9
6820408C15Rik	0.5	0	9
6820408C15Rik	0.758621	0	9
6820408C15Rik	0.225806	0.230413	9
6820408C15Rik	0.625	0.0606664	9
6820408C15Rik	0.523077	0.0480657	9
6820408C15Rik	0.789474	0.050768	9
6820408C15Rik	0.444444	0.172526	9
6820408C15Rik	0.56	0.0539843	9
6820408C15Rik	0.377358	0.0589501	9
6820408C15Rik	0.326087	0.13379	9
6820408C15Rik	0.46875	0.0967748	9
6820408C15Rik	0.272727	0.0990845	9
6820408C15Rik	0.39759	0.216424	9
6820408C15Rik	0.666667	0.101491	15
6820408C15Rik	0.466667	0.058134	15
6820408C15Rik	0.352941	0.113929	15
6820408C15Rik	0.833333	0	15
6820408C15Rik	0.5	0	15
6820408C15Rik	0.772727	0.0479325	15
6820408C15Rik	0.9	0	15
6820408C15Rik	0.444444	0.0536389	15
6820408C15Rik	0.4	0.177929	15
6820408C15Rik	0.4375	0.0528208	15
6820408C15Rik	0.333333	0	15
6820408C15Rik	0.647059	0.0602782	15
6820408C15Rik	0.407407	0.0932695	15
6820408C15Rik	0.619048	0.0507368	15
6820408C15Rik	0.714286	0	24
6820408C15Rik	0.846154	0	24
6820408C15Rik	0.542857	0	24
6820408C15Rik	0.62963	0.0656788	24
6820408C15Rik	0.8	0.0615123	24
6820408C15Rik	0.741935	0.0570176	24
6820408C15Rik	0.833333	0.0392777	24
6820408C15Rik	0.631579	0.0878165	24
6820408C15Rik	0.571429	0.0977535	24
6820408C15Rik	0.509091	0.171181	24
6820408C15Rik	0.529412	0.0779369	24
6820408C15Rik	0.793103	0.0421033	24
6820408C15Rik	0.705882	0.051172	24
6820408C15Rik	0.642857	0.0880614	24
6820408C15Rik	0.521739	0.104579	24
6820408C15Rik	0.6	0.0330481	28
6820408C15Rik	0.653061	0.0448324	28
6820408C15Rik	0.71875	0.356779	28
6820408C15Rik	0.622642	0.0486251	28
6820408C15Rik	0.583333	0.145475	28
6820408C15Rik	0.675	0.0491922	28
6820408C15Rik	0.723404	0.0591851	28
6820408C15Rik	0.545455	0	28
6820408C15Rik	0.428571	0.208391	28
6820408C15Rik	0.568627	0	28
6820408C15Rik	0.586207	0	28
6820408C15Rik	0.797619	0.106292	28
6820408C15Rik	0.807692	0.0546076	28
6820408C15Rik	0.821429	0.159175	28
6820408C15Rik	0.630435	0	28
6820408C15Rik	0.705882	0.102224	28
6820408C15Rik	0.0291262	0.106204	3
6820408C15Rik	0.05	0.239162	3
6820408C15Rik	0.0720721	0.17652	3
6820408C15Rik	0.0652174	0.0997743	3
6820408C15Rik	0.15625	0	3
6820408C15Rik	0.0857143	0.346592	3
6820408C15Rik	0.1	0.160922	3
6820408C15Rik	0.113402	0	3
6820408C15Rik	0	0.230538	3
6820408C15Rik	0.0909091	0.100063	3
6820408C15Rik	0.049505	0	3
6820408C15Rik	0.0769231	0.302778	3
6820408C15Rik	0.114286	0.172389	3
6820408C15Rik	0.178947	0.0639059	3
6820408C15Rik	0.109489	0.271258	3
6820408C15Rik	0.0379747	0.248093	3
6820408C15Rik	0.323944	0.0611638	9
6820408C15Rik	0.5	0	9
6820408C15Rik	0.453125	0	9
6820408C15Rik	0.454545	0.106251	9
6820408C15Rik	0.375	0.230413	9
6820408C15Rik	0.375	0.0606664	9
6820408C15Rik	0.290909	0.0480657	9
6820408C15Rik	0.291139	0.050768	9
6820408C15Rik	0.294118	0.172526	9
6820408C15Rik	0.251553	0.0539843	9
6820408C15Rik	0.524752	0.0589501	9
6820408C15Rik	0.330579	0.13379	9
6820408C15Rik	0.0833333	0	9
6820408C15Rik	0.303448	0.0967748	9
6820408C15Rik	0.380531	0.0990845	9
6820408C15Rik	0.305195	0.216424	9
6820408C15Rik	0.6	0.101491	15
6820408C15Rik	0.518072	0.058134	15
6820408C15Rik	0.33871	0.113929	15
6820408C15Rik	0.397436	0	15
6820408C15Rik	0.642857	0	15
6820408C15Rik	0.411765	0.0560675	15
6820408C15Rik	0.347826	0.0479325	15
6820408C15Rik	0.318182	0	15
6820408C15Rik	0.241379	0.0536389	15
6820408C15Rik	0.392157	0.177929	15
6820408C15Rik	0.344828	0.0528208	15
6820408C15Rik	0.4	0	15
6820408C15Rik	0.555556	0.0602782	15
6820408C15Rik	0.404762	0.0932695	15
6820408C15Rik	0.54717	0.0507368	15
6820408C15Rik	0.275	0.0815832	15
6820408C15Rik	0.440678	0	24
6820408C15Rik	0.5625	0	24
6820408C15Rik	0.621622	0	24
6820408C15Rik	0.555556	0.0656788	24
6820408C15Rik	0.477273	0.0615123	24
6820408C15Rik	0.405797	0.0570176	24
6820408C15Rik	0.56	0.0392777	24
6820408C15Rik	0.431818	0.0878165	24
6820408C15Rik	0.472727	0.0977535	24
6820408C15Rik	0.508475	0.171181	24
6820408C15Rik	0.3125	0.0779369	24
6820408C15Rik	0.546296	0	24
6820408C15Rik	0.587156	0.0421033	24
6820408C15Rik	0.506329	0.051172	24
6820408C15Rik	0.652174	0.0880614	24
6820408C15Rik	0.540816	0.104579	24
6820408C15Rik	0.368421	0.0330481	28
6820408C15Rik	0.438462	0.0448324	28
6820408C15Rik	0.671141	0.356779	28
6820408C15Rik	0.613139	0.0486251	28
6820408C15Rik	0.606557	0.145475	28
6820408C15Rik	0.621622	0.0491922	28
6820408C15Rik	0.34375	0.0591851	28
6820408C15Rik	0.588235	0	28
6820408C15Rik	0.380952	0.162719	28
6820408C15Rik	0.352941	0.208391	28
6820408C15Rik	0.306452	0.250358	28
6820408C15Rik	0.514563	0	28
6820408C15Rik	0.485714	0	28
6820408C15Rik	0.526531	0.106292	28
6820408C15Rik	0.467532	0.0546076	28
6820408C15Rik	0.711111	0.159175	28
6820408C15Rik	0.446281	0	28
6820408C15Rik	0.528302	0.102224	28
6820408C15Rik	0.160377	0.106204	3
6820408C15Rik	0.0625	0.239162	3
6820408C15Rik	0.126126	0.17652	3
6820408C15Rik	0.222826	0.0997743	3
6820408C15Rik	0.136646	0	3
6820408C15Rik	0.171429	0.346592	3
6820408C15Rik	0.225	0.160922	3
6820408C15Rik	0.154639	0	3
6820408C15Rik	0.114286	0.230538	3
6820408C15Rik	0.237705	0.100063	3
6820408C15Rik	0.23	0	3
6820408C15Rik	0.032967	0.302778	3
6820408C15Rik	0.142857	0.172389	3
6820408C15Rik	0.231579	0.0639059	3
6820408C15Rik	0.161765	0.271258	3
6820408C15Rik	0.21519	0.248093	3
6820408C15Rik	0.535211	0.0611638	9
6820408C15Rik	0.555556	0	9
6820408C15Rik	0.484375	0	9
6820408C15Rik	0.454545	0.106251	9
6820408C15Rik	0.375	0.230413	9
6820408C15Rik	0.321429	0.0606664	9
6820408C15Rik	0.365854	0.0480657	9
6820408C15Rik	0.512821	0.050768	9
6820408C15Rik	0.607843	0.172526	9
6820408C15Rik	0.496894	0.0539843	9
6820408C15Rik	0.524752	0.0589501	9
6820408C15Rik	0.5	0.13379	9
6820408C15Rik	0.708333	0	9
6820408C15Rik	0.319444	0.0967748	9
6820408C15Rik	0.380531	0.0990845	9
6820408C15Rik	0.432258	0.216424	9
6820408C15Rik	0.5	0.101491	15
6820408C15Rik	0.46988	0.058134	15
6820408C15Rik	0.435484	0.113929	15
6820408C15Rik	0.589744	0	15
6820408C15Rik	0.357143	0	15
6820408C15Rik	0.352941	0.0560675	15
6820408C15Rik	0.492754	0.0479325	15
6820408C15Rik	0.5	0	15
6820408C15Rik	0.517241	0.0536389	15
6820408C15Rik	0.307692	0.177929	15
6820408C15Rik	0.275862	0.0528208	15
6820408C15Rik	0.55	0	15
6820408C15Rik	0.592593	0.0602782	15
6820408C15Rik	0.452381	0.0932695	15
6820408C15Rik	0.566038	0.0507368	15
6820408C15Rik	0.475	0.0815832	15
6820408C15Rik	0.40678	0	24
6820408C15Rik	0.6875	0	24
6820408C15Rik	0.662162	0	24
6820408C15Rik	0.583333	0.0656788	24
6820408C15Rik	0.636364	0.0615123	24
6820408C15Rik	0.362319	0.0570176	24
6820408C15Rik	0.68	0.0392777	24
6820408C15Rik	0.659091	0.0878165	24
6820408C15Rik	0.454545	0.0977535	24
6820408C15Rik	0.586207	0.171181	24
6820408C15Rik	0.4375	0.0779369	24
6820408C15Rik	0.598131	0	24
6820408C15Rik	0.633028	0.0421033	24
6820408C15Rik	0.544304	0.051172	24
6820408C15Rik	0.710145	0.0880614	24
6820408C15Rik	0.583333	0.104579	24
6820408C15Rik	0.447368	0.0330481	28
6820408C15Rik	0.5	0.0448324	28
6820408C15Rik	0.693333	0.356779	28
6820408C15Rik	0.625	0.0486251	28
6820408C15Rik	0.639344	0.145475	28
6820408C15Rik	0.598214	0.0491922	28
6820408C15Rik	0.379845	0.0591851	28
6820408C15Rik	0.627451	0	28
6820408C15Rik	0.380952	0.162719	28
6820408C15Rik	0.333333	0.208391	28
6820408C15Rik	0.33871	0.250358	28
6820408C15Rik	0.601942	0	28
6820408C15Rik	0.571429	0	28
6820408C15Rik	0.502041	0.106292	28
6820408C15Rik	0.38961	0.0546076	28
6820408C15Rik	0.666667	0.159175	28
6820408C15Rik	0.545455	0	28
6820408C15Rik	0.622642	0.102224	28
6820408C15Rik	0.0566038	0.106204	3
6820408C15Rik	0.125	0.239162	3
6820408C15Rik	0.27027	0.17652	3
6820408C15Rik	0.201087	0.0997743	3
6820408C15Rik	0.347826	0	3
6820408C15Rik	0.112676	0.346592	3
6820408C15Rik	0.151899	0.160922	3
6820408C15Rik	0.0729167	0	3
6820408C15Rik	0.114286	0.230538	3
6820408C15Rik	0.190083	0.100063	3
6820408C15Rik	0.19802	0	3
6820408C15Rik	0.0879121	0.302778	3
6820408C15Rik	0.1	0.172389	3
6820408C15Rik	0.263158	0.0639059	3
6820408C15Rik	0.175182	0.271258	3
6820408C15Rik	0.0253165	0.248093	3
6820408C15Rik	0.549296	0.0611638	9
6820408C15Rik	0.341463	0	9
6820408C15Rik	0.390625	0	9
6820408C15Rik	0.636364	0.106251	9
6820408C15Rik	0.4125	0.230413	9
6820408C15Rik	0.553571	0.0606664	9
6820408C15Rik	0.339394	0.0480657	9
6820408C15Rik	0.56962	0.050768	9
6820408C15Rik	0.490196	0.172526	9
6820408C15Rik	0.447205	0.0539843	9
6820408C15Rik	0.425743	0.0589501	9
6820408C15Rik	0.475	0.13379	9
6820408C15Rik	0.5	0	9
6820408C15Rik	0.472222	0.0967748	9
6820408C15Rik	0.530973	0.0990845	9
6820408C15Rik	0.425806	0.216424	9
6820408C15Rik	0.45	0.101491	15
6820408C15Rik	0.722892	0.058134	15
6820408C15Rik	0.564516	0.113929	15
6820408C15Rik	0.576923	0	15
6820408C15Rik	0.642857	0	15
6820408C15Rik	0.352941	0.0560675	15
6820408C15Rik	0.536232	0.0479325	15
6820408C15Rik	0.478261	0	15
6820408C15Rik	0.758621	0.0536389	15
6820408C15Rik	0.461538	0.177929	15
6820408C15Rik	0.293103	0.0528208	15
6820408C15Rik	0.65	0	15
6820408C15Rik	0.654321	0.0602782	15
6820408C15Rik	0.547619	0.0932695	15
6820408C15Rik	0.433962	0.0507368	15
6820408C15Rik	0.425	0.0815832	15
6820408C15Rik	0.440678	0	24
6820408C15Rik	0.708333	0	24
6820408C15Rik	0.662162	0	24
6820408C15Rik	0.680556	0.0656788	24
6820408C15Rik	0.613636	0.0615123	24
6820408C15Rik	0.594203	0.0570176	24
6820408C15Rik	0.6	0.0392777	24
6820408C15Rik	0.681818	0.0878165	24
6820408C15Rik	0.509091	0.0977535	24
6820408C15Rik	0.542373	0.171181	24
6820408C15Rik	0.5	0.0779369	24
6820408C15Rik	0.537037	0	24
6820408C15Rik	0.697248	0.0421033	24
6820408C15Rik	0.556962	0.051172	24
6820408C15Rik	0.637681	0.0880614	24
6820408C15Rik	0.591837	0.104579	24
6820408C15Rik	0.447368	0.0330481	28
6820408C15Rik	0.453846	0.0448324	28
6820408C15Rik	0.646667	0.356779	28
6820408C15Rik	0.620438	0.0486251	28
6820408C15Rik	0.622951	0.145475	28
6820408C15Rik	0.567568	0.0491922	28
6820408C15Rik	0.317829	0.0591851	28
6820408C15Rik	0.647059	0	28
6820408C15Rik	0.333333	0.162719	28
6820408C15Rik	0.372549	0.208391	28
6820408C15Rik	0.435484	0.250358	28
6820408C15Rik	0.61165	0	28
6820408C15Rik	0.782609	0	28
6820408C15Rik	0.458678	0.106292	28
6820408C15Rik	0.460526	0.0546076	28
6820408C15Rik	0.8	0.159175	28
6820408C15Rik	0.512397	0	28
6820408C15Rik	0.754717	0.102224	28
6820408C15Rik	0.103774	0.106204	3
6820408C15Rik	0.15	0.239162	3
6820408C15Rik	0.153153	0.17652	3
6820408C15Rik	0.157609	0.0997743	3
6820408C15Rik	0.1625	0	3
6820408C15Rik	0.309859	0.346592	3
6820408C15Rik	0.189873	0.160922	3
6820408C15Rik	0.0625	0	3
6820408C15Rik	0.142857	0.230538	3
6820408C15Rik	0.22314	0.100063	3
6820408C15Rik	0.292929	0	3
6820408C15Rik	0.186813	0.302778	3
6820408C15Rik	0.157143	0.172389	3
6820408C15Rik	0.180851	0.0639059	3
6820408C15Rik	0.191176	0.271258	3
6820408C15Rik	0.0886076	0.248093	3
6820408C15Rik	0.442857	0.0611638	9
6820408C15Rik	0.463415	0	9
6820408C15Rik	0.5625	0	9
6820408C15Rik	0.318182	0.106251	9
6820408C15Rik	0.506329	0.230413	9
6820408C15Rik	0.563636	0.0606664	9
6820408C15Rik	0.398773	0.0480657	9
6820408C15Rik	0.56962	0.050768	9
6820408C15Rik	0.470588	0.172526	9
6820408C15Rik	0.54375	0.0539843	9
6820408C15Rik	0.55	0.0589501	9
6820408C15Rik	0.512397	0.13379	9
6820408C15Rik	0.708333	0	9
6820408C15Rik	0.347222	0.0967748	9
6820408C15Rik	0.375	0.0990845	9
6820408C15Rik	0.470968	0.216424	9
6820408C15Rik	0.481013	0.101491	15
6820408C15Rik	0.650602	0.058134	15
6820408C15Rik	0.435484	0.113929	15
6820408C15Rik	0.435897	0	15
6820408C15Rik	1	0	15
6820408C15Rik	0.411765	0.0560675	15
6820408C15Rik	0.461538	0.0479325	15
6820408C15Rik	0.456522	0	15
6820408C15Rik	0.758621	0.0536389	15
6820408C15Rik	0.480769	0.177929	15
6820408C15Rik	0.224138	0.0528208	15
6820408C15Rik	0.6	0	15
6820408C15Rik	0.506173	0.0602782	15
6820408C15Rik	0.585366	0.0932695	15
6820408C15Rik	0.54717	0.0507368	15
6820408C15Rik	0.15	0.0815832	15
6820408C15Rik	0.525424	0	24
6820408C15Rik	0.625	0	24
6820408C15Rik	0.694444	0	24
6820408C15Rik	0.577465	0.0656788	24
6820408C15Rik	0.545455	0.0615123	24
6820408C15Rik	0.573529	0.0570176	24
6820408C15Rik	0.565217	0.0392777	24
6820408C15Rik	0.674419	0.0878165	24
6820408C15Rik	0.6	0.0977535	24
6820408C15Rik	0.551724	0.171181	24
6820408C15Rik	0.489362	0.0779369	24
6820408C15Rik	0.598131	0	24
6820408C15Rik	0.614679	0.0421033	24
6820408C15Rik	0.589744	0.051172	24
6820408C15Rik	0.712121	0.0880614	24
6820408C15Rik	0.632653	0.104579	24
6820408C15Rik	0.432432	0.0330481	28
6820408C15Rik	0.461538	0.0448324	28
6820408C15Rik	0.662162	0.356779	28
6820408C15Rik	0.614815	0.0486251	28
6820408C15Rik	0.672131	0.145475	28
6820408C15Rik	0.553571	0.0491922	28
6820408C15Rik	0.359375	0.0591851	28
6820408C15Rik	0.64	0	28
6820408C15Rik	0.380952	0.162719	28
6820408C15Rik	0.411765	0.208391	28
6820408C15Rik	0.393443	0.250358	28
6820408C15Rik	0.669903	0	28
6820408C15Rik	0.550725	0	28
6820408C15Rik	0.553279	0.106292	28
6820408C15Rik	0.513158	0.0546076	28
6820408C15Rik	0.777778	0.159175	28
6820408C15Rik	0.528926	0	28
6820408C15Rik	0.773585	0.102224	28
6820408C15Rik	0.169811	0.106204	3
6820408C15Rik	0.1125	0.239162	3
6820408C15Rik	0.100917	0.17652	3
6820408C15Rik	0.205405	0.0997743	3
6820408C15Rik	0.149068	0	3
6820408C15Rik	0.225352	0.346592	3
6820408C15Rik	0.3375	0.160922	3
6820408C15Rik	0.206186	0	3
6820408C15Rik	0.171429	0.230538	3
6820408C15Rik	0.122951	0.100063	3
6820408C15Rik	0.138614	0	3
6820408C15Rik	0.166667	0.302778	3
6820408C15Rik	0.185714	0.172389	3
6820408C15Rik	0.202128	0.0639059	3
6820408C15Rik	0.176471	0.271258	3
6820408C15Rik	0.278481	0.248093	3
6820408C15Rik	0.376812	0.0611638	9
6820408C15Rik	0.487805	0	9
6820408C15Rik	0.555556	0	9
6820408C15Rik	0.454545	0.106251	9
6820408C15Rik	0.425	0.230413	9
6820408C15Rik	0.45	0.0606664	9
6820408C15Rik	0.365269	0.0480657	9
6820408C15Rik	0.435897	0.050768	9
6820408C15Rik	0.46	0.172526	9
6820408C15Rik	0.403125	0.0539843	9
6820408C15Rik	0.445545	0.0589501	9
6820408C15Rik	0.439655	0.13379	9
6820408C15Rik	0.333333	0	9
6820408C15Rik	0.380282	0.0967748	9
6820408C15Rik	0.584071	0.0990845	9
6820408C15Rik	0.414013	0.216424	9
6820408C15Rik	0.53012	0.101491	15
6820408C15Rik	0.52381	0.058134	15
6820408C15Rik	0.460317	0.113929	15
6820408C15Rik	0.4875	0	15
6820408C15Rik	1	0	15
6820408C15Rik	0.411765	0.0560675	15
6820408C15Rik	0.338235	0.0479325	15
6820408C15Rik	0.5	0	15
6820408C15Rik	0.724138	0.0536389	15
6820408C15Rik	0.490566	0.177929	15
6820408C15Rik	0.206897	0.0528208	15
6820408C15Rik	0.8	0	15
6820408C15Rik	0.5625	0.0602782	15
6820408C15Rik	0.47619	0.0932695	15
6820408C15Rik	0.5	0.0507368	15
6820408C15Rik	0.425	0.0815832	15
6820408C15Rik	0.459016	0	24
6820408C15Rik	0.729167	0	24
6820408C15Rik	0.662162	0	24
6820408C15Rik	0.611111	0.0656788	24
6820408C15Rik	0.522727	0.0615123	24
6820408C15Rik	0.585714	0.0570176	24
6820408C15Rik	0.68	0.0392777	24
6820408C15Rik	0.688889	0.0878165	24
6820408C15Rik	0.559322	0.0977535	24
6820408C15Rik	0.482759	0.171181	24
6820408C15Rik	0.479167	0.0779369	24
6820408C15Rik	0.514019	0	24
6820408C15Rik	0.663717	0.0421033	24
6820408C15Rik	0.551282	0.051172	24
6820408C15Rik	0.768116	0.0880614	24
6820408C15Rik	0.701031	0.104579	24
6820408C15Rik	0.447368	0.0330481	28
6820408C15Rik	0.434109	0.0448324	28
6820408C15Rik	0.691275	0.356779	28
6820408C15Rik	0.617647	0.0486251	28
6820408C15Rik	0.672131	0.145475	28
6820408C15Rik	0.603604	0.0491922	28
6820408C15Rik	0.416667	0.0591851	28
6820408C15Rik	0.647059	0	28
6820408C15Rik	0.333333	0.162719	28
6820408C15Rik	0.392157	0.208391	28
6820408C15Rik	0.306452	0.250358	28
6820408C15Rik	0.647059	0	28
6820408C15Rik	0.768116	0	28
6820408C15Rik	0.495902	0.106292	28
6820408C15Rik	0.402597	0.0546076	28
6820408C15Rik	0.688889	0.159175	28
6820408C15Rik	0.517241	0	28
6820408C15Rik	0.75	0.102224	28
6820408C15Rik	0.132075	0.106204	3
6820408C15Rik	0.1	0.239162	3
6820408C15Rik	0.0818182	0.17652	3
6820408C15Rik	0.141304	0.0997743	3
6820408C15Rik	0.136646	0	3
6820408C15Rik	0.112676	0.346592	3
6820408C15Rik	0.1625	0.160922	3
6820408C15Rik	0.0927835	0	3
6820408C15Rik	0	0.230538	3
6820408C15Rik	0.173554	0.100063	3
6820408C15Rik	0.205882	0	3
6820408C15Rik	0.1	0.302778	3
6820408C15Rik	0.0142857	0.172389	3
6820408C15Rik	0.105263	0.0639059	3
6820408C15Rik	0.169118	0.271258	3
6820408C15Rik	0.0886076	0.248093	3
6820408C15Rik	0.335766	0.0611638	9
6820408C15Rik	0.317073	0	9
6820408C15Rik	0.40625	0	9
6820408C15Rik	0.5	0.106251	9
6820408C15Rik	0.35	0.230413	9
6820408C15Rik	0.5	0.0606664	9
6820408C15Rik	0.295181	0.0480657	9
6820408C15Rik	0.346154	0.050768	9
6820408C15Rik	0.509804	0.172526	9
6820408C15Rik	0.529595	0.0539843	9
6820408C15Rik	0.353535	0.0589501	9
6820408C15Rik	0.474138	0.13379	9
6820408C15Rik	0.333333	0	9
6820408C15Rik	0.321678	0.0967748	9
6820408C15Rik	0.575221	0.0990845	9
6820408C15Rik	0.350318	0.216424	9
6820408C15Rik	0.506024	0.101491	15
6820408C15Rik	0.626506	0.058134	15
6820408C15Rik	0.52381	0.113929	15
6820408C15Rik	0.5375	0	15
6820408C15Rik	1	0	15
6820408C15Rik	0.470588	0.0560675	15
6820408C15Rik	0.492754	0.0479325	15
6820408C15Rik	0.5	0	15
6820408C15Rik	0.551724	0.0536389	15
6820408C15Rik	0.471698	0.177929	15
6820408C15Rik	0.12069	0.0528208	15
6820408C15Rik	0.45	0	15
6820408C15Rik	0.555556	0.0602782	15
6820408C15Rik	0.487805	0.0932695	15
6820408C15Rik	0.461538	0.0507368	15
6820408C15Rik	0.325	0.0815832	15
6820408C15Rik	0.47541	0	24
6820408C15Rik	0.6875	0	24
6820408C15Rik	0.630137	0	24
6820408C15Rik	0.541667	0.0656788	24
6820408C15Rik	0.613636	0.0615123	24
6820408C15Rik	0.542857	0.0570176	24
6820408C15Rik	0.68	0.0392777	24
6820408C15Rik	0.622222	0.0878165	24
6820408C15Rik	0.616667	0.0977535	24
6820408C15Rik	0.508475	0.171181	24
6820408C15Rik	0.5	0.0779369	24
6820408C15Rik	0.490741	0	24
6820408C15Rik	0.663717	0.0421033	24
6820408C15Rik	0.538462	0.051172	24
6820408C15Rik	0.608696	0.0880614	24
6820408C15Rik	0.602041	0.104579	24
6820408C15Rik	0.5	0.0330481	28
6820408C15Rik	0.457364	0.0448324	28
6820408C15Rik	0.682119	0.356779	28
6820408C15Rik	0.610294	0.0486251	28
6820408C15Rik	0.683333	0.145475	28
6820408C15Rik	0.508929	0.0491922	28
6820408C15Rik	0.378788	0.0591851	28
6820408C15Rik	0.490196	0	28
6820408C15Rik	0.285714	0.162719	28
6820408C15Rik	0.352941	0.208391	28
6820408C15Rik	0.435484	0.250358	28
6820408C15Rik	0.568627	0	28
6820408C15Rik	0.681159	0	28
6820408C15Rik	0.512397	0.106292	28
6820408C15Rik	0.38961	0.0546076	28
6820408C15Rik	0.711111	0.159175	28
6820408C15Rik	0.551724	0	28
6820408C15Rik	0.745455	0.102224	28
6820408C15Rik	0.00943396	0.106204	3
6820408C15Rik	0.0375	0.239162	3
6820408C15Rik	0.0818182	0.17652	3
6820408C15Rik	0.0810811	0.0997743	3
6820408C15Rik	0.05625	0	3
6820408C15Rik	0.112676	0.346592	3
6820408C15Rik	0.075	0.160922	3
6820408C15Rik	0	0	3
6820408C15Rik	0.171429	0.230538	3
6820408C15Rik	0.0327869	0.100063	3
6820408C15Rik	0.0882353	0	3
6820408C15Rik	0.021978	0.302778	3
6820408C15Rik	0.0714286	0.172389	3
6820408C15Rik	0.0105263	0.0639059	3
6820408C15Rik	0.110294	0.271258	3
6820408C15Rik	0	0.248093	3
6820408C15Rik	0.366906	0.0611638	9
6820408C15Rik	0.317073	0	9
6820408C15Rik	0.46875	0	9
6820408C15Rik	0.5	0.106251	9
6820408C15Rik	0.3	0.230413	9
6820408C15Rik	0.3	0.0606664	9
6820408C15Rik	0.233533	0.0480657	9
6820408C15Rik	0.25641	0.050768	9
6820408C15Rik	0.313725	0.172526	9
6820408C15Rik	0.303406	0.0539843	9
6820408C15Rik	0.277228	0.0589501	9
6820408C15Rik	0.310345	0.13379	9
6820408C15Rik	0.458333	0	9
6820408C15Rik	0.167832	0.0967748	9
6820408C15Rik	0.362832	0.0990845	9
6820408C15Rik	0.33758	0.216424	9
6820408C15Rik	0.409639	0.101491	15
6820408C15Rik	0.614458	0.058134	15
6820408C15Rik	0.365079	0.113929	15
6820408C15Rik	0.35	0	15
6820408C15Rik	0.615385	0	15
6820408C15Rik	0.352941	0.0560675	15
6820408C15Rik	0.492754	0.0479325	15
6820408C15Rik	0.456522	0	15
6820408C15Rik	0.517241	0.0536389	15
6820408C15Rik	0.490566	0.177929	15
6820408C15Rik	0.172414	0.0528208	15
6820408C15Rik	0.65	0	15
6820408C15Rik	0.419753	0.0602782	15
6820408C15Rik	0.452381	0.0932695	15
6820408C15Rik	0.346154	0.0507368	15
6820408C15Rik	0.225	0.0815832	15
6820408C15Rik	0.42623	0	24
6820408C15Rik	0.520833	0	24
6820408C15Rik	0.675676	0	24
6820408C15Rik	0.416667	0.0656788	24
6820408C15Rik	0.545455	0.0615123	24
6820408C15Rik	0.471429	0.0570176	24
6820408C15Rik	0.48	0.0392777	24
6820408C15Rik	0.577778	0.0878165	24
6820408C15Rik	0.533333	0.0977535	24
6820408C15Rik	0.508475	0.171181	24
6820408C15Rik	0.5	0.0779369	24
6820408C15Rik	0.490741	0	24
6820408C15Rik	0.544643	0.0421033	24
6820408C15Rik	0.474359	0.051172	24
6820408C15Rik	0.695652	0.0880614	24
6820408C15Rik	0.469388	0.104579	24
6820408C15Rik	0.368421	0.0330481	28
6820408C15Rik	0.446154	0.0448324	28
6820408C15Rik	0.589404	0.356779	28
6820408C15Rik	0.485294	0.0486251	28
6820408C15Rik	0.590164	0.145475	28
6820408C15Rik	0.504505	0.0491922	28
6820408C15Rik	0.378788	0.0591851	28
6820408C15Rik	0.54902	0	28
6820408C15Rik	0.238095	0.162719	28
6820408C15Rik	0.313725	0.208391	28
6820408C15Rik	0.387097	0.250358	28
6820408C15Rik	0.524272	0	28
6820408C15Rik	0.571429	0	28
6820408C15Rik	0.44898	0.106292	28
6820408C15Rik	0.454545	0.0546076	28
6820408C15Rik	0.777778	0.159175	28
6820408C15Rik	0.491379	0	28
6820408C15Rik	0.660714	0.102224	28
6820408C15Rik	0.141509	0.106204	3
6820408C15Rik	0.0375	0.239162	3
6820408C15Rik	0.117117	0.17652	3
6820408C15Rik	0.156757	0.0997743	3
6820408C15Rik	0.0434783	0	3
6820408C15Rik	0.0985915	0.346592	3
6820408C15Rik	0.2	0.160922	3
6820408C15Rik	0.0833333	0	3
6820408C15Rik	0	0.230538	3
6820408C15Rik	0.262295	0.100063	3
6820408C15Rik	0.147059	0	3
6820408C15Rik	0.021978	0.302778	3
6820408C15Rik	0.214286	0.172389	3
6820408C15Rik	0.0947368	0.0639059	3
6820408C15Rik	0.169118	0.271258	3
6820408C15Rik	0.0886076	0.248093	3
6820408C15Rik	0.395683	0.0611638	9
6820408C15Rik	0.329268	0	9
6820408C15Rik	0.5	0	9
6820408C15Rik	0.681818	0.106251	9
6820408C15Rik	0.325	0.230413	9
6820408C15Rik	0.516667	0.0606664	9
6820408C15Rik	0.341317	0.0480657	9
6820408C15Rik	0.376623	0.050768	9
6820408C15Rik	0.607843	0.172526	9
6820408C15Rik	0.444099	0.0539843	9
6820408C15Rik	0.445545	0.0589501	9
6820408C15Rik	0.508621	0.13379	9
6820408C15Rik	0.583333	0	9
6820408C15Rik	0.342657	0.0967748	9
6820408C15Rik	0.575221	0.0990845	9
6820408C15Rik	0.414013	0.216424	9
6820408C15Rik	0.433735	0.101491	15
6820408C15Rik	0.595238	0.058134	15
6820408C15Rik	0.428571	0.113929	15
6820408C15Rik	0.5125	0	15
6820408C15Rik	0.615385	0	15
6820408C15Rik	0.352941	0.0560675	15
6820408C15Rik	0.536232	0.0479325	15
6820408C15Rik	0.478261	0	15
6820408C15Rik	0.655172	0.0536389	15
6820408C15Rik	0.509434	0.177929	15
6820408C15Rik	0.224138	0.0528208	15
6820408C15Rik	0.6	0	15
6820408C15Rik	0.530864	0.0602782	15
6820408C15Rik	0.5	0.0932695	15
6820408C15Rik	0.538462	0.0507368	15
6820408C15Rik	0.325	0.0815832	15
6820408C15Rik	0.459016	0	24
6820408C15Rik	0.625	0	24
6820408C15Rik	0.69863	0	24
6820408C15Rik	0.416667	0.0656788	24
6820408C15Rik	0.454545	0.0615123	24
6820408C15Rik	0.4	0.0570176	24
6820408C15Rik	0.56	0.0392777	24
6820408C15Rik	0.666667	0.0878165	24
6820408C15Rik	0.516667	0.0977535	24
6820408C15Rik	0.542373	0.171181	24
6820408C15Rik	0.479167	0.0779369	24
6820408C15Rik	0.648148	0	24
6820408C15Rik	0.539823	0.0421033	24
6820408C15Rik	0.5	0.051172	24
6820408C15Rik	0.637681	0.0880614	24
6820408C15Rik	0.561224	0.104579	24
6820408C15Rik	0.459459	0.0330481	28
6820408C15Rik	0.361538	0.0448324	28
6820408C15Rik	0.642384	0.356779	28
6820408C15Rik	0.591241	0.0486251	28
6820408C15Rik	0.639344	0.145475	28
6820408C15Rik	0.580357	0.0491922	28
6820408C15Rik	0.30303	0.0591851	28
6820408C15Rik	0.647059	0	28
6820408C15Rik	0.238095	0.162719	28
6820408C15Rik	0.392157	0.208391	28
6820408C15Rik	0.33871	0.250358	28
6820408C15Rik	0.679612	0	28
6820408C15Rik	0.614286	0	28
6820408C15Rik	0.510204	0.106292	28
6820408C15Rik	0.467532	0.0546076	28
6820408C15Rik	0.644444	0.159175	28
6820408C15Rik	0.508621	0	28
6820408C15Rik	0.732143	0.102224	28
6820408C15Rik	0.047619	0.106204	3
6820408C15Rik	0.0298507	0.239162	3
6820408C15Rik	0.1	0.17652	3
6820408C15Rik	0.146341	0.0997743	3
6820408C15Rik	0.075	0	3
6820408C15Rik	0.057971	0.346592	3
6820408C15Rik	0.0886076	0.160922	3
6820408C15Rik	0.0105263	0	3
6820408C15Rik	0.0571429	0.230538	3
6820408C15Rik	0.140496	0.100063	3
6820408C15Rik	0.0786517	0	3
6820408C15Rik	0.021978	0.302778	3
6820408C15Rik	0.0724638	0.172389	3
6820408C15Rik	0.0631579	0.0639059	3
6820408C15Rik	0.0793651	0.271258	3
6820408C15Rik	0.0759494	0.248093	3
6820408C15Rik	0.28777	0.0611638	9
6820408C15Rik	0.125	0	9
6820408C15Rik	0.31746	0	9
6820408C15Rik	0.545455	0.106251	9
6820408C15Rik	0.3	0.230413	9
6820408C15Rik	0.433333	0.0606664	9
6820408C15Rik	0.231707	0.0480657	9
6820408C15Rik	0.305556	0.050768	9
6820408C15Rik	0.392157	0.172526	9
6820408C15Rik	0.383901	0.0539843	9
6820408C15Rik	0.39604	0.0589501	9
6820408C15Rik	0.294643	0.13379	9
6820408C15Rik	0.333333	0	9
6820408C15Rik	0.246479	0.0967748	9
6820408C15Rik	0.557522	0.0990845	9
6820408C15Rik	0.25641	0.216424	9
6820408C15Rik	0.341463	0.101491	15
6820408C15Rik	0.333333	0.058134	15
6820408C15Rik	0.370968	0.113929	15
6820408C15Rik	0.3625	0	15
6820408C15Rik	1	0	15
6820408C15Rik	0.294118	0.0560675	15
6820408C15Rik	0.391304	0.0479325	15
6820408C15Rik	0.311111	0	15
6820408C15Rik	0.62069	0.0536389	15
6820408C15Rik	0.490566	0.177929	15
6820408C15Rik	0.189655	0.0528208	15
6820408C15Rik	0.35	0	15
6820408C15Rik	0.481481	0.0602782	15
6820408C15Rik	0.47619	0.0932695	15
6820408C15Rik	0.5	0.0507368	15
6820408C15Rik	0.225	0.0815832	15
6820408C15Rik	0.393443	0	24
6820408C15Rik	0.583333	0	24
6820408C15Rik	0.527027	0	24
6820408C15Rik	0.486111	0.0656788	24
6820408C15Rik	0.534884	0.0615123	24
6820408C15Rik	0.371429	0.0570176	24
6820408C15Rik	0.48	0.0392777	24
6820408C15Rik	0.622222	0.0878165	24
6820408C15Rik	0.383333	0.0977535	24
6820408C15Rik	0.396552	0.171181	24
6820408C15Rik	0.479167	0.0779369	24
6820408C15Rik	0.574074	0	24
6820408C15Rik	0.513514	0.0421033	24
6820408C15Rik	0.423077	0.051172	24
6820408C15Rik	0.75	0.0880614	24
6820408C15Rik	0.510204	0.104579	24
6820408C15Rik	0.473684	0.0330481	28
6820408C15Rik	0.34127	0.0448324	28
6820408C15Rik	0.530201	0.356779	28
6820408C15Rik	0.444444	0.0486251	28
6820408C15Rik	0.52459	0.145475	28
6820408C15Rik	0.526786	0.0491922	28
6820408C15Rik	0.333333	0.0591851	28
6820408C15Rik	0.54902	0	28
6820408C15Rik	0.238095	0.162719	28
6820408C15Rik	0.352941	0.208391	28
6820408C15Rik	0.360656	0.250358	28
6820408C15Rik	0.597938	0	28
6820408C15Rik	0.666667	0	28
6820408C15Rik	0.4625	0.106292	28
6820408C15Rik	0.381579	0.0546076	28
6820408C15Rik	0.777778	0.159175	28
6820408C15Rik	0.422414	0	28
6820408C15Rik	0.678571	0.102224	28
6820408C15Rik	0.170068	0.106204	3
6820408C15Rik	0.16	0.239162	3
6820408C15Rik	0.116438	0.17652	3
6820408C15Rik	0.102273	0.0997743	3
6820408C15Rik	0.127193	0	3
6820408C15Rik	0.189655	0.346592	3
6820408C15Rik	0.196721	0.160922	3
6820408C15Rik	0.175676	0	3
6820408C15Rik	0.1	0.230538	3
6820408C15Rik	0.204678	0.100063	3
6820408C15Rik	0.339181	0	3
6820408C15Rik	0.161491	0.302778	3
6820408C15Rik	0.157143	0.172389	3
6820408C15Rik	0.223464	0.0639059	3
6820408C15Rik	0.173333	0.271258	3
6820408C15Rik	0.231481	0.248093	3
6820408C15Rik	0.494505	0.0611638	9
6820408C15Rik	0.514493	0	9
6820408C15Rik	0.652174	0	9
6820408C15Rik	0.674157	0.106251	9
6820408C15Rik	0.521739	0.230413	9
6820408C15Rik	0.595588	0.0606664	9
6820408C15Rik	0.447115	0.0480657	9
6820408C15Rik	0.56	0.050768	9
6820408C15Rik	0.465649	0.172526	9
6820408C15Rik	0.694215	0.0539843	9
6820408C15Rik	0.629412	0.0589501	9
6820408C15Rik	0.6	0.13379	9
6820408C15Rik	0.576923	0	9
6820408C15Rik	0.460317	0.0967748	9
6820408C15Rik	0.588235	0.0990845	9
6820408C15Rik	0.485106	0.216424	9
6820408C15Rik	0.515723	0.101491	15
6820408C15Rik	0.69697	0.058134	15
6820408C15Rik	0.545455	0.113929	15
6820408C15Rik	0.676923	0	15
6820408C15Rik	0.8	0	15
6820408C15Rik	0.494845	0.0560675	15
6820408C15Rik	0.601266	0.0479325	15
6820408C15Rik	0.666667	0	15
6820408C15Rik	0.792208	0.0536389	15
6820408C15Rik	0.631579	0.177929	15
6820408C15Rik	0.531746	0.0528208	15
6820408C15Rik	0.618182	0	15
6820408C15Rik	0.542857	0.0602782	15
6820408C15Rik	0.626667	0.0932695	15
6820408C15Rik	0.571429	0.0507368	15
6820408C15Rik	0.635036	0.0815832	15
6820408C15Rik	0.679245	0	24
6820408C15Rik	0.62585	0	24
6820408C15Rik	0.618497	0	24
6820408C15Rik	0.643275	0.0656788	24
6820408C15Rik	0.627273	0.0615123	24
6820408C15Rik	0.582609	0.0570176	24
6820408C15Rik	0.821782	0.0392777	24
6820408C15Rik	0.72807	0.0878165	24
6820408C15Rik	0.656934	0.0977535	24
6820408C15Rik	0.547486	0.171181	24
6820408C15Rik	0.588235	0.0779369	24
6820408C15Rik	0.668342	0	24
6820408C15Rik	0.604651	0.0421033	24
6820408C15Rik	0.582781	0.051172	24
6820408C15Rik	0.583333	0.0880614	24
6820408C15Rik	0.689655	0.104579	24
6820408C15Rik	0.755556	0.0330481	28
6820408C15Rik	0.545455	0.0448324	28
6820408C15Rik	0.613043	0.356779	28
6820408C15Rik	0.576763	0.0486251	28
6820408C15Rik	0.52	0.145475	28
6820408C15Rik	0.670391	0.0491922	28
6820408C15Rik	0.518519	0.0591851	28
6820408C15Rik	0.601852	0	28
6820408C15Rik	0.656716	0.162719	28
6820408C15Rik	0.530864	0.208391	28
6820408C15Rik	0.445783	0.250358	28
6820408C15Rik	0.634921	0	28
6820408C15Rik	0.737288	0	28
6820408C15Rik	0.583333	0.106292	28
6820408C15Rik	0.510345	0.0546076	28
6820408C15Rik	0.625	0.159175	28
6820408C15Rik	0.607595	0	28
6820408C15Rik	0.675532	0.102224	28
6820408C15Rik	0.0837989	0.106204	3
6820408C15Rik	0.15942	0.239162	3
6820408C15Rik	0.142222	0.17652	3
6820408C15Rik	0.136364	0.0997743	3
6820408C15Rik	0.197044	0	3
6820408C15Rik	0.21608	0.346592	3
6820408C15Rik	0.223602	0.160922	3
6820408C15Rik	0.106061	0	3
6820408C15Rik	0.178218	0.230538	3
6820408C15Rik	0.253061	0.100063	3
6820408C15Rik	0.199275	0	3
6820408C15Rik	0.122727	0.302778	3
6820408C15Rik	0.173469	0.172389	3
6820408C15Rik	0.18107	0.0639059	3
6820408C15Rik	0.204545	0.271258	3
6820408C15Rik	0.184713	0.248093	3
6820408C15Rik	0.433333	0.0611638	9
6820408C15Rik	0.354167	0	9
6820408C15Rik	0.434783	0	9
6820408C15Rik	0.569106	0.106251	9
6820408C15Rik	0.471204	0.230413	9
6820408C15Rik	0.444444	0.0606664	9
6820408C15Rik	0.402542	0.0480657	9
6820408C15Rik	0.481865	0.050768	9
6820408C15Rik	0.437158	0.172526	9
6820408C15Rik	0.492537	0.0539843	9
6820408C15Rik	0.522523	0.0589501	9
6820408C15Rik	0.422311	0.13379	9
6820408C15Rik	0.408451	0	9
6820408C15Rik	0.491892	0.0967748	9
6820408C15Rik	0.415	0.0990845	9
6820408C15Rik	0.447619	0.216424	9
6820408C15Rik	0.482993	0.101491	15
6820408C15Rik	0.520619	0.058134	15
6820408C15Rik	0.433673	0.113929	15
6820408C15Rik	0.508287	0	15
6820408C15Rik	0.585714	0	15
6820408C15Rik	0.426829	0.0560675	15
6820408C15Rik	0.389744	0.0479325	15
6820408C15Rik	0.558559	0	15
6820408C15Rik	0.642857	0.0536389	15
6820408C15Rik	0.542683	0.177929	15
6820408C15Rik	0.470199	0.0528208	15
6820408C15Rik	0.412903	0	15
6820408C15Rik	0.444444	0.0602782	15
6820408C15Rik	0.567568	0.0932695	15
6820408C15Rik	0.608696	0.0507368	15
6820408C15Rik	0.511236	0.0815832	15
6820408C15Rik	0.42623	0	24
6820408C15Rik	0.484211	0	24
6820408C15Rik	0.460606	0	24
6820408C15Rik	0.452381	0.0656788	24
6820408C15Rik	0.484615	0.0615123	24
6820408C15Rik	0.453237	0.0570176	24
6820408C15Rik	0.666667	0.0392777	24
6820408C15Rik	0.533784	0.0878165	24
6820408C15Rik	0.576271	0.0977535	24
6820408C15Rik	0.390135	0.171181	24
6820408C15Rik	0.383648	0.0779369	24
6820408C15Rik	0.614583	0	24
6820408C15Rik	0.477419	0.0421033	24
6820408C15Rik	0.547771	0.051172	24
6820408C15Rik	0.391705	0.0880614	24
6820408C15Rik	0.455814	0.104579	24
6820408C15Rik	0.565891	0.0330481	28
6820408C15Rik	0.306452	0.0448324	28
6820408C15Rik	0.379592	0.356779	28
6820408C15Rik	0.426471	0.0486251	28
6820408C15Rik	0.497608	0.145475	28
6820408C15Rik	0.526596	0.0491922	28
6820408C15Rik	0.38835	0.0591851	28
6820408C15Rik	0.550388	0	28
6820408C15Rik	0.658824	0.162719	28
6820408C15Rik	0.444444	0.208391	28
6820408C15Rik	0.425287	0.250358	28
6820408C15Rik	0.497696	0	28
6820408C15Rik	0.482143	0	28
6820408C15Rik	0.320755	0.106292	28
6820408C15Rik	0.440217	0.0546076	28
6820408C15Rik	0.46798	0.159175	28
6820408C15Rik	0.477124	0	28
6820408C15Rik	0.554113	0.102224	28
6820408C15Rik	0.118644	0.106204	3
6820408C15Rik	0.0905797	0.239162	3
6820408C15Rik	0.0803571	0.17652	3
6820408C15Rik	0.0664336	0.0997743	3
6820408C15Rik	0.113022	0	3
6820408C15Rik	0.111111	0.346592	3
6820408C15Rik	0.117284	0.160922	3
6820408C15Rik	0.147208	0	3
6820408C15Rik	0.13	0.230538	3
6820408C15Rik	0.17551	0.100063	3
6820408C15Rik	0.127737	0	3
6820408C15Rik	0.144796	0.302778	3
6820408C15Rik	0.123077	0.172389	3
6820408C15Rik	0.106557	0.0639059	3
6820408C15Rik	0.178571	0.271258	3
6820408C15Rik	0.0519481	0.248093	3
6820408C15Rik	0.232628	0.0611638	9
6820408C15Rik	0.376712	0	9
6820408C15Rik	0.333333	0	9
6820408C15Rik	0.438017	0.106251	9
6820408C15Rik	0.382199	0.230413	9
6820408C15Rik	0.365591	0.0606664	9
6820408C15Rik	0.257384	0.0480657	9
6820408C15Rik	0.296296	0.050768	9
6820408C15Rik	0.243094	0.172526	9
6820408C15Rik	0.330986	0.0539843	9
6820408C15Rik	0.346847	0.0589501	9
6820408C15Rik	0.338521	0.13379	9
6820408C15Rik	0.28169	0	9
6820408C15Rik	0.256684	0.0967748	9
6820408C15Rik	0.311881	0.0990845	9
6820408C15Rik	0.275641	0.216424	9
6820408C15Rik	0.313725	0.101491	15
6820408C15Rik	0.502618	0.058134	15
6820408C15Rik	0.408163	0.113929	15
6820408C15Rik	0.398907	0	15
6820408C15Rik	0.690141	0	15
6820408C15Rik	0.317073	0.0560675	15
6820408C15Rik	0.413613	0.0479325	15
6820408C15Rik	0.318182	0	15
6820408C15Rik	0.510204	0.0536389	15
6820408C15Rik	0.335366	0.177929	15
6820408C15Rik	0.333333	0.0528208	15
6820408C15Rik	0.402597	0	15
6820408C15Rik	0.342593	0.0602782	15
6820408C15Rik	0.476852	0.0932695	15
6820408C15Rik	0.5	0.0507368	15
6820408C15Rik	0.477778	0.0815832	15
6820408C15Rik	0.44086	0	24
6820408C15Rik	0.396907	0	24
6820408C15Rik	0.317073	0	24
6820408C15Rik	0.446429	0.0656788	24
6820408C15Rik	0.419847	0.0615123	24
6820408C15Rik	0.313433	0.0570176	24
6820408C15Rik	0.540541	0.0392777	24
6820408C15Rik	0.460993	0.0878165	24
6820408C15Rik	0.435028	0.0977535	24
6820408C15Rik	0.334884	0.171181	24
6820408C15Rik	0.314465	0.0779369	24
6820408C15Rik	0.476684	0	24
6820408C15Rik	0.346154	0.0421033	24
6820408C15Rik	0.40625	0.051172	24
6820408C15Rik	0.331797	0.0880614	24
6820408C15Rik	0.401869	0.104579	24
6820408C15Rik	0.420635	0.0330481	28
6820408C15Rik	0.229508	0.0448324	28
6820408C15Rik	0.264228	0.356779	28
6820408C15Rik	0.341912	0.0486251	28
6820408C15Rik	0.368421	0.145475	28
6820408C15Rik	0.388298	0.0491922	28
6820408C15Rik	0.29902	0.0591851	28
6820408C15Rik	0.433071	0	28
6820408C15Rik	0.53012	0.162719	28
6820408C15Rik	0.333333	0.208391	28
6820408C15Rik	0.390805	0.250358	28
6820408C15Rik	0.428571	0	28
6820408C15Rik	0.423423	0	28
6820408C15Rik	0.245283	0.106292	28
6820408C15Rik	0.368132	0.0546076	28
6820408C15Rik	0.341584	0.159175	28
6820408C15Rik	0.412338	0	28
6820408C15Rik	0.39207	0.102224	28
6820408C15Rik	0.112994	0.106204	3
6820408C15Rik	0.0543478	0.239162	3
6820408C15Rik	0.0714286	0.17652	3
6820408C15Rik	0.0596491	0.0997743	3
6820408C15Rik	0.0763547	0	3
6820408C15Rik	0.105528	0.346592	3
6820408C15Rik	0.111111	0.160922	3
6820408C15Rik	0.0862944	0	3
6820408C15Rik	0.039604	0.230538	3
6820408C15Rik	0.0979592	0.100063	3
6820408C15Rik	0.127737	0	3
6820408C15Rik	0.135747	0.302778	3
6820408C15Rik	0.122449	0.172389	3
6820408C15Rik	0.102459	0.0639059	3
6820408C15Rik	0.13961	0.271258	3
6820408C15Rik	0.155844	0.248093	3
6820408C15Rik	0.347432	0.0611638	9
6820408C15Rik	0.315068	0	9
6820408C15Rik	0.428571	0	9
6820408C15Rik	0.404959	0.106251	9
6820408C15Rik	0.26178	0.230413	9
6820408C15Rik	0.44086	0.0606664	9
6820408C15Rik	0.378151	0.0480657	9
6820408C15Rik	0.373684	0.050768	9
6820408C15Rik	0.288889	0.172526	9
6820408C15Rik	0.457746	0.0539843	9
6820408C15Rik	0.396396	0.0589501	9
6820408C15Rik	0.354086	0.13379	9
6820408C15Rik	0.591549	0	9
6820408C15Rik	0.262032	0.0967748	9
6820408C15Rik	0.287129	0.0990845	9
6820408C15Rik	0.29582	0.216424	9
6820408C15Rik	0.326797	0.101491	15
6820408C15Rik	0.403141	0.058134	15
6820408C15Rik	0.418367	0.113929	15
6820408C15Rik	0.398907	0	15
6820408C15Rik	0.704225	0	15
6820408C15Rik	0.335366	0.0560675	15
6820408C15Rik	0.403141	0.0479325	15
6820408C15Rik	0.427273	0	15
6820408C15Rik	0.704082	0.0536389	15
6820408C15Rik	0.5	0.177929	15
6820408C15Rik	0.333333	0.0528208	15
6820408C15Rik	0.435065	0	15
6820408C15Rik	0.342593	0.0602782	15
6820408C15Rik	0.525114	0.0932695	15
6820408C15Rik	0.53125	0.0507368	15
6820408C15Rik	0.505556	0.0815832	15
6820408C15Rik	0.483871	0	24
6820408C15Rik	0.396907	0	24
6820408C15Rik	0.402439	0	24
6820408C15Rik	0.458333	0.0656788	24
6820408C15Rik	0.389313	0.0615123	24
6820408C15Rik	0.320896	0.0570176	24
6820408C15Rik	0.603604	0.0392777	24
6820408C15Rik	0.492958	0.0878165	24
6820408C15Rik	0.451977	0.0977535	24
6820408C15Rik	0.418605	0.171181	24
6820408C15Rik	0.327044	0.0779369	24
6820408C15Rik	0.569948	0	24
6820408C15Rik	0.397436	0.0421033	24
6820408C15Rik	0.31875	0.051172	24
6820408C15Rik	0.327189	0.0880614	24
6820408C15Rik	0.373832	0.104579	24
6820408C15Rik	0.460317	0.0330481	28
6820408C15Rik	0.266667	0.0448324	28
6820408C15Rik	0.285714	0.356779	28
6820408C15Rik	0.375	0.0486251	28
6820408C15Rik	0.334928	0.145475	28
6820408C15Rik	0.388298	0.0491922	28
6820408C15Rik	0.367647	0.0591851	28
6820408C15Rik	0.507937	0	28
6820408C15Rik	0.609756	0.162719	28
6820408C15Rik	0.353535	0.208391	28
6820408C15Rik	0.402299	0.250358	28
6820408C15Rik	0.451613	0	28
6820408C15Rik	0.432432	0	28
6820408C15Rik	0.188679	0.106292	28
6820408C15Rik	0.32967	0.0546076	28
6820408C15Rik	0.359606	0.159175	28
6820408C15Rik	0.441558	0	28
6820408C15Rik	0.442478	0.102224	28
6820408C15Rik	0.0677966	0.106204	3
6820408C15Rik	0.0326087	0.239162	3
6820408C15Rik	0.0178571	0.17652	3
6820408C15Rik	0.020979	0.0997743	3
6820408C15Rik	0.027027	0	3
6820408C15Rik	0.0502513	0.346592	3
6820408C15Rik	0.0432099	0.160922	3
6820408C15Rik	0.0205128	0	3
6820408C15Rik	0.019802	0.230538	3
6820408C15Rik	0.0693878	0.100063	3
6820408C15Rik	0.0729927	0	3
6820408C15Rik	0.0136364	0.302778	3
6820408C15Rik	0.0153061	0.172389	3
6820408C15Rik	0.0204918	0.0639059	3
6820408C15Rik	0.0422078	0.271258	3
6820408C15Rik	0.0714286	0.248093	3
6820408C15Rik	0.160121	0.0611638	9
6820408C15Rik	0.109589	0	9
6820408C15Rik	0.303867	0	9
6820408C15Rik	0.165289	0.106251	9
6820408C15Rik	0.125654	0.230413	9
6820408C15Rik	0.234973	0.0606664	9
6820408C15Rik	0.138655	0.0480657	9
6820408C15Rik	0.131579	0.050768	9
6820408C15Rik	0.122222	0.172526	9
6820408C15Rik	0.0774648	0.0539843	9
6820408C15Rik	0.162162	0.0589501	9
6820408C15Rik	0.160156	0.13379	9
6820408C15Rik	0.422535	0	9
6820408C15Rik	0.101604	0.0967748	9
6820408C15Rik	0.10396	0.0990845	9
6820408C15Rik	0.176849	0.216424	9
6820408C15Rik	0.313725	0.101491	15
6820408C15Rik	0.324607	0.058134	15
6820408C15Rik	0.189744	0.113929	15
6820408C15Rik	0.196721	0	15
6820408C15Rik	0.380282	0	15
6820408C15Rik	0.153374	0.0560675	15
6820408C15Rik	0.188482	0.0479325	15
6820408C15Rik	0.236364	0	15
6820408C15Rik	0.336735	0.0536389	15
6820408C15Rik	0.306748	0.177929	15
6820408C15Rik	0.173333	0.0528208	15
6820408C15Rik	0.214286	0	15
6820408C15Rik	0.199074	0.0602782	15
6820408C15Rik	0.39726	0.0932695	15
6820408C15Rik	0.3	0.0507368	15
6820408C15Rik	0.327778	0.0815832	15
6820408C15Rik	0.268817	0	24
6820408C15Rik	0.335052	0	24
6820408C15Rik	0.280488	0	24
6820408C15Rik	0.311377	0.0656788	24
6820408C15Rik	0.312977	0.0615123	24
6820408C15Rik	0.223881	0.0570176	24
6820408C15Rik	0.490909	0.0392777	24
6820408C15Rik	0.347518	0.0878165	24
6820408C15Rik	0.329545	0.0977535	24
6820408C15Rik	0.288372	0.171181	24
6820408C15Rik	0.27044	0.0779369	24
6820408C15Rik	0.38342	0	24
6820408C15Rik	0.237179	0.0421033	24
6820408C15Rik	0.21875	0.051172	24
6820408C15Rik	0.262673	0.0880614	24
6820408C15Rik	0.252336	0.104579	24
6820408C15Rik	0.428571	0.0330481	28
6820408C15Rik	0.196721	0.0448324	28
6820408C15Rik	0.231707	0.356779	28
6820408C15Rik	0.290441	0.0486251	28
6820408C15Rik	0.317308	0.145475	28
6820408C15Rik	0.331551	0.0491922	28
6820408C15Rik	0.220588	0.0591851	28
6820408C15Rik	0.388889	0	28
6820408C15Rik	0.481928	0.162719	28
6820408C15Rik	0.30303	0.208391	28
6820408C15Rik	0.302326	0.250358	28
6820408C15Rik	0.341014	0	28
6820408C15Rik	0.303571	0	28
6820408C15Rik	0.0943396	0.106292	28
6820408C15Rik	0.288889	0.0546076	28
6820408C15Rik	0.330049	0.159175	28
6820408C15Rik	0.306189	0	28
6820408C15Rik	0.330396	0.102224	28
6820408C15Rik	0.153061	0.106204	3
6820408C15Rik	0.101124	0.239162	3
6820408C15Rik	0.0495868	0.17652	3
6820408C15Rik	0.121457	0.0997743	3
6820408C15Rik	0.140625	0	3
6820408C15Rik	0.217391	0.346592	3
6820408C15Rik	0.129412	0.160922	3
6820408C15Rik	0.0804598	0	3
6820408C15Rik	0.16	0.230538	3
6820408C15Rik	0.243697	0.100063	3
6820408C15Rik	0.0533333	0	3
6820408C15Rik	0.140625	0.302778	3
6820408C15Rik	0.131313	0.172389	3
6820408C15Rik	0.0979381	0.0639059	3
6820408C15Rik	0.141361	0.271258	3
6820408C15Rik	0.158879	0.248093	3
6820408C15Rik	0.354839	0.0611638	9
6820408C15Rik	0.327103	0	9
6820408C15Rik	0.413043	0	9
6820408C15Rik	0.625	0.106251	9
6820408C15Rik	0.328947	0.230413	9
6820408C15Rik	0.529412	0.0606664	9
6820408C15Rik	0.458333	0.0480657	9
6820408C15Rik	0.545455	0.050768	9
6820408C15Rik	0.482143	0.172526	9
6820408C15Rik	0.442553	0.0539843	9
6820408C15Rik	0.372727	0.0589501	9
6820408C15Rik	0.550725	0.13379	9
6820408C15Rik	0.6	0	9
6820408C15Rik	0.422414	0.0967748	9
6820408C15Rik	0.525253	0.0990845	9
6820408C15Rik	0.41573	0.216424	9
6820408C15Rik	0.610169	0.101491	15
6820408C15Rik	0.545455	0.058134	15
6820408C15Rik	0.519231	0.113929	15
6820408C15Rik	0.586207	0	15
6820408C15Rik	0.52381	0.0560675	15
6820408C15Rik	0.541667	0.0479325	15
6820408C15Rik	0.916667	0	15
6820408C15Rik	0.62	0.0536389	15
6820408C15Rik	0.45	0.177929	15
6820408C15Rik	0.516129	0.0528208	15
6820408C15Rik	0.810811	0	15
6820408C15Rik	0.674419	0.0602782	15
6820408C15Rik	0.366667	0.0932695	15
6820408C15Rik	0.45098	0.0507368	15
6820408C15Rik	0.512821	0.0815832	15
6820408C15Rik	0.761905	0	24
6820408C15Rik	0.660377	0	24
6820408C15Rik	0.516129	0	24
6820408C15Rik	0.636364	0.0656788	24
6820408C15Rik	0.607143	0.0615123	24
6820408C15Rik	0.583333	0.0570176	24
6820408C15Rik	0.807692	0.0392777	24
6820408C15Rik	0.55	0.0878165	24
6820408C15Rik	0.486486	0.0977535	24
6820408C15Rik	0.518797	0.171181	24
6820408C15Rik	0.5	0.0779369	24
6820408C15Rik	0.622222	0	24
6820408C15Rik	0.474359	0.0421033	24
6820408C15Rik	0.46	0.051172	24
6820408C15Rik	0.354167	0.0880614	24
6820408C15Rik	0.561404	0.104579	24
6820408C15Rik	0.627907	0.0330481	28
6820408C15Rik	0.47619	0.0448324	28
6820408C15Rik	0.414414	0.356779	28
6820408C15Rik	0.365854	0.0486251	28
6820408C15Rik	0.410714	0.145475	28
6820408C15Rik	0.48913	0.0491922	28
6820408C15Rik	0.602649	0.0591851	28
6820408C15Rik	0.6	0	28
6820408C15Rik	0.333333	0.162719	28
6820408C15Rik	0.477273	0.208391	28
6820408C15Rik	0.605263	0.250358	28
6820408C15Rik	0.69697	0	28
6820408C15Rik	0.589744	0	28
6820408C15Rik	0.541667	0.106292	28
6820408C15Rik	0.526316	0.0546076	28
6820408C15Rik	0.357143	0.159175	28
6820408C15Rik	0.589286	0	28
6820408C15Rik	0.625	0.102224	28
6820408C15Rik	0.14433	0.106204	3
6820408C15Rik	0.155556	0.239162	3
6820408C15Rik	0.125	0.17652	3
6820408C15Rik	0.0806452	0.0997743	3
6820408C15Rik	0.15625	0	3
6820408C15Rik	0.228571	0.346592	3
6820408C15Rik	0.211765	0.160922	3
6820408C15Rik	0.114943	0	3
6820408C15Rik	0	0.230538	3
6820408C15Rik	0.218487	0.100063	3
6820408C15Rik	0.106667	0	3
6820408C15Rik	0.103175	0.302778	3
6820408C15Rik	0.181818	0.172389	3
6820408C15Rik	0.056701	0.0639059	3
6820408C15Rik	0.251309	0.271258	3
6820408C15Rik	0.205607	0.248093	3
6820408C15Rik	0.532258	0.0611638	9
6820408C15Rik	0.287037	0	9
6820408C15Rik	0.271739	0	9
6820408C15Rik	0.5	0.106251	9
6820408C15Rik	0.539474	0.230413	9
6820408C15Rik	0.441176	0.0606664	9
6820408C15Rik	0.520833	0.0480657	9
6820408C15Rik	0.431818	0.050768	9
6820408C15Rik	0.482143	0.172526	9
6820408C15Rik	0.378723	0.0539843	9
6820408C15Rik	0.363636	0.0589501	9
6820408C15Rik	0.536232	0.13379	9
6820408C15Rik	0.5	0	9
6820408C15Rik	0.353448	0.0967748	9
6820408C15Rik	0.40404	0.0990845	9
6820408C15Rik	0.426966	0.216424	9
6820408C15Rik	0.610169	0.101491	15
6820408C15Rik	0.392857	0.058134	15
6820408C15Rik	0.442308	0.113929	15
6820408C15Rik	0.5	0	15
6820408C15Rik	0.428571	0.0560675	15
6820408C15Rik	0.583333	0.0479325	15
6820408C15Rik	0.833333	0	15
6820408C15Rik	0.56	0.0536389	15
6820408C15Rik	0.4	0.177929	15
6820408C15Rik	0.548387	0.0528208	15
6820408C15Rik	0.75	0	15
6820408C15Rik	0.744186	0.0602782	15
6820408C15Rik	0.233333	0.0932695	15
6820408C15Rik	0.431373	0.0507368	15
6820408C15Rik	0.512821	0.0815832	15
6820408C15Rik	0.761905	0	24
6820408C15Rik	0.660377	0	24
6820408C15Rik	0.548387	0	24
6820408C15Rik	0.666667	0.0656788	24
6820408C15Rik	0.678571	0.0615123	24
6820408C15Rik	0.569444	0.0570176	24
6820408C15Rik	0.653846	0.0392777	24
6820408C15Rik	0.55	0.0878165	24
6820408C15Rik	0.351351	0.0977535	24
6820408C15Rik	0.451128	0.171181	24
6820408C15Rik	0.357143	0.0779369	24
6820408C15Rik	0.577778	0	24
6820408C15Rik	0.397436	0.0421033	24
6820408C15Rik	0.48	0.051172	24
6820408C15Rik	0.395833	0.0880614	24
6820408C15Rik	0.551724	0.104579	24
6820408C15Rik	0.72093	0.0330481	28
6820408C15Rik	0.417323	0.0448324	28
6820408C15Rik	0.405405	0.356779	28
6820408C15Rik	0.403226	0.0486251	28
6820408C15Rik	0.375	0.145475	28
6820408C15Rik	0.43956	0.0491922	28
6820408C15Rik	0.578947	0.0591851	28
6820408C15Rik	0.575	0	28
6820408C15Rik	0.333333	0.162719	28
6820408C15Rik	0.522727	0.208391	28
6820408C15Rik	0.605263	0.250358	28
6820408C15Rik	0.666667	0	28
6820408C15Rik	0.525641	0	28
6820408C15Rik	0.520833	0.106292	28
6820408C15Rik	0.526316	0.0546076	28
6820408C15Rik	0.392857	0.159175	28
6820408C15Rik	0.616071	0	28
6820408C15Rik	0.658537	0.102224	28
6820408C15Rik	0.04	0.106204	3
6820408C15Rik	0.0777778	0.239162	3
6820408C15Rik	0.114754	0.17652	3
6820408C15Rik	0.0846774	0.0997743	3
6820408C15Rik	0.171875	0	3
6820408C15Rik	0.0714286	0.346592	3
6820408C15Rik	0.105882	0.160922	3
6820408C15Rik	0.159091	0	3
6820408C15Rik	0	0.230538	3
6820408C15Rik	0.109244	0.100063	3
6820408C15Rik	0.103896	0	3
6820408C15Rik	0.0703125	0.302778	3
6820408C15Rik	0.121212	0.172389	3
6820408C15Rik	0.0463918	0.0639059	3
6820408C15Rik	0.175258	0.271258	3
6820408C15Rik	0.136364	0.248093	3
6820408C15Rik	0.436508	0.0611638	9
6820408C15Rik	0.296296	0	9
6820408C15Rik	0.445652	0	9
6820408C15Rik	0.368421	0.106251	9
6820408C15Rik	0.486842	0.230413	9
6820408C15Rik	0.473684	0.0606664	9
6820408C15Rik	0.4375	0.0480657	9
6820408C15Rik	0.384615	0.050768	9
6820408C15Rik	0.396552	0.172526	9
6820408C15Rik	0.140426	0.0539843	9
6820408C15Rik	0.321101	0.0589501	9
6820408C15Rik	0.42029	0.13379	9
6820408C15Rik	0.181818	0	9
6820408C15Rik	0.186441	0.0967748	9
6820408C15Rik	0.46	0.0990845	9
6820408C15Rik	0.296703	0.216424	9
6820408C15Rik	0.576271	0.101491	15
6820408C15Rik	0.403226	0.058134	15
6820408C15Rik	0.480769	0.113929	15
6820408C15Rik	0.258621	0	15
6820408C15Rik	0.333333	0.0560675	15
6820408C15Rik	0.535714	0.0479325	15
6820408C15Rik	0.538462	0	15
6820408C15Rik	0.56	0.0536389	15
6820408C15Rik	0.375	0.177929	15
6820408C15Rik	0.375	0.0528208	15
6820408C15Rik	0.526316	0	15
6820408C15Rik	0.622222	0.0602782	15
6820408C15Rik	0.323529	0.0932695	15
6820408C15Rik	0.415094	0.0507368	15
6820408C15Rik	0.538462	0.0815832	15
6820408C15Rik	0.761905	0	24
6820408C15Rik	0.641509	0	24
6820408C15Rik	0.548387	0	24
6820408C15Rik	0.666667	0.0656788	24
6820408C15Rik	0.689655	0.0615123	24
6820408C15Rik	0.658228	0.0570176	24
6820408C15Rik	0.576923	0.0392777	24
6820408C15Rik	0.553191	0.0878165	24
6820408C15Rik	0.333333	0.0977535	24
6820408C15Rik	0.471831	0.171181	24
6820408C15Rik	0.535714	0.0779369	24
6820408C15Rik	0.555556	0	24
6820408C15Rik	0.474359	0.0421033	24
6820408C15Rik	0.584906	0.051172	24
6820408C15Rik	0.375	0.0880614	24
6820408C15Rik	0.525424	0.104579	24
6820408C15Rik	0.581395	0.0330481	28
6820408C15Rik	0.429688	0.0448324	28
6820408C15Rik	0.40708	0.356779	28
6820408C15Rik	0.395161	0.0486251	28
6820408C15Rik	0.392857	0.145475	28
6820408C15Rik	0.478261	0.0491922	28
6820408C15Rik	0.558442	0.0591851	28
6820408C15Rik	0.547619	0	28
6820408C15Rik	0.266667	0.162719	28
6820408C15Rik	0.431818	0.208391	28
6820408C15Rik	0.605263	0.250358	28
6820408C15Rik	0.636364	0	28
6820408C15Rik	0.428571	0	28
6820408C15Rik	0.493056	0.106292	28
6820408C15Rik	0.576923	0.0546076	28
6820408C15Rik	0.392857	0.159175	28
6820408C15Rik	0.552632	0	28
6820408C15Rik	0.608696	0.102224	28
6820408C15Rik	0.1	0.106204	3
6820408C15Rik	0.0777778	0.239162	3
6820408C15Rik	0.0487805	0.17652	3
6820408C15Rik	0.0483871	0.0997743	3
6820408C15Rik	0.101562	0	3
6820408C15Rik	0.242857	0.346592	3
6820408C15Rik	0.0941176	0.160922	3
6820408C15Rik	0.159091	0	3
6820408C15Rik	0.08	0.230538	3
6820408C15Rik	0.10084	0.100063	3
6820408C15Rik	0.0779221	0	3
6820408C15Rik	0.109375	0.302778	3
6820408C15Rik	0.0808081	0.172389	3
6820408C15Rik	0.0463918	0.0639059	3
6820408C15Rik	0.14433	0.271258	3
6820408C15Rik	0.0909091	0.248093	3
6820408C15Rik	0.333333	0.0611638	9
6820408C15Rik	0.314815	0	9
6820408C15Rik	0.347826	0	9
6820408C15Rik	0.315789	0.106251	9
6820408C15Rik	0.355263	0.230413	9
6820408C15Rik	0.5	0.0606664	9
6820408C15Rik	0.385417	0.0480657	9
6820408C15Rik	0.5	0.050768	9
6820408C15Rik	0.37931	0.172526	9
6820408C15Rik	0.311966	0.0539843	9
6820408C15Rik	0.163636	0.0589501	9
6820408C15Rik	0.449275	0.13379	9
6820408C15Rik	0.363636	0	9
6820408C15Rik	0.262712	0.0967748	9
6820408C15Rik	0.36	0.0990845	9
6820408C15Rik	0.296703	0.216424	9
6820408C15Rik	0.491525	0.101491	15
6820408C15Rik	0.435484	0.058134	15
6820408C15Rik	0.519231	0.113929	15
6820408C15Rik	0.586207	0	15
6820408C15Rik	0.428571	0.0560675	15
6820408C15Rik	0.535714	0.0479325	15
6820408C15Rik	0.769231	0	15
6820408C15Rik	0.52	0.0536389	15
6820408C15Rik	0.35	0.177929	15
6820408C15Rik	0.4375	0.0528208	15
6820408C15Rik	0.578947	0	15
6820408C15Rik	0.75	0.0602782	15
6820408C15Rik	0.382353	0.0932695	15
6820408C15Rik	0.45283	0.0507368	15
6820408C15Rik	0.487179	0.0815832	15
6820408C15Rik	0.642857	0	24
6820408C15Rik	0.622642	0	24
6820408C15Rik	0.548387	0	24
6820408C15Rik	0.666667	0.0656788	24
6820408C15Rik	0.62069	0.0615123	24
6820408C15Rik	0.615385	0.0570176	24
6820408C15Rik	0.68	0.0392777	24
6820408C15Rik	0.617021	0.0878165	24
6820408C15Rik	0.25641	0.0977535	24
6820408C15Rik	0.43662	0.171181	24
6820408C15Rik	0.357143	0.0779369	24
6820408C15Rik	0.622222	0	24
6820408C15Rik	0.474359	0.0421033	24
6820408C15Rik	0.54717	0.051172	24
6820408C15Rik	0.354167	0.0880614	24
6820408C15Rik	0.542373	0.104579	24
6820408C15Rik	0.604651	0.0330481	28
6820408C15Rik	0.429688	0.0448324	28
6820408C15Rik	0.40708	0.356779	28
6820408C15Rik	0.443548	0.0486251	28
6820408C15Rik	0.392857	0.145475	28
6820408C15Rik	0.478261	0.0491922	28
6820408C15Rik	0.571429	0.0591851	28
6820408C15Rik	0.547619	0	28
6820408C15Rik	0.266667	0.162719	28
6820408C15Rik	0.477273	0.208391	28
6820408C15Rik	0.552632	0.250358	28
6820408C15Rik	0.621212	0	28
6820408C15Rik	0.538462	0	28
6820408C15Rik	0.548611	0.106292	28
6820408C15Rik	0.538462	0.0546076	28
6820408C15Rik	0.392857	0.159175	28
6820408C15Rik	0.573913	0	28
6820408C15Rik	0.717391	0.102224	28
6820408C15Rik	0.0555556	0.106204	3
6820408C15Rik	0	0.239162	3
6820408C15Rik	0.113636	0.17652	3
6820408C15Rik	0.0618557	0.0997743	3
6820408C15Rik	0	0	3
6820408C15Rik	0.166667	0.346592	3
6820408C15Rik	0.0740741	0.160922	3
6820408C15Rik	0.210526	0	3
6820408C15Rik	0	0.230538	3
6820408C15Rik	0.031746	0.100063	3
6820408C15Rik	0.111111	0	3
6820408C15Rik	0.265625	0.302778	3
6820408C15Rik	0.444444	0.172389	3
6820408C15Rik	0.212121	0.0639059	3
6820408C15Rik	0.123457	0.271258	3
6820408C15Rik	0.113636	0.248093	3
6820408C15Rik	0.477612	0.0611638	9
6820408C15Rik	0.321429	0	9
6820408C15Rik	0.45	0	9
6820408C15Rik	0.515152	0.230413	9
6820408C15Rik	0.461538	0.0606664	9
6820408C15Rik	0.270833	0.0480657	9
6820408C15Rik	0.458333	0.050768	9
6820408C15Rik	0.333333	0.172526	9
6820408C15Rik	0.548077	0.0539843	9
6820408C15Rik	0.404762	0.0589501	9
6820408C15Rik	0.472222	0.13379	9
6820408C15Rik	0.362069	0.0967748	9
6820408C15Rik	0.212121	0.0990845	9
6820408C15Rik	0.392157	0.216424	9
6820408C15Rik	0.625	0.101491	15
6820408C15Rik	0.482759	0.058134	15
6820408C15Rik	0.210526	0.113929	15
6820408C15Rik	0.64	0	15
6820408C15Rik	0.4	0.0560675	15
6820408C15Rik	0.666667	0.0479325	15
6820408C15Rik	0	0	15
6820408C15Rik	0.428571	0.0536389	15
6820408C15Rik	0.772727	0.177929	15
6820408C15Rik	0.625	0.0528208	15
6820408C15Rik	0.444444	0	15
6820408C15Rik	0.0625	0.0602782	15
6820408C15Rik	0.615385	0.0932695	15
6820408C15Rik	0.333333	0.0507368	15
6820408C15Rik	0.875	0.0815832	15
6820408C15Rik	0.230769	0	24
6820408C15Rik	0.576923	0	24
6820408C15Rik	0.576923	0	24
6820408C15Rik	0.615385	0.0656788	24
6820408C15Rik	0.2	0.0570176	24
6820408C15Rik	0.416667	0.0392777	24
6820408C15Rik	0.315789	0.0878165	24
6820408C15Rik	0.472222	0.0977535	24
6820408C15Rik	0.446429	0.171181	24
6820408C15Rik	0.0909091	0.0779369	24
6820408C15Rik	0.727273	0	24
6820408C15Rik	0.606061	0.0421033	24
6820408C15Rik	0.52381	0.051172	24
6820408C15Rik	0.285714	0.0880614	24
6820408C15Rik	0.484848	0.104579	24
6820408C15Rik	0.24	0.0330481	28
6820408C15Rik	0.738095	0.0448324	28
6820408C15Rik	0.391304	0.356779	28
6820408C15Rik	0.326531	0.0486251	28
6820408C15Rik	0.46875	0.145475	28
6820408C15Rik	0.413793	0.0491922	28
6820408C15Rik	0.4	0.0591851	28
6820408C15Rik	0.375	0.208391	28
6820408C15Rik	0.666667	0	28
6820408C15Rik	0.65	0	28
6820408C15Rik	0.3	0.106292	28
6820408C15Rik	0.473684	0.0546076	28
6820408C15Rik	0.352941	0.159175	28
6820408C15Rik	0.571429	0	28
6820408C15Rik	0.0833333	0.106204	3
6820408C15Rik	0.0606061	0.239162	3
6820408C15Rik	0	0.17652	3
6820408C15Rik	0.0309278	0.0997743	3
6820408C15Rik	0.0196078	0	3
6820408C15Rik	0	0.346592	3
6820408C15Rik	0.0740741	0.160922	3
6820408C15Rik	0.263158	0	3
6820408C15Rik	0	0.230538	3
6820408C15Rik	0.016129	0.100063	3
6820408C15Rik	0.0444444	0	3
6820408C15Rik	0.0952381	0.302778	3
6820408C15Rik	0.0740741	0.172389	3
6820408C15Rik	0.212121	0.0639059	3
6820408C15Rik	0.0864198	0.271258	3
6820408C15Rik	0.272727	0.248093	3
6820408C15Rik	0.298507	0.0611638	9
6820408C15Rik	0.178571	0	9
6820408C15Rik	0.05	0	9
6820408C15Rik	0.545455	0.230413	9
6820408C15Rik	0.153846	0.0606664	9
6820408C15Rik	0.208333	0.0480657	9
6820408C15Rik	0.333333	0.050768	9
6820408C15Rik	0.266667	0.172526	9
6820408C15Rik	0.413462	0.0539843	9
6820408C15Rik	0.571429	0.0589501	9
6820408C15Rik	0.2	0.13379	9
6820408C15Rik	0.310345	0.0967748	9
6820408C15Rik	0.212121	0.0990845	9
6820408C15Rik	0.431373	0.216424	9
6820408C15Rik	0.458333	0.101491	15
6820408C15Rik	0.827586	0.058134	15
6820408C15Rik	0.315789	0.113929	15
6820408C15Rik	0.36	0	15
6820408C15Rik	0.266667	0.0560675	15
6820408C15Rik	0.866667	0.0479325	15
6820408C15Rik	0	0	15
6820408C15Rik	0.285714	0.0536389	15
6820408C15Rik	0.590909	0.177929	15
6820408C15Rik	0.625	0.0528208	15
6820408C15Rik	0.444444	0	15
6820408C15Rik	0	0.0602782	15
6820408C15Rik	0.384615	0.0932695	15
6820408C15Rik	0.333333	0.0507368	15
6820408C15Rik	0.833333	0.0815832	15
6820408C15Rik	0.384615	0	24
6820408C15Rik	0.5	0	24
6820408C15Rik	0.576923	0	24
6820408C15Rik	0.423077	0.0656788	24
6820408C15Rik	0.2	0.0570176	24
6820408C15Rik	0.5	0.0392777	24
6820408C15Rik	0.263158	0.0878165	24
6820408C15Rik	0.416667	0.0977535	24
6820408C15Rik	0.5	0.171181	24
6820408C15Rik	0.272727	0.0779369	24
6820408C15Rik	0.727273	0	24
6820408C15Rik	0.454545	0.0421033	24
6820408C15Rik	0.285714	0.051172	24
6820408C15Rik	0.0714286	0.0880614	24
6820408C15Rik	0.363636	0.104579	24
6820408C15Rik	0.16	0.0330481	28
6820408C15Rik	0.738095	0.0448324	28
6820408C15Rik	0.369565	0.356779	28
6820408C15Rik	0.346939	0.0486251	28
6820408C15Rik	0.516129	0.145475	28
6820408C15Rik	0.37931	0.0491922	28
6820408C15Rik	0.28	0.0591851	28
6820408C15Rik	0.333333	0.208391	28
6820408C15Rik	0.520833	0	28
6820408C15Rik	0.65	0	28
6820408C15Rik	0.3	0.106292	28
6820408C15Rik	0.473684	0.0546076	28
6820408C15Rik	0.294118	0.159175	28
6820408C15Rik	0.571429	0	28
6820408C15Rik	0.138889	0.106204	3
6820408C15Rik	0.030303	0.239162	3
6820408C15Rik	0	0.17652	3
6820408C15Rik	0.0309278	0.0997743	3
6820408C15Rik	0.0392157	0	3
6820408C15Rik	0.138889	0.346592	3
6820408C15Rik	0	0.160922	3
6820408C15Rik	0.210526	0	3
6820408C15Rik	0	0.230538	3
6820408C15Rik	0.0634921	0.100063	3
6820408C15Rik	0.0666667	0	3
6820408C15Rik	0.046875	0.302778	3
6820408C15Rik	0.111111	0.172389	3
6820408C15Rik	0.121212	0.0639059	3
6820408C15Rik	0.0246914	0.271258	3
6820408C15Rik	0.159091	0.248093	3
6820408C15Rik	0.537313	0.0611638	9
6820408C15Rik	0.285714	0	9
6820408C15Rik	0.3	0	9
6820408C15Rik	0.393939	0.230413	9
6820408C15Rik	0.307692	0.0606664	9
6820408C15Rik	0.1875	0.0480657	9
6820408C15Rik	0.583333	0.050768	9
6820408C15Rik	0.533333	0.172526	9
6820408C15Rik	0.567308	0.0539843	9
6820408C15Rik	0.309524	0.0589501	9
6820408C15Rik	0.388889	0.13379	9
6820408C15Rik	0.241379	0.0967748	9
6820408C15Rik	0.151515	0.0990845	9
6820408C15Rik	0.254902	0.216424	9
6820408C15Rik	0.666667	0.101491	15
6820408C15Rik	0.896552	0.058134	15
6820408C15Rik	0.578947	0.113929	15
6820408C15Rik	0.4	0	15
6820408C15Rik	0.333333	0.0560675	15
6820408C15Rik	0.866667	0.0479325	15
6820408C15Rik	0.133333	0	15
6820408C15Rik	0.571429	0.0536389	15
6820408C15Rik	0.863636	0.177929	15
6820408C15Rik	0.6875	0.0528208	15
6820408C15Rik	0.5	0	15
6820408C15Rik	0.0625	0.0602782	15
6820408C15Rik	0.461538	0.0932695	15
6820408C15Rik	0.333333	0.0507368	15
6820408C15Rik	0.458333	0.0815832	15
6820408C15Rik	0.384615	0	24
6820408C15Rik	0.615385	0	24
6820408C15Rik	0.461538	0	24
6820408C15Rik	0.461538	0.0656788	24
6820408C15Rik	0.2	0.0570176	24
6820408C15Rik	0.666667	0.0392777	24
6820408C15Rik	0.315789	0.0878165	24
6820408C15Rik	0.388889	0.0977535	24
6820408C15Rik	0.446429	0.171181	24
6820408C15Rik	0	0.0779369	24
6820408C15Rik	0.727273	0	24
6820408C15Rik	0.454545	0.0421033	24
6820408C15Rik	0.333333	0.051172	24
6820408C15Rik	0.214286	0.0880614	24
6820408C15Rik	0.454545	0.104579	24
6820408C15Rik	0.24	0.0330481	28
6820408C15Rik	0.761905	0.0448324	28
6820408C15Rik	0.413043	0.356779	28
6820408C15Rik	0.367347	0.0486251	28
6820408C15Rik	0.53125	0.145475	28
6820408C15Rik	0.37931	0.0491922	28
6820408C15Rik	0.36	0.0591851	28
6820408C15Rik	0.375	0.208391	28
[truncated: 1,722 more rows]

## Sheet: Supp. Fig. 6
Supp. Fig. 5b										Supp. Fig. 5c
	new	orig	type	numbers									Log10PValue	Tissue
	3M-vs-7M	3M-vs-9M	overlap	177									204.958	Cerebral Cortex
	3M-vs-7M	3M-vs-9M	diff	776									34.2492	Adrenal Gland
	3M-vs-12M	3M-vs-15M	overlap	892									15.5582	Endometrium
	3M-vs-12M	3M-vs-15M	diff	1322									10.9578	Placenta
	3M-vs-27M	3M-vs-24M	overlap	2859									10.9337	Ovary
	3M-vs-27M	3M-vs-24M	diff	964									10.477	Prostate
	3M-vs-27M	3M-vs-28M	overlap	3092									10.2843	Seminal Vesicle
	3M-vs-27M	3M-vs-28M	diff	1170									9.11397	Cervix, uterine
	7M-vs-12M	9M-vs-15M	overlap	194									7.68935	Thyroid Gland
	7M-vs-12M	9M-vs-15M	diff	161									5.37671	Testis
	7M-vs-27M	9M-vs-24M	overlap	1791									4.10565	Kidney
	7M-vs-27M	9M-vs-24M	diff	234									3.27073	Heart Muscle
	7M-vs-27M	9M-vs-28M	overlap	2095									3.27073	Smooth Muscle
	7M-vs-27M	9M-vs-28M	diff	433									2.65769	Skeletal Muscle
	12M-vs-27M	15M-vs-24M	overlap	547									2.04135	Lung
	12M-vs-27M	15M-vs-24M	diff	92									1.93661	Fallopian Tube
	12M-vs-27M	15M-vs-28M	overlap	901									1.9297	Skin
	12M-vs-27M	15M-vs-28M	diff	268									1.76509	Salivary Gland
	12M-vs-27M	24M-vs-28M	overlap	23									1.53478	Gallbladder
	12M-vs-27M	24M-vs-28M	diff	15									1.52136	Stomach
													1.48932	Breast
													1.40367	Spleen

## Sheet: Supp. Fig. 7
Supp. Fig. 6a								Supp. Fig. 6b
																												cluster	sample	covered	age_weeks
												cluster	sample	covered							cluster	sample	covered					c2	BRAF1_EV_12m_RRBS0	0.277791	58
												c2	5624_RRBS3	0.765247							c2	5638_RRBS3	0.801611					c2	BRAF1_EV_2m_RRBS0	0.567549	18
												c2	5625_RRBS3	0.817952							c2	5639_RRBS3	0.777906					c2	BRAF1_EV_RRBS0	0.49252	30
												c2	5626_RRBS3	0.837284							c2	5640_RRBS3	0.670886					c2	BRAF3_EV_14m_RRBS0	0.608516	66
												c3	5624_RRBS3	0.721646							c3	5638_RRBS3	0.75644					c2	BRAF3_EV_2m_RRBS0	0.592405	18
												c3	5625_RRBS3	0.781867							c3	5639_RRBS3	0.720642					c2	BRAF3_EV_RRBS0	0.544534	30
												c3	5626_RRBS3	0.815657							c3	5640_RRBS3	0.613918					c3	BRAF1_EV_12m_RRBS0	0.327534	58
												c4	5624_RRBS3	0.764486							c4	5638_RRBS3	0.855628					c3	BRAF1_EV_2m_RRBS0	0.584811	18
	c2	c3	c4									c4	5625_RRBS3	0.868395							c4	5639_RRBS3	0.851503					c3	BRAF1_EV_RRBS0	0.519906	30
int_3M_N1	0.172627	0.32	0									c4	5626_RRBS3	0.902573							c4	5640_RRBS3	0.679827					c3	BRAF3_EV_14m_RRBS0	0.617598	66
int_3M_N2	0.179104	0.342916	0.0115607																									c3	BRAF3_EV_2m_RRBS0	0.583473	18
int_24M_N1	0.533784	0.633136	0.133333																									c3	BRAF3_EV_RRBS0	0.543995	30
int_28M_N1	0.505041	0.6	0.152462																									c4	BRAF1_EV_12m_RRBS0	0.380475	58
int_28M_N2	0.474827	0.549725	0.180328																									c4	BRAF1_EV_2m_RRBS0	0.67197	18
int_9M_N1	0.364531	0.538462	0.0255211																									c4	BRAF1_EV_RRBS0	0.50108	30
int_28M_N3	0.505632	0.594455	0.171984																									c4	BRAF3_EV_14m_RRBS0	0.733058	66
int_15M_N1	0.498004	0.636364	0.0392157																									c4	BRAF3_EV_2m_RRBS0	0.699273	18
int_3M_N3	0.172414	0.333333	0.00938967																									c4	BRAF3_EV_RRBS0	0.61265	30
int_9M_N2	0.365854	0.540984	0.0204082
int_24M_N2	0.510896	0.625	0.142857
int_15M_N2	0.474406	0.622951	0.0462428
int_15M_N3	0.465042	0.606667	0.0409836
int_3M_N4	0.166667	0.294767	0.0133333
int_28M_N4	0.539683	0.625641	0.187298
int_28M_N5	0.5	0.6	0.147541
int_9M_N3	0.357143	0.538462	0.0119205
int_15M_N4	0.476562	0.625	0.0414508
int_15M_N5	0.55	0.674242	0
int_24M_N3	0.526316	0.631579	0.133333
int_3M_N5	0.187427	0.345819	0.0103093
int_24M_N4	0.532468	0.636364	0.125
int_28M_N6	0.518519	0.607526	0.171123
int_28M_N7	0.51898	0.609375	0.161616
int_3M_N6	0.181818	0.336	0.00426441
int_24M_N5	0.534114	0.64	0.145161
int_9M_N4	0.436205	0.658537	0.00888906
int_15M_N6	0.449367	0.595238	0.0423132
int_24M_N6	0.514286	0.605448	0.123077
int_9M_N5	0.348778	0.5	0.0215827
int_9M_N6	0.409549	0.617021	0.019802
int_3M_N7	0.173913	0.333333	0.0070922
int_28M_N8	0.510204	0.605505	0.169293
int_24M_N7	0.5625	0.66304	0.133333
int_9M_N7	0.373239	0.559189	0.0264901
int_15M_N7	0.463303	0.607143	0.0336134
int_15M_N8	0.433333	0.561644	0.0350877
int_9M_N8	0.35845	0.534884	0.0253165
int_24M_N8	0.542484	0.652174	0.136364
int_28M_N9	0.509091	0.600443	0.162162
int_15M_N9	0.483017	0.633333	0.0384615
int_28M_N10	0.473369	0.560606	0.144578
int_3M_N8	0.16129	0.304952	0
int_24M_N9	0.494999	0.596154	0.118881
int_28M_N11	0.507519	0.6	0.160714
int_3M_N9	0.187135	0.339856	0
int_9M_N9	0.375	0.558824	0.0192308
int_24M_N10	0.460784	0.549669	0.122515
int_24M_N11	0.507693	0.601966	0.123288
int_28M_N12	0.545455	0.637931	0.164179
int_15M_N10	0.533333	0.686275	0.0459184
int_15M_N11	0.428571	0.56935	0.0384615
int_28M_N13	0.54	0.628445	0.176471
int_9M_N10	0.363636	0.557252	0.0166667
int_9M_N11	0.410714	0.592593	0.0274725
int_3M_N10	0.19278	0.350934	0.0140845
int_15M_N12	0.45892	0.625	0.0315789
int_15M_N13	0.412159	0.5698	0.0301887
int_28M_N14	0.520067	0.614754	0.156627
int_24M_N12	0.53615	0.637265	0.130435
int_28M_N15	0.470588	0.561748	0.164706
int_3M_N11	0.179779	0.340872	0.0118577
int_24M_N13	0.528139	0.630286	0.132075
int_15M_N14	0.469274	0.607595	0.0479452
int_24M_N14	0.484848	0.589474	0.113208
int_28M_N16	0.520408	0.618088	0.157025
int_3M_N12	0.178535	0.34375	0
int_15M_N15	0.478873	0.630769	0.0465116
int_3M_N13	0.184211	0.346939	0
int_9M_N12	0.344086	0.535433	0.0212766
int_3M_N14	0.193548	0.368852	0.00833333
int_15M_N16	0.455422	0.6	0.0379529
int_3M_N15	0.179862	0.337209	0.0133657
int_9M_N13	0.346154	0.55	0
int_3M_N16	0.18193	0.345346	0.00495664
int_24M_N16	0.449069	0.552282	0.108108
int_28M_N17	0.5	0.589256	0.166667
int_24M_N17	0.504133	0.613065	0.117647
int_9M_N14	0.363636	0.571429	0.0230769
int_9M_N15	0.371134	0.566176	0.011811
int_28M_N18	0.535156	0.63994	0.159292
int_9M_N16	0.33665	0.518219	0.0243902

## Sheet: Supp. Fig. 8
Supp. Fig. 8
	gene_symbol	TPM	MouseID	Age				gene_symbol	TPM	MouseID	Age
	Cdx1	626.891	3M_1	3				Ehf	325.081	3M_1	3
	Cdx1	596.935	9M_6	9				Ehf	292.787	9M_6	9
	Cdx1	539.629	15M_4	15				Ehf	279.225	15M_4	15
	Cdx1	543.874	24M_28	24				Ehf	245.347	24M_28	24
	Cdx1	527.611	28M_16	28				Ehf	462.814	28M_16	28
	Cdx1	575.779	9M_13	9				Ehf	270.873	9M_13	9
	Cdx1	757.189	3M_11	3				Ehf	359.103	3M_11	3
	Cdx1	614.937	24M_6	24				Ehf	265.679	24M_6	24
	Cdx1	670.343	15M_7	15				Ehf	333.605	15M_7	15
	Cdx1	558.67	28M_18	28				Ehf	285.33	28M_18	28
	Cdx1	709.664	3M_6	3				Ehf	313.922	3M_6	3
	Cdx1	517.266	15M_15	15				Ehf	202.504	15M_15	15
	Cdx1	551.649	28M_1	28				Ehf	301.799	28M_1	28
	Cdx1	541.502	24M_10	24				Ehf	255.511	24M_10	24
	Cdx1	593.634	9M_1	9				Ehf	260.361	9M_1	9
	Cdx1	656.549	3M_15	3				Ehf	326.395	3M_15	3
	Cdx1	640.238	28M_12	28				Ehf	286.683	28M_12	28
	Cdx1	611.923	15M_9	15				Ehf	231.552	15M_9	15
	Cdx1	655.247	24M_3	24				Ehf	224.465	24M_3	24
	Cdx1	695.391	9M_16	9				Ehf	249.931	9M_16	9
	Cdx1	550.604	28M_6	28				Ehf	273.333	28M_6	28
	Cdx1	691.049	15M_12	15				Ehf	314.506	15M_12	15
	Cdx1	569.125	9M_9	9				Ehf	305.169	9M_9	9
	Cdx1	647.961	3M_5	3				Ehf	292.699	3M_5	3
	Cdx1	594.393	28M_9	28				Ehf	375.162	28M_9	28
	Cdx1	519.801	24M_12	24				Ehf	274.67	24M_12	24
	Cdx1	628.94	9M_7	9				Ehf	335.881	9M_7	9
	Cdx1	566.949	28M_2	28				Ehf	349.717	28M_2	28
	Cdx1	577.047	28M_17	28				Ehf	336.607	28M_17	28
	Cdx1	491.908	24M_8	24				Ehf	277.731	24M_8	24
	Cdx1	572.357	15M_6	15				Ehf	306.638	15M_6	15
	Cdx1	559.615	9M_4	9				Ehf	281.521	9M_4	9
	Cdx1	630.417	3M_16	3				Ehf	342.183	3M_16	3
	Cdx1	598.846	15M_13	15				Ehf	280.285	15M_13	15
	Cdx1	506.027	24M_11	24				Ehf	316.726	24M_11	24
	Cdx1	596.979	28M_14	28				Ehf	296.467	28M_14	28
	Cdx1	640.641	3M_8	3				Ehf	274.188	3M_8	3
	Cdx1	540.045	9M_11	9				Ehf	306.639	9M_11	9
	Cdx1	534.064	24M_31	24				Ehf	303.626	24M_31	24
	Cdx1	535.143	15M_3	15				Ehf	352.471	15M_3	15
	Cdx1	663.56	3M_12	3				Ehf	398.182	3M_12	3
	Cdx1	567.242	28M_7	28				Ehf	299.476	28M_7	28
	Cdx1	519.542	15M_14	15				Ehf	318.908	15M_14	15
	Cdx1	526.927	24M_1	24				Ehf	242.144	24M_1	24
	Cdx1	571.657	28M_3	28				Ehf	291.451	28M_3	28
	Cdx1	552.007	3M_4	3				Ehf	290.772	3M_4	3
	Cdx1	509.323	9M_14	9				Ehf	329.916	9M_14	9
	Cdx1	610.238	15M_11	15				Ehf	323.279	15M_11	15
	Cdx1	478.792	24M_13	24				Ehf	343.861	24M_13	24
	Cdx1	554.979	28M_8	28				Ehf	304.429	28M_8	28
	Cdx1	570.361	15M_2	15				Ehf	312.495	15M_2	15
	Cdx1	529.583	3M_3	3				Ehf	345.092	3M_3	3
	Cdx1	612.092	9M_8	9				Ehf	287.009	9M_8	9
	Cdx1	579.594	15M_8	15				Ehf	318.257	15M_8	15
	Cdx1	602.514	24M_5	24				Ehf	268.826	24M_5	24
	Cdx1	701.611	3M_9	3				Ehf	274.491	3M_9	3
	Cdx1	552.522	9M_5	9				Ehf	289.25	9M_5	9
	Cdx1	462.568	15M_16	15				Ehf	264.949	15M_16	15
	Cdx1	538.249	24M_2	24				Ehf	293.265	24M_2	24
	Cdx1	553.058	28M_10	28				Ehf	294.47	28M_10	28
	Cdx1	732.739	3M_13	3				Ehf	373.122	3M_13	3
	Cdx1	568.055	9M_3	9				Ehf	315.481	9M_3	9
	Cdx1	593.473	28M_13	28				Ehf	284.546	28M_13	28
	Cdx1	622.075	15M_10	15				Ehf	283.746	15M_10	15
	Cdx1	581.94	24M_7	24				Ehf	324.73	24M_7	24
	Cdx1	637.705	9M_15	9				Ehf	290.687	9M_15	9
	Cdx1	531.971	28M_15	28				Ehf	299.524	28M_15	28
	Cdx1	606.595	3M_7	3				Ehf	314.084	3M_7	3
	Cdx1	656.492	9M_12	9				Ehf	245.725	9M_12	9
	Cdx1	475.359	24M_32	24				Ehf	257.653	24M_32	24
	Cdx1	610.533	15M_1	15				Ehf	280.09	15M_1	15
	Cdx1	603.755	9M_2	9				Ehf	376.852	9M_2	9
	Cdx1	634.349	28M_16n	28				Ehf	279.716	28M_16n	28
	Cdx1	747.488	3M_14	3				Ehf	372.938	3M_14	3
	Cdx1	541.106	9M_10	9				Ehf	289.677	9M_10	9
	Cdx1	516.071	24M_4	24				Ehf	314.174	24M_4	24
	Cdx1	518.552	28M_4	28				Ehf	278.572	28M_4	28
	Cdx1	601.079	15M_5	15				Ehf	280.407	15M_5	15
	Cdx1	539.536	3M_2	3				Ehf	332.785	3M_2	3
	Cdx1	520.443	24M_14	24				Ehf	282.704	24M_14	24
	Cdx1	575.069	28M_19	28				Ehf	297.727	28M_19	28
	Cdx1	639.062	3M_10	3				Ehf	291.009	3M_10	3
	Cdx1	527.14	24M_9	24				Ehf	256.636	24M_9	24
